# Supplementary material for: Lysosomal LRRC8 complex impacts lysosomal pH, morphology, and systemic glucose metabolism
Source: Sci Adv. 2025 Sep 26;11(39):eadt6366. doi: 10.1126/sciadv.adt6366 (PMC12466849; doi:10.1126/sciadv.adt6366)
Supplement: Supplementary file 2 — Tables S1 and S2 [file sciadv.adt6366_tables_s1_and_s2.zip]

Archive with 2 entries (2 files):
- sciadv.adt6366_table_s1.xlsx
- sciadv.adt6366_table_s2.xls
