# Supplementary material for: Lysosomal LRRC8 complex impacts lysosomal pH, morphology, and systemic glucose metabolism
Source: Sci Adv. 2025 Sep 26;11(39):eadt6366. doi: 10.1126/sciadv.adt6366 (PMC12466849; doi:10.1126/sciadv.adt6366)
Supplement: Supplementary file 2 — Tables S1 and S2 [file sciadv.adt6366_tables_s1_and_s2.zip › sciadv.adt6366_table_s1.xlsx]

## Sheet: Significant & Log Fold
Supplementary Table 1: RNA sequencing data of LRRC8A-3xFlag-KI and LRRC8A-L706A; L707A knock-in (LL:AA KI) primary myotube
test_id	gene_id	gene	locus	sample_1	sample_2	status	LRRC8A-3xFlag-KI	LL:AA KI	log2(fold_change)	test_stat	p_value	q_value	significant
Eno1b	Eno1b	Eno1b	chr4:150237196-150248873	KI	LLAA	OK	214.494	0.909822	-7.88113	-19.5672	5e-05	0.000413819	yes
Mocs1	Mocs1	Mocs1	chr17:49428363-49455430	KI	LLAA	OK	7.50229	0.387127	-4.27645	-7.31244	5e-05	0.000413819	yes
Zrsr1	Zrsr1	Zrsr1	chr11:22899727-22982284	KI	LLAA	OK	3.65576	0.262957	-3.79727	-3.93318	5e-05	0.000413819	yes
Ptx4	Ptx4	Ptx4	chr17:25120759-25125268	KI	LLAA	OK	1.61234	0.150958	-3.41693	-2.41979	0.00565	0.0247653	yes
Col10a1	Col10a1	Col10a1	chr10:34303611-34418528	KI	LLAA	OK	1.01687	0.11102	-3.19525	-3.08047	5e-05	0.000413819	yes
2610305D13Rik	2610305D13Rik	2610305D13Rik	chr4:147611935-147642508	KI	LLAA	OK	1.70861	0.235777	-2.85733	-4.00855	5e-05	0.000413819	yes
Tubb3	Tubb3	Tubb3	chr8:123411563-123422010	KI	LLAA	OK	7.78071	1.32889	-2.54968	-6.78664	5e-05	0.000413819	yes
H2-D1	H2-D1	H2-D1	chr17:35263093-35267497	KI	LLAA	OK	157.187	30.4756	-2.36675	-12.0187	5e-05	0.000413819	yes
Nog	Nog	Nog	chr11:89300637-89302559	KI	LLAA	OK	2.96547	0.588996	-2.33193	-4.59798	5e-05	0.000413819	yes
Rps18	Rps18	Rps18	chr17:33951998-33955641	KI	LLAA	OK	518.18	104.035	-2.31639	-13.3684	5e-05	0.000413819	yes
Tnfrsf14	Tnfrsf14	Tnfrsf14	chr4:154922209-154928077	KI	LLAA	OK	1.75367	0.367316	-2.25528	-2.0651	0.0049	0.0221886	yes
B3gnt3	B3gnt3	B3gnt3	chr8:71691719-71701800	KI	LLAA	OK	1.59333	0.337654	-2.23843	-3.23981	5e-05	0.000413819	yes
Sct	Sct	Sct	chr7:141278328-141279133	KI	LLAA	OK	2.28871	0.515126	-2.15154	-1.29289	0.00215	0.0113417	yes
Vsnl1	Vsnl1	Vsnl1	chr12:11325244-11436649	KI	LLAA	OK	1.19214	0.283516	-2.07205	-2.6019	5e-05	0.000413819	yes
Mcpt8	Mcpt8	Mcpt8	chr14:56082163-56085197	KI	LLAA	OK	8.36429	2.1218	-1.97895	-4.39916	5e-05	0.000413819	yes
Sema3e	Sema3e	Sema3e	chr5:14025275-14256689	KI	LLAA	OK	12.4748	3.47656	-1.84328	-9.77982	5e-05	0.000413819	yes
Tmem181c-ps	Tmem181c-ps	Tmem181c-ps	chr17:6610102-6620925	KI	LLAA	OK	1.42568	0.403993	-1.81925	-4.08834	5e-05	0.000413819	yes
Gdf6	Gdf6	Gdf6	chr4:9844371-9862345	KI	LLAA	OK	1.29215	0.367799	-1.81279	-3.67384	5e-05	0.000413819	yes
Cplx3	Cplx3	Cplx3	chr9:57599991-57606281	KI	LLAA	OK	1.32015	0.375789	-1.81271	-3.38684	5e-05	0.000413819	yes
Baalc	Baalc	Baalc	chr15:38933908-38952916	KI	LLAA	OK	1.74538	0.50425	-1.79133	-4.40854	5e-05	0.000413819	yes
H2-K1	H2-K1	H2-K1	chr17:33996011-34000333	KI	LLAA	OK	90.3972	26.2362	-1.78472	-10.2306	5e-05	0.000413819	yes
Dclk3	Dclk3	Dclk3	chr9:111439080-111489611	KI	LLAA	OK	1.65718	0.485338	-1.77167	-4.00149	5e-05	0.000413819	yes
Trp53cor1	Trp53cor1	Trp53cor1	chr17:29057473-29079126	KI	LLAA	OK	1.55223	0.455503	-1.76881	-3.73885	5e-05	0.000413819	yes
Itgb4	Itgb4	Itgb4	chr11:115974724-116012719	KI	LLAA	OK	2.74278	0.823403	-1.73597	-2.5933	5e-05	0.000413819	yes
Dmp1	Dmp1	Dmp1	chr5:104202616-104214102	KI	LLAA	OK	6.79339	2.19455	-1.63021	-5.94919	5e-05	0.000413819	yes
Socs4	Socs4	Socs4	chr14:47277142-47291591	KI	LLAA	OK	5.6175	1.85518	-1.59837	-5.00633	5e-05	0.000413819	yes
Map3k9	Map3k9	Map3k9	chr12:81714949-81781170	KI	LLAA	OK	1.01001	0.338211	-1.57838	-2.788	5e-05	0.000413819	yes
Munc	Munc	Munc	chr7:46371402-46372492	KI	LLAA	OK	8.88496	3.04857	-1.54323	-2.95326	5e-05	0.000413819	yes
C4b	C4b	C4b	chr17:34728380-34743897	KI	LLAA	OK	8.9406	3.11443	-1.5214	-7.39765	5e-05	0.000413819	yes
Tox2	Tox2	Tox2	chr2:163225453-163323102	KI	LLAA	OK	10.4797	3.65164	-1.52097	-5.4492	5e-05	0.000413819	yes
Pappa2	Pappa2	Pappa2	chr1:158711730-158957438	KI	LLAA	OK	2.87974	1.00626	-1.51694	-6.23509	5e-05	0.000413819	yes
Gm13157	Gm13157	Gm13157	chr4:147753973-147809788	KI	LLAA	OK	0.0706646	2.26188	5.00039	4.21579	0.0066	0.0280518	yes
Pianp	Pianp	Pianp	chr6:124996719-125003097	KI	LLAA	OK	0.280763	6.35638	4.50078	5.85955	5e-05	0.000413819	yes
E230016K23Rik	E230016K23Rik	E230016K23Rik	chr11:83582060-83623693	KI	LLAA	OK	0.0909253	1.41238	3.95731	2.15822	5e-05	0.000413819	yes
C1qb	C1qb	C1qb	chr4:136880144-136886177	KI	LLAA	OK	0.286269	4.21132	3.87883	3.44173	0.0002	0.00145656	yes
C920025E04Rik	C920025E04Rik	C920025E04Rik	chr17:36109029-36111676	KI	LLAA	OK	0.349897	4.9062	3.8096	4.55124	5e-05	0.000413819	yes
Ptprv	Ptprv	Ptprv	chr1:135108497-135132575	KI	LLAA	OK	0.838321	10.6208	3.66325	13.7995	5e-05	0.000413819	yes
Slfn8	Slfn8	Slfn8	chr11:83002157-83020810	KI	LLAA	OK	0.370239	3.73919	3.3362	7.39594	5e-05	0.000413819	yes
Wfdc17	Wfdc17	Wfdc17	chr11:83704055-83706269	KI	LLAA	OK	1.23321	11.9869	3.28096	4.52514	5e-05	0.000413819	yes
Neurl1b	Neurl1b	Neurl1b	chr17:26414964-26446342	KI	LLAA	OK	0.141223	1.20871	3.09742	5.73636	5e-05	0.000413819	yes
Slfn2	Slfn2	Slfn2	chr11:83065111-83070678	KI	LLAA	OK	0.285845	2.37792	3.0564	3.52544	5e-05	0.000413819	yes
Akr1e1	Akr1e1	Akr1e1	chr13:4592489-4609164	KI	LLAA	OK	2.05103	16.912	3.04363	9.70712	5e-05	0.000413819	yes
Fbxo44	Fbxo44	Fbxo44	chr4:148152798-148160094	KI	LLAA	OK	0.361156	2.95085	3.03043	3.1274	5e-05	0.000413819	yes
C1s2	C1s2	C1s2	chr6:124624624-124636085	KI	LLAA	OK	0.399749	3.16805	2.98643	5.85675	5e-05	0.000413819	yes
D130017N08Rik	D130017N08Rik	D130017N08Rik	chr5:143758353-143764942	KI	LLAA	OK	0.166307	1.26056	2.92214	2.52884	0.00115	0.00670681	yes
Ccl9	Ccl9	Ccl9	chr11:83572916-83578636	KI	LLAA	OK	0.356567	2.43486	2.7716	5.45653	5e-05	0.000413819	yes
Lilrb4a	Lilrb4a	Lilrb4a	chr10:51490897-51496611	KI	LLAA	OK	0.270916	1.80244	2.73404	2.76512	0.00025	0.00178102	yes
5830444B04Rik	5830444B04Rik	5830444B04Rik	chr4:155400968-155443110	KI	LLAA	OK	0.170302	1.09952	2.69071	1.5876	0.00445	0.020522	yes
Rab6b	Rab6b	Rab6b	chr9:103112073-103185270	KI	LLAA	OK	0.639924	4.08114	2.673	8.12109	5e-05	0.000413819	yes
Megf6	Megf6	Megf6	chr4:154170712-154275721	KI	LLAA	OK	0.756122	4.65758	2.62289	9.67371	5e-05	0.000413819	yes
Ccl6	Ccl6	Ccl6	chr11:83582060-83623693	KI	LLAA	OK	0.628683	3.83249	2.60788	4.085	5e-05	0.000413819	yes
Egfl6	Egfl6	Egfl6	chrX:166523006-166585716	KI	LLAA	OK	2.28959	12.5881	2.4589	9.38945	5e-05	0.000413819	yes
Mmp12	Mmp12	Mmp12	chr9:7347373-7360461	KI	LLAA	OK	0.794871	4.22827	2.41127	7.082	5e-05	0.000413819	yes
Clec3b	Clec3b	Clec3b	chr9:123150945-123157432	KI	LLAA	OK	0.257267	1.35595	2.39797	1.90143	0.00135	0.00767543	yes
Olfr1389	Olfr1389	Olfr1389	chr11:49430426-49431499	KI	LLAA	OK	0.515404	2.65774	2.36643	2.99116	0.0001	0.000783034	yes
8430408G22Rik	8430408G22Rik	8430408G22Rik	chr6:116633007-116673836	KI	LLAA	OK	0.310075	1.59834	2.36589	2.24444	0.0002	0.00145656	yes
Agtr2	Agtr2	Agtr2	chrX:21484623-21488833	KI	LLAA	OK	10.1732	50.9962	2.32562	12.7787	5e-05	0.000413819	yes
Fam198a	Fam198a	Fam198a	chr9:121950987-121980208	KI	LLAA	OK	0.392095	1.92022	2.292	4.26902	5e-05	0.000413819	yes
Msr1	Msr1	Msr1	chr8:39467447-40227787	KI	LLAA	OK	0.249556	1.18024	2.24164	2.44079	5e-05	0.000413819	yes
Gcnt1	Gcnt1	Gcnt1	chr19:17326140-17372844	KI	LLAA	OK	0.565595	2.66684	2.23729	5.16188	5e-05	0.000413819	yes
Slc11a1	Slc11a1	Slc11a1	chr1:74375202-74386051	KI	LLAA	OK	0.278123	1.30397	2.22912	3.1833	5e-05	0.000413819	yes
C1qc	C1qc	C1qc	chr4:136889801-136892914	KI	LLAA	OK	0.767648	3.51371	2.19448	3.38591	5e-05	0.000413819	yes
Slfn10-ps	Slfn10-ps	Slfn10-ps	chr11:83028125-83040533	KI	LLAA	OK	0.250442	1.10307	2.13898	3.51102	5e-05	0.000413819	yes
Cntn1	Cntn1	Cntn1	chr15:92051164-92341967	KI	LLAA	OK	0.762062	3.34728	2.13501	7.10443	5e-05	0.000413819	yes
Cd5l	Cd5l	Cd5l	chr3:87357880-87371074	KI	LLAA	OK	0.26461	1.14757	2.11664	2.69406	5e-05	0.000413819	yes
C1qa	C1qa	C1qa	chr4:136895915-136898844	KI	LLAA	OK	0.264501	1.1442	2.11299	1.695	0.00785	0.0323143	yes
Aqp1	Aqp1	Aqp1	chr6:55336298-55348555	KI	LLAA	OK	2.47376	10.1746	2.04019	7.92068	5e-05	0.000413819	yes
Cpxm2	Cpxm2	Cpxm2	chr7:132042809-132154741	KI	LLAA	OK	1.40622	5.71392	2.02266	7.0755	5e-05	0.000413819	yes
Cxcl5	Cxcl5	Cxcl5	chr5:90759297-90761625	KI	LLAA	OK	1.89831	7.65591	2.01186	5.90769	5e-05	0.000413819	yes
Prr16	Prr16	Prr16	chr18:51117897-51304641	KI	LLAA	OK	0.790981	3.1306	1.98472	4.63978	5e-05	0.000413819	yes
Fetub	Fetub	Fetub	chr16:22918381-22939768	KI	LLAA	OK	0.892513	3.51889	1.97918	3.38172	5e-05	0.000413819	yes
Fcgr3	Fcgr3	Fcgr3	chr1:171051168-171059403	KI	LLAA	OK	0.312646	1.21474	1.95804	2.13707	0.0013	0.00742704	yes
Angptl1	Angptl1	Angptl1	chr1:156804165-156939626	KI	LLAA	OK	2.58831	9.99659	1.94942	5.24864	5e-05	0.000413819	yes
Tbx4	Tbx4	Tbx4	chr11:85890062-85916097	KI	LLAA	OK	1.97736	7.44464	1.91262	6.8078	5e-05	0.000413819	yes
Cyp2f2	Cyp2f2	Cyp2f2	chr7:27119954-27133660	KI	LLAA	OK	0.432033	1.62079	1.90748	3.00904	5e-05	0.000413819	yes
Mapk13	Mapk13	Mapk13	chr17:28769316-28778704	KI	LLAA	OK	0.369128	1.37735	1.8997	2.18715	0.0003	0.00209165	yes
C1rb	C1rb	C1rb	chr6:124570429-124581044	KI	LLAA	OK	1.1161	4.15879	1.89771	5.01196	5e-05	0.000413819	yes
Ctss	Ctss	Ctss	chr3:95526785-95556405	KI	LLAA	OK	1.38225	5.09135	1.88103	3.95838	5e-05	0.000413819	yes
Itgb2	Itgb2	Itgb2	chr10:77530347-77565674	KI	LLAA	OK	0.458907	1.6577	1.85291	3.75704	5e-05	0.000413819	yes
Tyrobp	Tyrobp	Tyrobp	chr7:30413787-30417579	KI	LLAA	OK	1.18665	4.23445	1.83527	2.46301	0.00025	0.00178102	yes
Prokr1	Prokr1	Prokr1	chr6:87578591-87590701	KI	LLAA	OK	0.899734	3.20395	1.83228	5.74738	5e-05	0.000413819	yes
C3	C3	C3	chr17:57203966-57228136	KI	LLAA	OK	1.01229	3.60198	1.83117	6.51539	5e-05	0.000413819	yes
A930015D03Rik	A930015D03Rik	A930015D03Rik	chr17:35994503-36038174	KI	LLAA	OK	1.07817	3.83314	1.82994	1.35086	0.0064	0.02733	yes
H2-T24	H2-T24	H2-T24	chr17:35994503-36038174	KI	LLAA	OK	0.574144	2.01804	1.81347	1.77846	0.0008	0.0048961	yes
Fgf10	Fgf10	Fgf10	chr13:118714698-118792573	KI	LLAA	OK	0.547387	1.88609	1.78476	4.78325	5e-05	0.000413819	yes
Ephb6	Ephb6	Ephb6	chr6:41605481-41620507	KI	LLAA	OK	0.711799	2.38397	1.74383	4.49027	5e-05	0.000413819	yes
Saa2	Saa2	Saa2	chr7:46751832-46754314	KI	LLAA	OK	0.676178	2.25253	1.73607	1.623	0.00135	0.00767543	yes
Gal	Gal	Gal	chr19:3409916-3414457	KI	LLAA	OK	1.35385	4.419	1.70665	2.50124	5e-05	0.000413819	yes
2610035D17Rik	2610035D17Rik	2610035D17Rik	chr11:113043905-113201838	KI	LLAA	OK	1.04923	3.31463	1.65952	3.92858	5e-05	0.000413819	yes
Igfbp2	Igfbp2	Igfbp2	chr1:72824479-72852471	KI	LLAA	OK	5.99649	18.8829	1.65489	6.4794	5e-05	0.000413819	yes
Adam8	Adam8	Adam8	chr7:139978931-139992562	KI	LLAA	OK	0.739849	2.29692	1.6344	4.07629	5e-05	0.000413819	yes
Tbc1d8b	Tbc1d8b	Tbc1d8b	chrX:139684995-139754218	KI	LLAA	OK	1.12579	3.49492	1.63432	6.20655	5e-05	0.000413819	yes
Mkx	Mkx	Mkx	chr18:6934965-7004779	KI	LLAA	OK	1.98318	6.11426	1.62436	6.05043	5e-05	0.000413819	yes
Steap4	Steap4	Steap4	chr5:7960471-7982213	KI	LLAA	OK	6.88854	21.1286	1.61693	8.30117	5e-05	0.000413819	yes
Sfrp2	Sfrp2	Sfrp2	chr3:83766320-83774314	KI	LLAA	OK	84.5225	257.733	1.60847	10.2242	5e-05	0.000413819	yes
Ypel4	Ypel4	Ypel4	chr2:84734203-84737877	KI	LLAA	OK	0.572574	1.73464	1.59911	1.58341	0.0067	0.0283948	yes
Efcab7	Efcab7	Efcab7	chr4:99829499-99912783	KI	LLAA	OK	0.81743	2.47545	1.59852	3.33549	5e-05	0.000413819	yes
Rbp4	Rbp4	Rbp4	chr19:38116619-38125321	KI	LLAA	OK	4.66591	14.0345	1.58875	4.92252	5e-05	0.000413819	yes
Clec4n	Clec4n	Clec4n	chr6:123229842-123247024	KI	LLAA	OK	0.410841	1.22719	1.57871	1.44462	0.00025	0.00178102	yes
Inpp4a	Inpp4a	Inpp4a	chr1:37299837-37410740	KI	LLAA	OK	2.73288	8.14801	1.57603	6.77394	5e-05	0.000413819	yes
BC026585	BC026585	BC026585	chr1:157458581-157488733	KI	LLAA	OK	1.36969	4.04961	1.56394	3.47546	5e-05	0.000413819	yes
1700112E06Rik	1700112E06Rik	1700112E06Rik	chr14:22019711-23094571	KI	LLAA	OK	0.406392	1.16656	1.52132	1.44382	0.00185	0.0100289	yes
Ednrb	Ednrb	Ednrb	chr14:103814614-103844476	KI	LLAA	OK	1.66102	4.7481	1.51528	5.23048	5e-05	0.000413819	yes
Plin1	Plin1	Plin1	chr7:79721163-79732776	KI	LLAA	OK	0.572766	1.63721	1.51522	2.20953	5e-05	0.000413819	yes
Lyz2	Lyz2	Lyz2	chr10:117277540-117282272	KI	LLAA	OK	23.2466	66.3363	1.51278	7.7759	5e-05	0.000413819	yes
Lipg	Lipg	Lipg	chr18:74939321-74961263	KI	LLAA	OK	0.922365	2.62339	1.50802	4.50794	5e-05	0.000413819	yes

## Sheet: Combined Fpkm Values
Supplementary Table 1: RNA sequencing data of LRRC8A-3xFlag-KI and LRRC8A-L706A; L707A knock-in (LL:AA KI) primary myotube
test_id	gene_id	gene	locus	sample_1	sample_2	status	LRRC8A-3xFlag-KI	LL:AA KI	log2(fold_change)	test_stat	p_value	q_value	significant
0610005C13Rik	0610005C13Rik	0610005C13Rik	chr7:45567794-45589710	KI	LLAA	NOTEST	0.147759	0.0652717	-1.17871	0	1	1	no	0.211178	0.11518	0.01	0.01	0.01	0.207223	0.364906	0.01	0.0888787	0.0777859
Gm5801	Gm5801	Gm5801	chr4:155943812-155959604	KI	LLAA	OK	5.09779	0	#NAME?	#NAME?	5e-05	0.000413819	yes
0610009B22Rik	0610009B22Rik	0610009B22Rik	chr11:51685384-51688634	KI	LLAA	OK	39.7586	39.6678	-0.0032977	-0.0161703	0.97	0.987452	no	36.4953	44.8779	36.3117	39.198	41.4564	34.6517	38.2341	39.5052	36.9399	49.4621
0610009L18Rik	0610009L18Rik	0610009L18Rik	chr11:120348677-120351190	KI	LLAA	OK	1.7675	1.95369	0.144495	0.192859	0.65205	0.796447	no	3.95198	1.43876	1.71929	1.61611	1.04233	1.93127	1.70308	1.02136	2.05455	2.12724
H2-Q7	H2-Q7,H2-Q9	H2-Q7,H2-Q9	chr17:35439154-35443773	KI	LLAA	OK	1.49855	0	#NAME?	#NAME?	5e-05	0.000413819	yes
0610010B08Rik	0610010B08Rik,OTTMUSG00000016609	0610010B08Rik,OTTMUSG00000016609	chr2:176619932-176636319	KI	LLAA	NOTEST	0.154854	0.153349	-0.0140814	0	1	1	no	0.139971	0.101699	0.181733	0.166215	0.177129	0.220381	0.154179	0.152269	0.150055	0.0973832
0610010F05Rik	0610010F05Rik	0610010F05Rik	chr11:23573775-23633631	KI	LLAA	OK	7.09359	7.10582	0.00248445	0.0124473	0.97745	0.990986	no	5.85117	7.80357	8.02587	6.56572	7.28276	5.50518	7.92895	8.19583	6.71168	7.12633
0610010K14Rik	0610010K14Rik	0610010K14Rik	chr11:70235203-70237914	KI	LLAA	OK	23.9978	26.0622	0.119059	0.520368	0.2402	0.424016	no	25.1738	27.5474	23.6312	27.7539	26.2048	26.3004	22.8568	22.8268	25.284	22.7211
0610011F06Rik	0610011F06Rik	0610011F06Rik	chr17:25875499-25877163	KI	LLAA	OK	14.5211	16.5365	0.187502	0.718137	0.1021	0.234507	no	17.4152	16.6314	18.4072	15.6143	14.6144	17.2115	15.433	11.763	13.8066	14.3915
0610012G03Rik	0610012G03Rik	0610012G03Rik	chr16:31947050-31948521	KI	LLAA	OK	38.2658	34.9294	-0.131612	-0.729652	0.10025	0.231887	no	38.3494	33.1852	30.1948	37.0316	35.886	42.3194	39.1255	35.177	36.4986	38.2083
0610030E20Rik	0610030E20Rik	0610030E20Rik	chr6:72347316-72353160	KI	LLAA	OK	4.27196	4.17598	-0.0327844	-0.150077	0.73545	0.852146	no	4.20143	4.20566	4.04038	3.85966	4.57274	3.73025	4.32802	4.2318	4.34891	4.72081
0610031O16Rik	0610031O16Rik	0610031O16Rik	chr3:138210716-138239663	KI	LLAA	NOTEST	0	0	0	0	1	1	no	0.01	0.01	0.01	0.01	0.01	0.01	0.01	0.01	0.01	0.01
0610037L13Rik	0610037L13Rik	0610037L13Rik	chr4:107889898-107897802	KI	LLAA	OK	17.2023	18.0954	0.0730235	0.356115	0.4206	0.611796	no	16.6137	17.5577	18.5136	19.3825	18.4097	18.478	16.7682	16.455	18.6721	15.6383
0610038B21Rik	0610038B21Rik	0610038B21Rik	chr8:77250365-77518578	KI	LLAA	OK	1.16328	0.868423	-0.421733	-0.333123	0.4711	0.656062	no	0.970891	0.814403	1.08196	0.482392	0.992469	1.54066	1.87246	0.609	0.752223	1.04208
0610039H22Rik	0610039H22Rik	0610039H22Rik	chr11:88339381-88718267	KI	LLAA	NOTEST	0	0.173297	inf	0	1	1	no	0.01	0.01	0.198144	0.163289	0.505051	0.01	0.01	0.01	0.01	0.01
0610039K10Rik	0610039K10Rik	0610039K10Rik	chr2:163623272-163645800	KI	LLAA	NOTEST	0.0838241	0.36964	2.14069	0	1	1	no	0.128215	0.839369	0.28617	0.472732	0.121716	0.01	0.01	0.01	0.324449	0.0946709
0610040B10Rik	0610040B10Rik	0610040B10Rik	chr5:143329307-143332704	KI	LLAA	OK	3.43472	1.94556	-0.820009	-0.971495	0.04435	0.126381	no	2.85157	1.16967	2.40125	2.28965	1.01564	3.12049	2.75694	3.7251	4.60723	2.96384
0610040F04Rik	0610040F04Rik	0610040F04Rik	chr6:108577035-108666925	KI	LLAA	NOTEST	0.020649	0.0307878	0.576287	0	1	1	no	0.01	0.01	0.01	0.01	0.153939	0.01	0.0558565	0.01	0.01	0.0473885
0610040J01Rik	0610040J01Rik	0610040J01Rik	chr5:63812494-63899619	KI	LLAA	NOTEST	0.0953716	0.0591319	-0.689624	0	1	1	no	0.0595908	0.01	0.0663814	0.01	0.169687	0.117138	0.0515354	0.208289	0.0998949	0.01
0610043K17Rik	0610043K17Rik	0610043K17Rik	chr4:101346523-101399185	KI	LLAA	NOTEST	0.0753647	0.17434	1.20994	0	1	1	no	0.220026	0.24031	0.01	0.202446	0.208915	0.01	0.189636	0.01	0.187187	0.01
1010001N08Rik	1010001N08Rik	1010001N08Rik	chr18:11042036-11085635	KI	LLAA	NOTEST	0.0335366	0	#NAME?	0	1	1	no	0.01	0.01	0.01	0.01	0.01	0.01	0.01	0.01	0.167683	0.01
1110001J03Rik	1110001J03Rik	1110001J03Rik	chr6:38534860-38539449	KI	LLAA	OK	37.4856	35.067	-0.0962215	-0.371068	0.40445	0.597311	no	35.1658	38.0762	39.4819	32.9225	29.6886	47.338	34.1904	34.235	37.0318	34.6328
1110002L01Rik	1110002L01Rik	1110002L01Rik	chr12:3365131-3426747	KI	LLAA	OK	4.66505	4.92231	0.0774436	0.202885	0.655	0.79916	no	5.007	5.2094	4.37923	4.92421	5.09171	4.44604	4.89533	4.244	4.86588	4.87398
1110004E09Rik	1110004E09Rik	1110004E09Rik	chr16:90925810-90934849	KI	LLAA	OK	17.0167	17.6808	0.0552359	0.247774	0.57735	0.74228	no	17.3228	19.0059	17.0587	19.2459	15.7708	15.7085	17.0686	16.1623	17.0474	19.0966
1110004F10Rik	1110004F10Rik	1110004F10Rik	chr7:116093379-116105210	KI	LLAA	OK	70.0684	70.1917	0.00253603	0.0152392	0.9752	0.990432	no	67.1992	69.884	74.9928	69.6434	69.239	67.2037	65.9602	76.8408	72.0161	68.3212
1110006O24Rik	1110006O24Rik	1110006O24Rik	chr5:115631048-115631816	KI	LLAA	OK	1.05946	0.960491	-0.141479	-0.156191	0.7094	0.836147	no	0.665457	1.27117	0.371694	1.07263	1.42151	1.30321	1.72259	0.580792	0.704137	0.986546
Gm13152	Gm13152	Gm13152	chr4:147175865-147513420	KI	LLAA	OK	0	1.46237	inf	#NAME?	5e-05	0.000413819	yes
1110008F13Rik	1110008F13Rik	1110008F13Rik	chr2:156863121-156887078	KI	LLAA	OK	51.0518	46.0474	-0.148842	-0.607173	0.1757	0.343377	no	48.2492	49.899	41.3549	47.7468	42.9871	56.2831	50.5464	49.6728	50.0618	48.6949
1110008L16Rik	1110008L16Rik	1110008L16Rik	chr12:55280813-55492647	KI	LLAA	OK	4.42842	4.74913	0.100871	0.16428	0.70995	0.836435	no	4.28052	4.40234	4.38086	4.68609	5.99585	3.90521	4.57008	4.58638	4.35897	4.72148
Gm8801	Gm8801	Gm8801	chr17:35947153-35953317	KI	LLAA	OK	0	1.26239	inf	#NAME?	5e-05	0.000413819	yes
1110012L19Rik	1110012L19Rik	1110012L19Rik	chrX:70385912-70389416	KI	LLAA	OK	14.9069	15.4194	0.0487702	0.204684	0.64465	0.792199	no	14.2608	16.1748	17.6761	15.3404	13.645	16.6548	11.4391	14.892	16.7791	14.7694
1110015O18Rik	1110015O18Rik	1110015O18Rik	chr3:4798707-4814911	KI	LLAA	NOTEST	0	0	0	0	1	1	no	0.01	0.01	0.01	0.01	0.01	0.01	0.01	0.01	0.01	0.01
1110017D15Rik	1110017D15Rik	1110017D15Rik	chr4:41505008-41517333	KI	LLAA	NOTEST	0.134207	0.163292	0.282993	0	1	1	no	0.139961	0.152732	0.156242	0.165631	0.201893	0.137174	0.120835	0.01	0.263513	0.149513
1110019D14Rik	1110019D14Rik	1110019D14Rik	chr6:13871568-13896421	KI	LLAA	OK	2.34475	1.94046	-0.273031	-0.660959	0.14095	0.294591	no	1.3693	1.82502	1.526	2.52692	2.45509	1.86811	2.95945	2.56985	1.97961	2.3467
1110020A21Rik	1110020A21Rik	1110020A21Rik	chr17:84917181-85023992	KI	LLAA	OK	1.79213	1.00622	-0.832723	-0.355925	0.541	0.713393	no	0.850884	0.957062	1.86004	0.808082	0.555044	1.39101	0.883212	2.9454	1.90294	1.83807
1110025L11Rik	1110025L11Rik	1110025L11Rik	chr16:89063409-89064002	KI	LLAA	NOTEST	0	0	0	0	1	1	no	0.01	0.01	0.01	0.01	0.01	0.01	0.01	0.01	0.01	0.01
1110028F11Rik	1110028F11Rik	1110028F11Rik	chr11:87663086-87735539	KI	LLAA	NOTEST	0	0	0	0	1	1	no	0.01	0.01	0.01	0.01	0.01	0.01	0.01	0.01	0.01	0.01
1110028F18Rik	1110028F18Rik	1110028F18Rik	chr8:106587142-106594820	KI	LLAA	NOTEST	0.0144729	0.0331155	1.19415	0	1	1	no	0.0861251	0.01	0.01	0.0794524	0.01	0.01	0.01	0.01	0.0723646	0.01
1110032A03Rik	1110032A03Rik	1110032A03Rik	chr9:50762827-50768152	KI	LLAA	OK	4.47036	4.65209	0.0574892	0.199345	0.6562	0.799878	no	4.64793	5.27321	4.82816	4.69559	3.81557	4.32082	4.50819	5.26879	4.10757	4.1464
1110032F04Rik	1110032F04Rik	1110032F04Rik	chr3:68869585-68872163	KI	LLAA	NOTEST	0.0230724	0	#NAME?	0	1	1	no	0.01	0.01	0.01	0.01	0.01	0.01	0.01	0.0491691	0.0353085	0.0308843
1110034G24Rik	1110034G24Rik	1110034G24Rik	chr2:132690282-132751055	KI	LLAA	OK	1.60719	1.86919	0.217869	0.476343	0.2865	0.477798	no	2.25128	1.60846	2.07643	1.86232	1.54745	1.60127	1.14088	1.62773	1.49905	2.16704
1110036E04Rik	1110036E04Rik	1110036E04Rik	chr9:64049828-64054100	KI	LLAA	NOTEST	0	0	0	0	1	1	no	0.01	0.01	0.01	0.01	0.01	0.01	0.01	0.01	0.01	0.01
H2-Q1	H2-Q1	H2-Q1	chr17:35320557-35325099	KI	LLAA	OK	0	8.11894	inf	#NAME?	5e-05	0.000413819	yes
1110038B12Rik	1110038B12Rik	1110038B12Rik	chr17:34950235-34952471	KI	LLAA	OK	5.43673	6.19832	0.189138	0.418107	0.34515	0.539094	no	5.83095	5.16229	6.26528	8.16811	5.56499	7.04918	3.14248	5.43966	5.37258	6.17976
1110038F14Rik	1110038F14Rik	1110038F14Rik	chr15:76948543-76950731	KI	LLAA	OK	18.9261	16.8261	-0.169672	-0.752424	0.0872	0.209355	no	16.3618	17.6107	16.9118	17.3001	15.9461	17.2307	17.7161	18.2905	20.5734	20.8197
1110046J04Rik	1110046J04Rik	1110046J04Rik	chr13:33917917-34002794	KI	LLAA	OK	4.93004	4.3969	-0.165113	-0.105512	0.8092	0.897142	no	3.93516	5.36915	2.74733	6.0412	3.89166	5.45923	2.82972	5.34269	5.55061	5.46795
1110051M20Rik	1110051M20Rik	1110051M20Rik	chr2:91277827-91444642	KI	LLAA	OK	16.8	17.4554	0.0552145	0.28359	0.524	0.699256	no	17.2023	17.7773	16.8515	17.9479	17.4981	16.579	17.3497	15.9303	17.137	17.0041
1110058D11Rik	1110058D11Rik	1110058D11Rik	chr17:63863980-64139496	KI	LLAA	NOTEST	0.0343271	0	#NAME?	0	1	1	no	0.01	0.01	0.01	0.01	0.01	0.01	0.171636	0.01	0.01	0.01
1110059E24Rik	1110059E24Rik	1110059E24Rik	chr19:21597312-21652791	KI	LLAA	OK	10.2403	10.5118	0.0377425	0.156447	0.72265	0.844298	no	10.0311	10.7642	10.1964	10.2175	11.3498	8.59088	9.43432	12.9932	9.56943	10.6139
1110059G10Rik	1110059G10Rik	1110059G10Rik	chr9:122945088-122951000	KI	LLAA	OK	1.60029	1.81006	0.177703	0.551767	0.21085	0.388219	no	1.37147	2.1206	2.02369	1.35493	2.17959	1.25514	1.49037	1.97015	1.65325	1.63254
1110065P20Rik	1110065P20Rik	1110065P20Rik	chr4:124802548-124850730	KI	LLAA	OK	40.0216	38.0988	-0.0710343	-0.227092	0.61125	0.768651	no	38.9767	37.0443	36.5988	40.2318	37.6424	50.5005	34.6451	37.7317	36.128	41.1028
1190002F15Rik	1190002F15Rik	1190002F15Rik	chr6:134929091-134951718	KI	LLAA	OK	2.87071	2.65724	-0.111478	-0.175771	0.67525	0.813077	no	2.11827	3.10522	3.18146	2.16379	2.71745	3.49406	2.46562	2.49571	3.04867	2.84947
1190002N15Rik	1190002N15Rik	1190002N15Rik	chr9:94517863-94538081	KI	LLAA	OK	25.7418	26.654	0.0502398	0.303991	0.49095	0.673033	no	23.3093	30.0453	25.1633	26.1328	28.6195	24.3943	29.1742	30.9055	20.5821	23.653
1190003K10Rik	1190003K10Rik	1190003K10Rik	chr13:64481245-64497792	KI	LLAA	NOTEST	0	0	0	0	1	1	no	0.01	0.01	0.01	0.01	0.01	0.01	0.01	0.01	0.01	0.01
1190005I06Rik	1190005I06Rik	1190005I06Rik	chr8:120608599-120668142	KI	LLAA	NOTEST	0.326477	0.0934413	-1.80485	0	1	1	no	0.01	0.01	0.467164	0.01	0.01	0.01	0.241829	0.01	0.44519	0.945343
1190007I07Rik	1190007I07Rik	1190007I07Rik	chr10:82619850-82623228	KI	LLAA	OK	6.83985	6.23949	-0.132537	-0.346141	0.4168	0.608598	no	7.58101	6.50243	6.82988	3.80125	6.48286	7.91217	6.19534	4.60236	7.10373	8.38565
1200014J11Rik	1200014J11Rik	1200014J11Rik	chr11:73047866-73083579	KI	LLAA	OK	4.75988	5.00986	0.0738426	0.375194	0.39655	0.590087	no	4.37246	5.71074	4.97661	4.81005	5.17941	4.05756	4.94052	4.84398	4.68149	5.27587
1300002E11Rik	1300002E11Rik	1300002E11Rik	chr16:21794346-21809039	KI	LLAA	OK	4.89319	6.41496	0.390665	0.769813	0.0852	0.205897	no	4.97632	8.49873	5.75575	5.60702	7.23696	3.77651	5.24034	4.62169	4.64472	6.18267
1300017J02Rik	1300017J02Rik	1300017J02Rik	chr9:103250529-103288297	KI	LLAA	NOTEST	0.0273059	0.00964353	-1.50158	0	1	1	no	0.0482176	0.01	0.01	0.01	0.01	0.0948197	0.0417097	0.01	0.01	0.01
1500004A13Rik	1500004A13Rik	1500004A13Rik	chr3:88777056-88832487	KI	LLAA	NOTEST	0.359839	0.408089	0.181534	0	1	1	no	0.529842	0.320828	0.556985	0.353411	0.279379	0.434425	0.280202	0.377383	0.31985	0.387334
1500009C09Rik	1500009C09Rik	1500009C09Rik	chr15:82252396-82260753	KI	LLAA	NOTEST	0	0	0	0	1	1	no	0.01	0.01	0.01	0.01	0.01	0.01	0.01	0.01	0.01	0.01
Gm13157	Gm13157	Gm13157	chr4:147753973-147809788	KI	LLAA	OK	0.0706646	2.26188	5.00039	4.21579	0.0066	0.0280518	yes
1500011B03Rik	1500011B03Rik	1500011B03Rik	chr5:114808195-114813976	KI	LLAA	OK	6.32957	7.63656	0.270815	0.87843	0.04955	0.137116	no	8.38174	6.65506	7.5153	8.08495	7.54577	6.30053	6.02066	5.81908	6.96507	6.54253
1500011K16Rik	1500011K16Rik	1500011K16Rik	chr2:127791376-127792488	KI	LLAA	OK	23.0152	20.4258	-0.172193	-0.730493	0.0996	0.230928	no	19.1256	21.2136	19.97	22.7768	19.043	22.0856	18.117	25.5166	27.4818	21.8751
1500012F01Rik	1500012F01Rik	1500012F01Rik	chr2:167035795-167065862	KI	LLAA	OK	6.88923	6.73312	-0.0330678	-0.0398828	0.9284	0.965395	no	5.94644	8.59162	6.05807	6.92574	6.14375	6.33454	7.24239	7.9367	6.96382	5.96872
1500012K07Rik	1500012K07Rik	1500012K07Rik	chr7:75114894-75331419	KI	LLAA	NOTEST	0	0.0104149	inf	0	1	1	no	0.01	0.01	0.0520744	0.01	0.01	0.01	0.01	0.01	0.01	0.01
1500015A07Rik	1500015A07Rik	1500015A07Rik	chr18:61726389-61728253	KI	LLAA	OK	1.17437	1.00616	-0.223029	-0.445578	0.31485	0.508225	no	0.777397	0.651991	0.799375	1.26949	1.53254	0.940385	1.13775	1.46313	1.45358	0.876997
1500015L24Rik	1500015L24Rik	1500015L24Rik	chr19:20405287-20422785	KI	LLAA	NOTEST	0.0242625	0	#NAME?	0	1	1	no	0.01	0.01	0.01	0.01	0.01	0.01	0.01	0.01	0.01	0.121312
Pianp	Pianp	Pianp	chr6:124996719-125003097	KI	LLAA	OK	0.280763	6.35638	4.50078	5.85955	5e-05	0.000413819	yes
E230016K23Rik	E230016K23Rik	E230016K23Rik	chr11:83582060-83623693	KI	LLAA	OK	0.0909253	1.41238	3.95731	2.15822	5e-05	0.000413819	yes
1500026H17Rik	1500026H17Rik	1500026H17Rik	chr10:89686362-89700866	KI	LLAA	NOTEST	0.0207756	0.0213832	0.0415883	0	1	1	no	0.01	0.01	0.039523	0.01	0.067393	0.01	0.01	0.01	0.01	0.103878
1600002D24Rik	1600002D24Rik	1600002D24Rik	chr16:95831122-95929077	KI	LLAA	NOTEST	0	0	0	0	1	1	no	0.01	0.01	0.01	0.01	0.01	0.01	0.01	0.01	0.01	0.01
1600002H07Rik	1600002H07Rik	1600002H07Rik	chr17:24215055-24220769	KI	LLAA	OK	1.67979	1.86306	0.149392	0.392146	0.38295	0.576409	no	1.95381	1.45738	2.06145	2.18338	1.65927	1.92086	1.46762	1.79732	1.59333	1.61982
1600002K03Rik	1600002K03Rik	1600002K03Rik	chr10:79697304-80369637	KI	LLAA	OK	5.69225	6.04196	0.0860181	0.0142699	0.9367	0.97051	no	5.34163	5.16009	7.81135	6.23984	5.65692	5.4242	5.31377	5.25738	5.58547	6.88044
1600010M07Rik	1600010M07Rik	1600010M07Rik	chr7:109998376-110006646	KI	LLAA	NOTEST	0	0	0	0	1	1	no	0.01	0.01	0.01	0.01	0.01	0.01	0.01	0.01	0.01	0.01
1600012H06Rik	1600012H06Rik	1600012H06Rik	chr17:14943183-14961260	KI	LLAA	OK	17.6331	18.5451	0.0727473	0.235701	0.5995	0.75972	no	18.8109	18.5221	18.4043	18.3765	18.6116	17.9451	16.6835	17.6057	18.3568	17.5746
1600014C10Rik	1600014C10Rik	1600014C10Rik	chr7:38183216-38197565	KI	LLAA	OK	10.7347	11.9007	0.148764	0.773341	0.0809	0.198192	no	12.7218	11.1305	12.0189	12.0074	11.6252	10.6984	11.2242	9.75745	10.8212	11.1724
1600014C23Rik	1600014C23Rik	1600014C23Rik	chr17:45732863-45733844	KI	LLAA	NOTEST	0.0420433	0	#NAME?	0	1	1	no	0.01	0.01	0.01	0.01	0.01	0.01	0.01	0.01	0.01	0.210217
1600014K23Rik	1600014K23Rik	1600014K23Rik	chrX:85249676-85270291	KI	LLAA	NOTEST	0.0251729	0.0325067	0.368864	0	1	1	no	0.01	0.162534	0.01	0.01	0.01	0.01	0.01	0.01	0.125865	0.01
1600015I10Rik	1600015I10Rik	1600015I10Rik	chr6:48929895-48933687	KI	LLAA	NOTEST	0	0	0	0	1	1	no	0.01	0.01	0.01	0.01	0.01	0.01	0.01	0.01	0.01	0.01
1600019K03Rik	1600019K03Rik	1600019K03Rik	chr16:35503169-35509419	KI	LLAA	NOTEST	0	0	0	0	1	1	no	0.01	0.01	0.01	0.01	0.01	0.01	0.01	0.01	0.01	0.01
1600020E01Rik	1600020E01Rik	1600020E01Rik	chr6:86527329-86564449	KI	LLAA	OK	5.55522	5.66729	0.0288155	0.0615088	0.88535	0.943043	no	4.76563	6.49795	6.39126	5.03343	5.64817	7.66919	5.42439	3.31985	5.67729	5.68536
1600023N17Rik	1600023N17Rik	1600023N17Rik	chr5:45668700-45669708	KI	LLAA	NOTEST	0.0786724	0.070896	-0.150154	0	1	1	no	0.01	0.130557	0.01	0.110323	0.1136	0.01	0.103359	0.01	0.20172	0.0882831
1600025M17Rik	1600025M17Rik	1600025M17Rik	chrX:56317607-56320664	KI	LLAA	NOTEST	0	0	0	0	1	1	no	0.01	0.01	0.01	0.01	0.01	0.01	0.01	0.01	0.01	0.01
1600027J07Rik	1600027J07Rik	1600027J07Rik	chr8:103343877-103347534	KI	LLAA	NOTEST	0.216689	0.30384	0.487689	0	1	1	no	0.608962	0.01	0.341392	0.27969	0.289158	0.593419	0.01	0.01	0.261098	0.228927
1600029I14Rik	1600029I14Rik	1600029I14Rik	chr9:99456242-99568899	KI	LLAA	NOTEST	0	0	0	0	1	1	no	0.01	0.01	0.01	0.01	0.01	0.01	0.01	0.01	0.01	0.01
1600029O15Rik	1600029O15Rik	1600029O15Rik	chr9:58196296-58208808	KI	LLAA	NOTEST	0.0210458	0.0251714	0.258252	0	1	1	no	0.01	0.01	0.0688306	0.0570262	0.01	0.01	0.0534312	0.01	0.0517977	0.01
1700001C02Rik	1700001C02Rik	1700001C02Rik	chr5:30466076-30484087	KI	LLAA	NOTEST	0	0	0	0	1	1	no	0.01	0.01	0.01	0.01	0.01	0.01	0.01	0.01	0.01	0.01
1700001C19Rik	1700001C19Rik	1700001C19Rik	chr17:47412733-47470638	KI	LLAA	NOTEST	0	0	0	0	1	1	no	0.01	0.01	0.01	0.01	0.01	0.01	0.01	0.01	0.01	0.01
1700001D01Rik	1700001D01Rik	1700001D01Rik	chr8:61224170-61396072	KI	LLAA	NOTEST	0	0	0	0	1	1	no	0.01	0.01	0.01	0.01	0.01	0.01	0.01	0.01	0.01	0.01
1700001F09Rik	1700001F09Rik	1700001F09Rik	chr14:43342383-43347811	KI	LLAA	NOTEST	0	0	0	0	1	1	no	0.01	0.01	0.01	0.01	0.01	0.01	0.01	0.01	0.01	0.01
1700001G01Rik	1700001G01Rik	1700001G01Rik	chr18:17035507-17137559	KI	LLAA	NOTEST	0	0	0	0	1	1	no	0.01	0.01	0.01	0.01	0.01	0.01	0.01	0.01	0.01	0.01
1700001G11Rik	1700001G11Rik	1700001G11Rik	chr14:66295328-66311424	KI	LLAA	NOTEST	0.487609	0.292143	-0.73905	0	1	1	no	0.166094	0.3626	0.01	0.458955	0.473066	0.162639	0.429951	0.773134	0.702976	0.369344
1700001G17Rik	1700001G17Rik	1700001G17Rik	chr1:33669823-33670712	KI	LLAA	NOTEST	0.0474795	0.109387	1.20406	0	1	1	no	0.139015	0.151697	0.01	0.256222	0.01	0.01	0.12002	0.01	0.117377	0.01
1700001J03Rik	1700001J03Rik	1700001J03Rik	chr5:146182449-146185304	KI	LLAA	NOTEST	0	0.0310834	inf	0	1	1	no	0.01	0.01	0.01	0.01	0.155417	0.01	0.01	0.01	0.01	0.01
1700001J11Rik	1700001J11Rik	1700001J11Rik	chr9:40050557-40053025	KI	LLAA	NOTEST	0.0717666	0.0186824	-1.94163	0	1	1	no	0.0441978	0.01	0.0492143	0.01	0.01	0.130391	0.0382357	0.0515043	0.073986	0.0647166
1700001K19Rik	1700001K19Rik	1700001K19Rik	chr12:110667688-110682619	KI	LLAA	NOTEST	0	0.0766406	inf	0	1	1	no	0.383203	0.01	0.01	0.01	0.01	0.01	0.01	0.01	0.01	0.01
1700001K23Rik	1700001K23Rik	1700001K23Rik	chr19:53248735-53255205	KI	LLAA	NOTEST	0	0	0	0	1	1	no	0.01	0.01	0.01	0.01	0.01	0.01	0.01	0.01	0.01	0.01
C1qb	C1qb	C1qb	chr4:136880144-136886177	KI	LLAA	OK	0.286269	4.21132	3.87883	3.44173	0.0002	0.00145656	yes
1700001L19Rik	1700001L19Rik	1700001L19Rik	chr13:68597438-68614231	KI	LLAA	NOTEST	0.0210585	0.0255108	0.276701	0	1	1	no	0.01	0.01	0.0688722	0.01	0.0586815	0.01	0.0534634	0.01	0.0518292	0.01
1700001O22Rik	1700001O22Rik	1700001O22Rik	chr2:30795562-30803664	KI	LLAA	NOTEST	0.101849	0.0912753	-0.158139	0	1	1	no	0.0795002	0.138818	0.01	0.117277	0.120782	0.01	0.109875	0.01	0.107311	0.292061
1700001P01Rik	1700001P01Rik	1700001P01Rik	chr11:97771480-97775918	KI	LLAA	NOTEST	0.14372	0.0485981	-1.56428	0	1	1	no	0.01	0.01	0.242991	0.01	0.01	0.01	0.187232	0.01	0.369508	0.161858
1700003C15Rik	1700003C15Rik	1700003C15Rik	chr5:11749832-11769308	KI	LLAA	NOTEST	0	0	0	0	1	1	no	0.01	0.01	0.01	0.01	0.01	0.01	0.01	0.01	0.01	0.01
1700003D09Rik	1700003D09Rik	1700003D09Rik	chr11:98348737-98358283	KI	LLAA	NOTEST	0	0	0	0	1	1	no	0.01	0.01	0.01	0.01	0.01	0.01	0.01	0.01	0.01	0.01
1700003E16Rik	1700003E16Rik	1700003E16Rik	chr6:83156403-83162975	KI	LLAA	NOTEST	0.639169	0.636401	-0.00625957	0	1	1	no	0.377556	0.882041	0.660812	0.64726	0.614338	0.265112	0.233255	0.816998	0.497031	1.38345
1700003E24Rik	1700003E24Rik	1700003E24Rik	chrX:93183226-93183944	KI	LLAA	NOTEST	0	0	0	0	1	1	no	0.01	0.01	0.01	0.01	0.01	0.01	0.01	0.01	0.01	0.01
1700003F12Rik	1700003F12Rik	1700003F12Rik	chr2:154544404-154558853	KI	LLAA	NOTEST	0.894342	0.826101	-0.114508	0	1	1	no	0.529209	0.577722	0.394228	1.62447	1.00488	0.863353	1.21743	1.02628	0.448394	0.916255
1700003G13Rik	1700003G13Rik	1700003G13Rik	chr9:45318265-45347580	KI	LLAA	NOTEST	0	0	0	0	1	1	no	0.01	0.01	0.01	0.01	0.01	0.01	0.01	0.01	0.01	0.01
1700003G18Rik	1700003G18Rik	1700003G18Rik	chr7:116081761-116093149	KI	LLAA	NOTEST	0	0	0	0	1	1	no	0.01	0.01	0.01	0.01	0.01	0.01	0.01	0.01	0.01	0.01
1700003H04Rik	1700003H04Rik	1700003H04Rik	chr3:124565890-124581091	KI	LLAA	NOTEST	0	0	0	0	1	1	no	0.01	0.01	0.01	0.01	0.01	0.01	0.01	0.01	0.01	0.01
1700003I22Rik	1700003I22Rik	1700003I22Rik	chr1:56018977-56020203	KI	LLAA	NOTEST	0	0	0	0	1	1	no	0.01	0.01	0.01	0.01	0.01	0.01	0.01	0.01	0.01	0.01
1700003L19Rik	1700003L19Rik	1700003L19Rik	chr16:12811389-12848653	KI	LLAA	NOTEST	0	0	0	0	1	1	no	0.01	0.01	0.01	0.01	0.01	0.01	0.01	0.01	0.01	0.01
1700003M02Rik	1700003M02Rik	1700003M02Rik	chr4:34711331-34730206	KI	LLAA	NOTEST	0.0128653	0.0248544	0.950017	0	1	1	no	0.01	0.01	0.01	0.01	0.124272	0.0643265	0.01	0.01	0.01	0.01
1700003M07Rik	1700003M07Rik	1700003M07Rik	chr4:129960373-129965138	KI	LLAA	NOTEST	0.00937386	0.0227877	1.28154	0	1	1	no	0.01	0.01	0.062305	0.0516336	0.01	0.01	0.01	0.01	0.0468693	0.01
1700003P14Rik	1700003P14Rik	1700003P14Rik	chr13:118556167-118588629	KI	LLAA	NOTEST	0	0	0	0	1	1	no	0.01	0.01	0.01	0.01	0.01	0.01	0.01	0.01	0.01	0.01
1700006A11Rik	1700006A11Rik	1700006A11Rik	chr3:124401154-124426028	KI	LLAA	NOTEST	0	0	0	0	1	1	no	0.01	0.01	0.01	0.01	0.01	0.01	0.01	0.01	0.01	0.01
1700006E09Rik	1700006E09Rik	1700006E09Rik	chr11:101987055-101992264	KI	LLAA	NOTEST	0	0	0	0	1	1	no	0.01	0.01	0.01	0.01	0.01	0.01	0.01	0.01	0.01	0.01
1700006F04Rik	1700006F04Rik	1700006F04Rik	chr14:119138264-119869815	KI	LLAA	NOTEST	0	0	0	0	1	1	no	0.01	0.01	0.01	0.01	0.01	0.01	0.01	0.01	0.01	0.01
1700006H21Rik	1700006H21Rik	1700006H21Rik	chr13:107687396-107692168	KI	LLAA	NOTEST	0	0	0	0	1	1	no	0.01	0.01	0.01	0.01	0.01	0.01	0.01	0.01	0.01	0.01
1700007B14Rik	1700007B14Rik	1700007B14Rik	chr8:75448693-75984507	KI	LLAA	NOTEST	0	0	0	0	1	1	no	0.01	0.01	0.01	0.01	0.01	0.01	0.01	0.01	0.01	0.01
1700007F19Rik	1700007F19Rik	1700007F19Rik	chr3:58141706-58163807	KI	LLAA	NOTEST	0	0	0	0	1	1	no	0.01	0.01	0.01	0.01	0.01	0.01	0.01	0.01	0.01	0.01
1700007G11Rik	1700007G11Rik	1700007G11Rik	chr5:98329303-98802019	KI	LLAA	NOTEST	0.0926535	0	#NAME?	0	1	1	no	0.01	0.01	0.01	0.01	0.01	0.01	0.249504	0.01	0.01	0.213764
1700007J10Rik	1700007J10Rik	1700007J10Rik	chr11:59662494-59780860	KI	LLAA	NOTEST	0	0.0238242	inf	0	1	1	no	0.01	0.01	0.119121	0.01	0.01	0.01	0.01	0.01	0.01	0.01
1700007K09Rik	1700007K09Rik	1700007K09Rik	chr7:131325930-131329499	KI	LLAA	NOTEST	0	0	0	0	1	1	no	0.01	0.01	0.01	0.01	0.01	0.01	0.01	0.01	0.01	0.01
1700007K13Rik	1700007K13Rik	1700007K13Rik	chr2:28462000-28466324	KI	LLAA	NOTEST	0.297522	0.27804	-0.0977027	0	1	1	no	0.157165	0.01	0.351055	0.434358	0.447625	0.01	0.406914	0.365822	0.132926	0.581949
1700007L15Rik	1700007L15Rik	1700007L15Rik	chr16:33379853-33380736	KI	LLAA	OK	2.26064	2.03112	-0.154453	-0.261686	0.5515	0.722382	no	1.37796	2.44435	1.34713	2.69674	2.28943	2.36076	1.33745	2.20471	2.33417	3.06611
1700007P06Rik	1700007P06Rik	1700007P06Rik	chr1:187048406-187215446	KI	LLAA	NOTEST	0	0	0	0	1	1	no	0.01	0.01	0.01	0.01	0.01	0.01	0.01	0.01	0.01	0.01
1700008C04Rik	1700008C04Rik	1700008C04Rik	chr12:51005155-51062543	KI	LLAA	NOTEST	0	0	0	0	1	1	no	0.01	0.01	0.01	0.01	0.01	0.01	0.01	0.01	0.01	0.01
1700008J07Rik	1700008J07Rik	1700008J07Rik	chr7:127510437-127561219	KI	LLAA	NOTEST	0.61546	0.709305	0.20474	0	1	1	no	0.583648	0.636242	0.899867	0.787573	0.639195	0.485639	0.621425	0.941714	0.338218	0.690307
1700008K24Rik	1700008K24Rik	1700008K24Rik	chr17:49112263-49113533	KI	LLAA	NOTEST	0	0	0	0	1	1	no	0.01	0.01	0.01	0.01	0.01	0.01	0.01	0.01	0.01	0.01
1700008O03Rik	1700008O03Rik	1700008O03Rik	chr7:44360044-44375030	KI	LLAA	NOTEST	0	0.0761369	inf	0	1	1	no	0.01	0.01	0.01	0.124403	0.256282	0.01	0.01	0.01	0.01	0.01
1700008P02Rik	1700008P02Rik	1700008P02Rik	chr3:6615412-6620443	KI	LLAA	NOTEST	0	0	0	0	1	1	no	0.01	0.01	0.01	0.01	0.01	0.01	0.01	0.01	0.01	0.01
1700009C05Rik	1700009C05Rik	1700009C05Rik	chr6:81900464-81910800	KI	LLAA	NOTEST	0	0	0	0	1	1	no	0.01	0.01	0.01	0.01	0.01	0.01	0.01	0.01	0.01	0.01
1700009J07Rik	1700009J07Rik	1700009J07Rik	chr10:77893419-77896111	KI	LLAA	NOTEST	0	0	0	0	1	1	no	0.01	0.01	0.01	0.01	0.01	0.01	0.01	0.01	0.01	0.01
1700009N14Rik	1700009N14Rik	1700009N14Rik	chr4:39450292-39451778	KI	LLAA	NOTEST	0	0	0	0	1	1	no	0.01	0.01	0.01	0.01	0.01	0.01	0.01	0.01	0.01	0.01
1700010B08Rik	1700010B08Rik	1700010B08Rik	chr2:173719414-173722086	KI	LLAA	NOTEST	0	0	0	0	1	1	no	0.01	0.01	0.01	0.01	0.01	0.01	0.01	0.01	0.01	0.01
1700010D01Rik	1700010D01Rik	1700010D01Rik	chrX:95711677-95927970	KI	LLAA	NOTEST	0.056993	0.0537139	-0.08549	0	1	1	no	0.01	0.01	0.01	0.268569	0.01	0.284965	0.01	0.01	0.01	0.01
1700010I02Rik	1700010I02Rik	1700010I02Rik	chr3:7925302-7954887	KI	LLAA	NOTEST	0	0	0	0	1	1	no	0.01	0.01	0.01	0.01	0.01	0.01	0.01	0.01	0.01	0.01
1700010I14Rik	1700010I14Rik	1700010I14Rik	chr17:8988332-9008319	KI	LLAA	NOTEST	0.0919808	0.131403	0.514597	0	1	1	no	0.177943	0.194009	0.0660731	0.218991	0.01	0.0582981	0.102593	0.069108	0.0994291	0.130476
1700010J16Rik	1700010J16Rik	1700010J16Rik	chr10:112726925-112785599	KI	LLAA	NOTEST	0	0	0	0	1	1	no	0.01	0.01	0.01	0.01	0.01	0.01	0.01	0.01	0.01	0.01
1700010K23Rik	1700010K23Rik	1700010K23Rik	chr16:66655420-67620908	KI	LLAA	NOTEST	0	0	0	0	1	1	no	0.01	0.01	0.01	0.01	0.01	0.01	0.01	0.01	0.01	0.01
1700011A15Rik	1700011A15Rik	1700011A15Rik	chr15:101431013-101491512	KI	LLAA	NOTEST	0.12024	0	#NAME?	0	1	1	no	0.01	0.01	0.01	0.01	0.01	0.267441	0.117786	0.01	0.115159	0.100814
1700011B04Rik	1700011B04Rik	1700011B04Rik	chr13:35181622-35188014	KI	LLAA	NOTEST	0	0	0	0	1	1	no	0.01	0.01	0.01	0.01	0.01	0.01	0.01	0.01	0.01	0.01
1700011C11Rik	1700011C11Rik	1700011C11Rik	chr7:71947526-72027317	KI	LLAA	NOTEST	0	0	0	0	1	1	no	0.01	0.01	0.01	0.01	0.01	0.01	0.01	0.01	0.01	0.01
1700011E24Rik	1700011E24Rik	1700011E24Rik	chr17:87389570-87427741	KI	LLAA	NOTEST	0	0	0	0	1	1	no	0.01	0.01	0.01	0.01	0.01	0.01	0.01	0.01	0.01	0.01
1700011H14Rik	1700011H14Rik	1700011H14Rik	chr14:49226358-49245428	KI	LLAA	NOTEST	0	0	0	0	1	1	no	0.01	0.01	0.01	0.01	0.01	0.01	0.01	0.01	0.01	0.01
1700011I03Rik	1700011I03Rik	1700011I03Rik	chr18:57533825-57731065	KI	LLAA	NOTEST	0.0509777	0.0280526	-0.861729	0	1	1	no	0.01	0.01	0.140263	0.01	0.01	0.01	0.108551	0.146338	0.01	0.01
1700011L22Rik	1700011L22Rik	1700011L22Rik	chr8:79210429-79248583	KI	LLAA	NOTEST	0	0	0	0	1	1	no	0.01	0.01	0.01	0.01	0.01	0.01	0.01	0.01	0.01	0.01
1700011M02Rik	1700011M02Rik	1700011M02Rik	chrX:102908904-102909651	KI	LLAA	NOTEST	0	0	0	0	1	1	no	0.01	0.01	0.01	0.01	0.01	0.01	0.01	0.01	0.01	0.01
1700012A03Rik	1700012A03Rik	1700012A03Rik	chr6:32050287-32058915	KI	LLAA	NOTEST	0	0	0	0	1	1	no	0.01	0.01	0.01	0.01	0.01	0.01	0.01	0.01	0.01	0.01
1700012B07Rik	1700012B07Rik	1700012B07Rik	chr11:109788290-109828046	KI	LLAA	NOTEST	0.111666	0.0247148	-2.17574	0	1	1	no	0.01	0.01	0.01	0.01	0.123574	0.255246	0.01	0.303083	0.01	0.01
1700012B09Rik	1700012B09Rik	1700012B09Rik	chr9:14758193-14771030	KI	LLAA	NOTEST	0.200049	0.428511	1.09898	0	1	1	no	0.384636	0.629953	0.214988	0.01	0.912977	0.01	0.165852	0.671201	0.163191	0.01
1700012C14Rik	1700012C14Rik	1700012C14Rik	chr6:30460984-30463313	KI	LLAA	NOTEST	0	0	0	0	1	1	no	0.01	0.01	0.01	0.01	0.01	0.01	0.01	0.01	0.01	0.01
1700012D01Rik	1700012D01Rik	1700012D01Rik	chr10:127667122-127668851	KI	LLAA	OK	1.51818	0.978537	-0.633643	-0.70795	0.10435	0.237405	no	0.56631	1.44272	1.47702	0.868968	0.537676	1.10818	1.13963	1.09807	2.56204	1.68297
1700012D14Rik	1700012D14Rik	1700012D14Rik	chr7:111117672-111122675	KI	LLAA	NOTEST	0.394808	0.308864	-0.354182	0	1	1	no	0.01	0.704233	0.240424	0.395576	0.204085	0.420223	0.185274	0.499978	0.548324	0.320242
1700012D16Rik	1700012D16Rik	1700012D16Rik	chr3:153202508-153725133	KI	LLAA	NOTEST	0	0	0	0	1	1	no	0.01	0.01	0.01	0.01	0.01	0.01	0.01	0.01	0.01	0.01
1700012H19Rik	1700012H19Rik	1700012H19Rik	chr11:112822964-112825128	KI	LLAA	NOTEST	0	0	0	0	1	1	no	0.01	0.01	0.01	0.01	0.01	0.01	0.01	0.01	0.01	0.01
1700012I11Rik	1700012I11Rik	1700012I11Rik	chr15:67226768-67377094	KI	LLAA	NOTEST	0	0	0	0	1	1	no	0.01	0.01	0.01	0.01	0.01	0.01	0.01	0.01	0.01	0.01
1700012L04Rik	1700012L04Rik	1700012L04Rik	chrX:9272783-9313245	KI	LLAA	NOTEST	0	0	0	0	1	1	no	0.01	0.01	0.01	0.01	0.01	0.01	0.01	0.01	0.01	0.01
1700012P22Rik	1700012P22Rik	1700012P22Rik	chr4:144418190-144438772	KI	LLAA	NOTEST	0	0	0	0	1	1	no	0.01	0.01	0.01	0.01	0.01	0.01	0.01	0.01	0.01	0.01
1700013D24Rik	1700013D24Rik	1700013D24Rik	chr6:124347593-124357086	KI	LLAA	NOTEST	0	0	0	0	1	1	no	0.01	0.01	0.01	0.01	0.01	0.01	0.01	0.01	0.01	0.01
1700013F07Rik	1700013F07Rik	1700013F07Rik	chr3:108537583-108544697	KI	LLAA	NOTEST	0	0	0	0	1	1	no	0.01	0.01	0.01	0.01	0.01	0.01	0.01	0.01	0.01	0.01
1700013G24Rik	1700013G24Rik	1700013G24Rik	chr4:137453295-137455461	KI	LLAA	NOTEST	0.497306	0.342819	-0.536685	0	1	1	no	0.231745	0.252824	0.258539	0.640997	0.329991	0.568308	0.500447	0.404754	0.585766	0.427254
1700013H16Rik	1700013H16Rik	1700013H16Rik	chrX:53742900-53757831	KI	LLAA	NOTEST	0	0	0	0	1	1	no	0.01	0.01	0.01	0.01	0.01	0.01	0.01	0.01	0.01	0.01
1700015E13Rik	1700015E13Rik	1700015E13Rik	chr1:170308860-170312125	KI	LLAA	NOTEST	0	0.0365405	inf	0	1	1	no	0.182703	0.01	0.01	0.01	0.01	0.01	0.01	0.01	0.01	0.01
1700015F17Rik	1700015F17Rik	1700015F17Rik	chr5:5437826-5479143	KI	LLAA	NOTEST	0.0589675	0.0401082	-0.556021	0	1	1	no	0.01	0.200541	0.01	0.01	0.01	0.01	0.158438	0.01	0.01	0.1364
1700015G11Rik	1700015G11Rik	1700015G11Rik	chr7:52011679-52015716	KI	LLAA	NOTEST	0	0	0	0	1	1	no	0.01	0.01	0.01	0.01	0.01	0.01	0.01	0.01	0.01	0.01
1700016C15Rik	1700016C15Rik	1700016C15Rik	chr1:177729813-177753305	KI	LLAA	NOTEST	0.113241	0.0948607	-0.25551	0	1	1	no	0.01	0.01	0.01	0.474304	0.01	0.01	0.148109	0.01	0.290777	0.127318
1700016D06Rik	1700016D06Rik	1700016D06Rik	chr8:11654923-11678750	KI	LLAA	NOTEST	0.151028	0.0551063	-1.45453	0	1	1	no	0.01	0.100535	0.01	0.01	0.174997	0.090493	0.159323	0.214713	0.154986	0.135626
1700016G22Rik	1700016G22Rik	1700016G22Rik	chr13:5855508-5858092	KI	LLAA	NOTEST	0	0	0	0	1	1	no	0.01	0.01	0.01	0.01	0.01	0.01	0.01	0.01	0.01	0.01
1700016H13Rik	1700016H13Rik	1700016H13Rik	chr5:103648586-103655732	KI	LLAA	NOTEST	0.0192519	0.0352272	0.871691	0	1	1	no	0.01	0.176136	0.01	0.01	0.01	0.01	0.01	0.01	0.01	0.0962595
1700016K19Rik	1700016K19Rik	1700016K19Rik	chr11:75999911-76003569	KI	LLAA	NOTEST	0	0	0	0	1	1	no	0.01	0.01	0.01	0.01	0.01	0.01	0.01	0.01	0.01	0.01
1700016L04Rik	1700016L04Rik	1700016L04Rik	chr10:14705608-14759019	KI	LLAA	NOTEST	0	0	0	0	1	1	no	0.01	0.01	0.01	0.01	0.01	0.01	0.01	0.01	0.01	0.01
1700016L21Rik	1700016L21Rik	1700016L21Rik	chr1:80445931-80475660	KI	LLAA	NOTEST	0	0	0	0	1	1	no	0.01	0.01	0.01	0.01	0.01	0.01	0.01	0.01	0.01	0.01
1700016P04Rik	1700016P04Rik	1700016P04Rik	chr6:13413336-13415996	KI	LLAA	NOTEST	0	0	0	0	1	1	no	0.01	0.01	0.01	0.01	0.01	0.01	0.01	0.01	0.01	0.01
C920025E04Rik	C920025E04Rik	C920025E04Rik	chr17:36109029-36111676	KI	LLAA	OK	0.349897	4.9062	3.8096	4.55124	5e-05	0.000413819	yes
1700017D01Rik	1700017D01Rik	1700017D01Rik	chr19:11096815-11130878	KI	LLAA	NOTEST	0	0	0	0	1	1	no	0.01	0.01	0.01	0.01	0.01	0.01	0.01	0.01	0.01	0.01
1700017G19Rik	1700017G19Rik	1700017G19Rik	chr3:40504864-40522912	KI	LLAA	NOTEST	0	0	0	0	1	1	no	0.01	0.01	0.01	0.01	0.01	0.01	0.01	0.01	0.01	0.01
1700017J07Rik	1700017J07Rik	1700017J07Rik	chr2:168978268-168978906	KI	LLAA	NOTEST	0	0	0	0	1	1	no	0.01	0.01	0.01	0.01	0.01	0.01	0.01	0.01	0.01	0.01
1700017L05Rik	1700017L05Rik	1700017L05Rik	chr5:77465487-77468857	KI	LLAA	NOTEST	0	0	0	0	1	1	no	0.01	0.01	0.01	0.01	0.01	0.01	0.01	0.01	0.01	0.01
1700017N19Rik	1700017N19Rik	1700017N19Rik	chr10:100592385-100618391	KI	LLAA	NOTEST	0	0	0	0	1	1	no	0.01	0.01	0.01	0.01	0.01	0.01	0.01	0.01	0.01	0.01
1700018A04Rik	1700018A04Rik	1700018A04Rik	chr13:31565491-31582513	KI	LLAA	NOTEST	0.062778	0.0398217	-0.656703	0	1	1	no	0.01	0.199109	0.01	0.01	0.01	0.178481	0.01	0.01	0.01	0.135409
1700018B08Rik	1700018B08Rik	1700018B08Rik	chr8:121530783-121541954	KI	LLAA	NOTEST	0	0	0	0	1	1	no	0.01	0.01	0.01	0.01	0.01	0.01	0.01	0.01	0.01	0.01
1700018B24Rik	1700018B24Rik	1700018B24Rik	chr3:48605730-48609100	KI	LLAA	NOTEST	0	0	0	0	1	1	no	0.01	0.01	0.01	0.01	0.01	0.01	0.01	0.01	0.01	0.01
1700018C11Rik	1700018C11Rik	1700018C11Rik	chr4:63607090-63622429	KI	LLAA	NOTEST	0	0	0	0	1	1	no	0.01	0.01	0.01	0.01	0.01	0.01	0.01	0.01	0.01	0.01
1700018F24Rik	1700018F24Rik	1700018F24Rik	chr5:145042989-145045678	KI	LLAA	NOTEST	0	0	0	0	1	1	no	0.01	0.01	0.01	0.01	0.01	0.01	0.01	0.01	0.01	0.01
1700018G05Rik	1700018G05Rik	1700018G05Rik	chrX:102928371-102929107	KI	LLAA	NOTEST	0	0	0	0	1	1	no	0.01	0.01	0.01	0.01	0.01	0.01	0.01	0.01	0.01	0.01
1700018L02Rik	1700018L02Rik	1700018L02Rik	chr19:28990351-29048729	KI	LLAA	NOTEST	0.614437	0.887089	0.529812	0	1	1	no	0.654675	0.91806	0.417105	1.38026	1.06534	0.642685	0.969888	0.653548	0.39318	0.412885
1700019A02Rik	1700019A02Rik	1700019A02Rik	chr1:53158576-53187617	KI	LLAA	NOTEST	0	0	0	0	1	1	no	0.01	0.01	0.01	0.01	0.01	0.01	0.01	0.01	0.01	0.01
1700019B03Rik	1700019B03Rik	1700019B03Rik	chr8:3470861-3487178	KI	LLAA	NOTEST	0.0205767	0	#NAME?	0	1	1	no	0.01	0.01	0.01	0.01	0.01	0.01	0.01	0.01	0.01	0.102883
1700019B21Rik	1700019B21Rik	1700019B21Rik	chrX:62510538-62527011	KI	LLAA	NOTEST	0	0	0	0	1	1	no	0.01	0.01	0.01	0.01	0.01	0.01	0.01	0.01	0.01	0.01
1700019C18Rik	1700019C18Rik	1700019C18Rik	chr13:35210659-35212048	KI	LLAA	NOTEST	0	0	0	0	1	1	no	0.01	0.01	0.01	0.01	0.01	0.01	0.01	0.01	0.01	0.01
1700019D03Rik	1700019D03Rik	1700019D03Rik	chr1:52925126-52952840	KI	LLAA	NOTEST	0.464529	0.48284	0.0557756	0	1	1	no	0.450725	0.163968	0.671058	0.41528	0.713167	0.588789	0.907774	0.349735	0.253978	0.222369
1700019E08Rik	1700019E08Rik	1700019E08Rik	chr2:45696604-45698447	KI	LLAA	NOTEST	0	0	0	0	1	1	no	0.01	0.01	0.01	0.01	0.01	0.01	0.01	0.01	0.01	0.01
1700019G17Rik	1700019G17Rik	1700019G17Rik	chr6:85899049-85904938	KI	LLAA	NOTEST	0.287268	0.284298	-0.0149924	0	1	1	no	0.350285	0.190905	0.23397	0.195024	0.451306	0.0689153	0.272786	0.285765	0.460617	0.348256
1700019G24Rik	1700019G24Rik	1700019G24Rik	chr6:5725638-6028039	KI	LLAA	NOTEST	0	0	0	0	1	1	no	0.01	0.01	0.01	0.01	0.01	0.01	0.01	0.01	0.01	0.01
1700019L03Rik	1700019L03Rik	1700019L03Rik	chr2:32775820-32784405	KI	LLAA	NOTEST	0.17756	0.122712	-0.533029	0	1	1	no	0.0672255	0.146602	0.149802	0.18612	0.06381	0.0660552	0.348771	0.0783182	0.01	0.394656
1700019M22Rik	1700019M22Rik	1700019M22Rik	chr12:96046620-96047222	KI	LLAA	NOTEST	0	0	0	0	1	1	no	0.01	0.01	0.01	0.01	0.01	0.01	0.01	0.01	0.01	0.01
1700019N19Rik	1700019N19Rik	1700019N19Rik	chr19:58785802-58794414	KI	LLAA	NOTEST	0	0	0	0	1	1	no	0.01	0.01	0.01	0.01	0.01	0.01	0.01	0.01	0.01	0.01
1700019O17Rik	1700019O17Rik	1700019O17Rik	chr1:86426328-86428049	KI	LLAA	NOTEST	0	0	0	0	1	1	no	0.01	0.01	0.01	0.01	0.01	0.01	0.01	0.01	0.01	0.01
1700020A23Rik	1700020A23Rik	1700020A23Rik	chr2:130405258-130406074	KI	LLAA	NOTEST	0.0536549	0	#NAME?	0	1	1	no	0.01	0.01	0.01	0.01	0.01	0.268275	0.01	0.01	0.01	0.01
1700020D05Rik	1700020D05Rik	1700020D05Rik	chr19:5495277-5510489	KI	LLAA	NOTEST	0.0408196	0	#NAME?	0	1	1	no	0.01	0.01	0.01	0.01	0.01	0.01	0.204098	0.01	0.01	0.01
1700020G17Rik	1700020G17Rik	1700020G17Rik	chr10:110801173-110896507	KI	LLAA	NOTEST	0	0	0	0	1	1	no	0.01	0.01	0.01	0.01	0.01	0.01	0.01	0.01	0.01	0.01
1700020I14Rik	1700020I14Rik	1700020I14Rik	chr2:119594295-119600744	KI	LLAA	OK	57.1042	53.6231	-0.0907427	-0.534028	0.23135	0.412789	no	47.9497	61.8187	52.5849	47.4323	58.3298	45.2518	61.6056	58.9568	60.4531	59.2537
1700020L24Rik	1700020L24Rik	1700020L24Rik	chr11:83437693-83441232	KI	LLAA	NOTEST	0.0221928	0.163579	2.88183	0	1	1	no	0.13151	0.01	0.440328	0.121213	0.124846	0.01	0.01	0.01	0.110964	0.01
1700020M21Rik	1700020M21Rik	1700020M21Rik	chr9:120913773-120915250	KI	LLAA	NOTEST	0	0	0	0	1	1	no	0.01	0.01	0.01	0.01	0.01	0.01	0.01	0.01	0.01	0.01
1700020N01Rik	1700020N01Rik	1700020N01Rik	chr10:21593144-21622375	KI	LLAA	NOTEST	0.0189823	0	#NAME?	0	1	1	no	0.01	0.01	0.01	0.01	0.01	0.01	0.01	0.01	0.0949117	0.01
1700020N15Rik	1700020N15Rik	1700020N15Rik	chrX:69929259-70143588	KI	LLAA	NOTEST	0	0	0	0	1	1	no	0.01	0.01	0.01	0.01	0.01	0.01	0.01	0.01	0.01	0.01
1700020N18Rik	1700020N18Rik	1700020N18Rik	chr1:91404878-91406029	KI	LLAA	NOTEST	0	0	0	0	1	1	no	0.01	0.01	0.01	0.01	0.01	0.01	0.01	0.01	0.01	0.01
1700021F05Rik	1700021F05Rik	1700021F05Rik	chr10:43525120-43540994	KI	LLAA	OK	42.7829	37.9771	-0.171906	-0.874478	0.04945	0.137065	no	35.9819	38.6643	40.0115	38.9828	36.2449	38.6341	38.5367	45.4029	46.3765	44.9644
1700021F07Rik	1700021F07Rik	1700021F07Rik	chr2:173522591-173528502	KI	LLAA	NOTEST	0	0	0	0	1	1	no	0.01	0.01	0.01	0.01	0.01	0.01	0.01	0.01	0.01	0.01
1700021K19Rik	1700021K19Rik	1700021K19Rik	chr16:32821701-32868366	KI	LLAA	OK	16.0385	14.2103	-0.174602	-1.03447	0.01895	0.0653067	no	15.2487	13.4962	14.0924	14.3471	13.8674	16.471	17.0495	15.2531	15.6244	15.7947
1700021N21Rik	1700021N21Rik	1700021N21Rik	chr4:134448764-134450171	KI	LLAA	NOTEST	0	0.0852185	inf	0	1	1	no	0.01	0.296929	0.01	0.01	0.129163	0.01	0.01	0.01	0.01	0.01
1700022A21Rik	1700022A21Rik	1700022A21Rik	chr5:24645452-24648860	KI	LLAA	NOTEST	0	0	0	0	1	1	no	0.01	0.01	0.01	0.01	0.01	0.01	0.01	0.01	0.01	0.01
1700022A22Rik	1700022A22Rik	1700022A22Rik	chr15:46324584-46373899	KI	LLAA	NOTEST	0	0	0	0	1	1	no	0.01	0.01	0.01	0.01	0.01	0.01	0.01	0.01	0.01	0.01
1700022E09Rik	1700022E09Rik	1700022E09Rik	chr16:59466871-59469238	KI	LLAA	NOTEST	0	0	0	0	1	1	no	0.01	0.01	0.01	0.01	0.01	0.01	0.01	0.01	0.01	0.01
1700022H01Rik	1700022H01Rik	1700022H01Rik	chr10:61674526-61680290	KI	LLAA	NOTEST	0.0940436	0.195755	1.05765	0	1	1	no	0.19268	0.210381	0.215395	0.17738	0.182939	0.01	0.01	0.01	0.327008	0.14321
1700022H16Rik	1700022H16Rik	1700022H16Rik	chr12:9565235-9570585	KI	LLAA	NOTEST	0	0	0	0	1	1	no	0.01	0.01	0.01	0.01	0.01	0.01	0.01	0.01	0.01	0.01
1700022I11Rik	1700022I11Rik	1700022I11Rik	chr4:42969945-42974325	KI	LLAA	NOTEST	0	0.00624232	inf	0	1	1	no	0.01	0.0312116	0.01	0.01	0.01	0.01	0.01	0.01	0.01	0.01
1700023C21Rik	1700023C21Rik	1700023C21Rik	chr11:109845877-109848476	KI	LLAA	NOTEST	0	0	0	0	1	1	no	0.01	0.01	0.01	0.01	0.01	0.01	0.01	0.01	0.01	0.01
1700023F02Rik	1700023F02Rik	1700023F02Rik	chr10:66120608-66124064	KI	LLAA	NOTEST	0	0	0	0	1	1	no	0.01	0.01	0.01	0.01	0.01	0.01	0.01	0.01	0.01	0.01
1700023F06Rik	1700023F06Rik	1700023F06Rik	chr11:103198943-103218432	KI	LLAA	NOTEST	0.0144006	0.0398582	1.46874	0	1	1	no	0.01	0.01	0.109074	0.0902174	0.01	0.01	0.01	0.01	0.01	0.0720032
1700024B18Rik	1700024B18Rik	1700024B18Rik	chr14:123978290-124677127	KI	LLAA	NOTEST	0	0	0	0	1	1	no	0.01	0.01	0.01	0.01	0.01	0.01	0.01	0.01	0.01	0.01
1700024F13Rik	1700024F13Rik	1700024F13Rik	chr13:3498049-3501393	KI	LLAA	NOTEST	0	0	0	0	1	1	no	0.01	0.01	0.01	0.01	0.01	0.01	0.01	0.01	0.01	0.01
1700024G13Rik	1700024G13Rik	1700024G13Rik	chr14:32376501-32388373	KI	LLAA	NOTEST	0	0	0	0	1	1	no	0.01	0.01	0.01	0.01	0.01	0.01	0.01	0.01	0.01	0.01
1700024I08Rik	1700024I08Rik	1700024I08Rik	chr13:63675755-63734298	KI	LLAA	NOTEST	0	0	0	0	1	1	no	0.01	0.01	0.01	0.01	0.01	0.01	0.01	0.01	0.01	0.01
1700024N05Rik	1700024N05Rik	1700024N05Rik	chr6:43162453-43174920	KI	LLAA	NOTEST	0	0	0	0	1	1	no	0.01	0.01	0.01	0.01	0.01	0.01	0.01	0.01	0.01	0.01
1700024P04Rik	1700024P04Rik	1700024P04Rik	chr13:98984089-98984565	KI	LLAA	NOTEST	0	0	0	0	1	1	no	0.01	0.01	0.01	0.01	0.01	0.01	0.01	0.01	0.01	0.01
1700024P16Rik	1700024P16Rik	1700024P16Rik	chr4:104913455-105016863	KI	LLAA	NOTEST	0.136993	0.330691	1.27138	0	1	1	no	0.210516	0.191216	0.372102	0.380079	0.49954	0.01	0.151793	0.239837	0.0880196	0.205314
1700025B11Rik	1700025B11Rik	1700025B11Rik	chr15:77558239-77561892	KI	LLAA	NOTEST	0	0	0	0	1	1	no	0.01	0.01	0.01	0.01	0.01	0.01	0.01	0.01	0.01	0.01
1700025C18Rik	1700025C18Rik	1700025C18Rik	chr2:165078692-165090750	KI	LLAA	NOTEST	0	0	0	0	1	1	no	0.01	0.01	0.01	0.01	0.01	0.01	0.01	0.01	0.01	0.01
1700025F22Rik	1700025F22Rik	1700025F22Rik	chr19:11139682-11165320	KI	LLAA	NOTEST	0	0	0	0	1	1	no	0.01	0.01	0.01	0.01	0.01	0.01	0.01	0.01	0.01	0.01
1700025F24Rik	1700025F24Rik	1700025F24Rik	chr10:119413443-119426864	KI	LLAA	NOTEST	0	0.0276154	inf	0	1	1	no	0.138077	0.01	0.01	0.01	0.01	0.01	0.01	0.01	0.01	0.01
1700025G04Rik	1700025G04Rik	1700025G04Rik	chr1:151884523-152090320	KI	LLAA	OK	3.15701	2.85509	-0.145021	-0.731491	0.0977	0.227689	no	2.49377	2.9149	2.85734	2.91443	3.09503	2.92739	3.36753	2.98167	3.46805	3.04043
1700025J12Rik	1700025J12Rik	1700025J12Rik	chr7:121589902-121591591	KI	LLAA	NOTEST	0	0	0	0	1	1	no	0.01	0.01	0.01	0.01	0.01	0.01	0.01	0.01	0.01	0.01
1700025K24Rik	1700025K24Rik	1700025K24Rik	chr17:54352582-54370074	KI	LLAA	NOTEST	0	0	0	0	1	1	no	0.01	0.01	0.01	0.01	0.01	0.01	0.01	0.01	0.01	0.01
1700025M24Rik	1700025M24Rik	1700025M24Rik	chr5:73268579-73284184	KI	LLAA	NOTEST	0	0.0542757	inf	0	1	1	no	0.01	0.01	0.271378	0.01	0.01	0.01	0.01	0.01	0.01	0.01
1700025N23Rik	1700025N23Rik	1700025N23Rik	chr6:38918985-39084579	KI	LLAA	NOTEST	0	0	0	0	1	1	no	0.01	0.01	0.01	0.01	0.01	0.01	0.01	0.01	0.01	0.01
1700026D08Rik	1700026D08Rik	1700026D08Rik	chr7:83775616-83794839	KI	LLAA	NOTEST	0.0155002	0	#NAME?	0	1	1	no	0.01	0.01	0.01	0.01	0.01	0.01	0.0775011	0.01	0.01	0.01
1700026D11Rik	1700026D11Rik	1700026D11Rik	chr2:132490727-132524057	KI	LLAA	NOTEST	0	0	0	0	1	1	no	0.01	0.01	0.01	0.01	0.01	0.01	0.01	0.01	0.01	0.01
1700026F02Rik	1700026F02Rik	1700026F02Rik	chr8:71006727-71026755	KI	LLAA	NOTEST	0	0	0	0	1	1	no	0.01	0.01	0.01	0.01	0.01	0.01	0.01	0.01	0.01	0.01
1700026J14Rik	1700026J14Rik	1700026J14Rik	chr6:48536581-48537474	KI	LLAA	NOTEST	0.0371519	0	#NAME?	0	1	1	no	0.01	0.01	0.01	0.01	0.01	0.01	0.01	0.185759	0.01	0.01
1700026L06Rik	1700026L06Rik	1700026L06Rik	chr2:28692079-28699651	KI	LLAA	NOTEST	0.0845921	0.156395	0.886596	0	1	1	no	0.197515	0.01	0.220829	0.363628	0.01	0.193194	0.01	0.229766	0.01	0.01
1700027A15Rik	1700027A15Rik	1700027A15Rik	chr1:73016035-73025508	KI	LLAA	NOTEST	0.0947804	0	#NAME?	0	1	1	no	0.01	0.01	0.01	0.01	0.01	0.01	0.01	0.01	0.473902	0.01
1700027F06Rik	1700027F06Rik	1700027F06Rik	chr6:124363281-124364486	KI	LLAA	NOTEST	0	0	0	0	1	1	no	0.01	0.01	0.01	0.01	0.01	0.01	0.01	0.01	0.01	0.01
1700027F09Rik	1700027F09Rik	1700027F09Rik	chr5:64454812-64467942	KI	LLAA	NOTEST	0.0282588	0	#NAME?	0	1	1	no	0.01	0.01	0.01	0.01	0.01	0.01	0.01	0.01	0.141294	0.01
1700027H10Rik	1700027H10Rik	1700027H10Rik	chr3:45378397-45439309	KI	LLAA	NOTEST	0	0	0	0	1	1	no	0.01	0.01	0.01	0.01	0.01	0.01	0.01	0.01	0.01	0.01
1700027I24Rik	1700027I24Rik	1700027I24Rik	chr9:36668855-36693189	KI	LLAA	NOTEST	0	0	0	0	1	1	no	0.01	0.01	0.01	0.01	0.01	0.01	0.01	0.01	0.01	0.01
1700027J07Rik	1700027J07Rik	1700027J07Rik	chr10:43746157-43765836	KI	LLAA	NOTEST	0.0720305	0	#NAME?	0	1	1	no	0.01	0.01	0.01	0.01	0.01	0.01	0.0974473	0.262705	0.01	0.01
1700028B04Rik	1700028B04Rik	1700028B04Rik	chr7:28496940-28497492	KI	LLAA	NOTEST	0	0	0	0	1	1	no	0.01	0.01	0.01	0.01	0.01	0.01	0.01	0.01	0.01	0.01
1700028D13Rik	1700028D13Rik	1700028D13Rik	chr5:112206762-112210002	KI	LLAA	NOTEST	0	0	0	0	1	1	no	0.01	0.01	0.01	0.01	0.01	0.01	0.01	0.01	0.01	0.01
1700028E10Rik	1700028E10Rik	1700028E10Rik	chr5:151368674-151432118	KI	LLAA	NOTEST	0.0751177	0	#NAME?	0	1	1	no	0.01	0.01	0.01	0.01	0.01	0.123253	0.01	0.146337	0.105999	0.01
1700028I16Rik	1700028I16Rik	1700028I16Rik	chr10:82812122-82824242	KI	LLAA	NOTEST	0.0167073	0.0703378	2.07382	0	1	1	no	0.01	0.247217	0.01	0.104472	0.01	0.01	0.01	0.01	0.01	0.0835365
1700028J19Rik	1700028J19Rik	1700028J19Rik	chr7:44229929-44236122	KI	LLAA	NOTEST	0.627768	0.519123	-0.274157	0	1	1	no	0.494759	0.647592	0.441371	0.730099	0.281792	0.971211	0.42752	0.345714	0.665925	0.728472
1700028K03Rik	1700028K03Rik	1700028K03Rik	chr5:107534710-107661853	KI	LLAA	NOTEST	0.0131895	0.0283404	1.10347	0	1	1	no	0.01	0.0378954	0.038703	0.0321055	0.032998	0.01	0.01	0.0405184	0.01	0.0254293
1700028M03Rik	1700028M03Rik	1700028M03Rik	chr3:83555366-83574118	KI	LLAA	NOTEST	0	0	0	0	1	1	no	0.01	0.01	0.01	0.01	0.01	0.01	0.01	0.01	0.01	0.01
1700028P14Rik	1700028P14Rik	1700028P14Rik	chr19:23558759-23652812	KI	LLAA	NOTEST	0	0	0	0	1	1	no	0.01	0.01	0.01	0.01	0.01	0.01	0.01	0.01	0.01	0.01
1700028P15Rik	1700028P15Rik	1700028P15Rik	chr2:171956878-171962799	KI	LLAA	NOTEST	0	0	0	0	1	1	no	0.01	0.01	0.01	0.01	0.01	0.01	0.01	0.01	0.01	0.01
1700029B22Rik	1700029B22Rik	1700029B22Rik	chr7:131146438-131150578	KI	LLAA	NOTEST	0	0	0	0	1	1	no	0.01	0.01	0.01	0.01	0.01	0.01	0.01	0.01	0.01	0.01
1700029F12Rik	1700029F12Rik	1700029F12Rik	chr13:97021863-97035254	KI	LLAA	NOTEST	0	0	0	0	1	1	no	0.01	0.01	0.01	0.01	0.01	0.01	0.01	0.01	0.01	0.01
1700029H14Rik	1700029H14Rik	1700029H14Rik	chr8:13550721-13562461	KI	LLAA	NOTEST	0.0168834	0	#NAME?	0	1	1	no	0.01	0.01	0.01	0.01	0.01	0.084417	0.01	0.01	0.01	0.01
1700029I15Rik	1700029I15Rik	1700029I15Rik	chr2:92382917-92383603	KI	LLAA	NOTEST	0	0	0	0	1	1	no	0.01	0.01	0.01	0.01	0.01	0.01	0.01	0.01	0.01	0.01
1700029J03Rik	1700029J03Rik	1700029J03Rik	chr16:93396814-93458872	KI	LLAA	NOTEST	0.0549868	0.0296379	-0.89164	0	1	1	no	0.01	0.01	0.01	0.14819	0.01	0.01	0.138826	0.01	0.136108	0.01
1700029J07Rik	1700029J07Rik	1700029J07Rik	chr8:45953605-45975252	KI	LLAA	NOTEST	0.389162	0.6178	0.666769	0	1	1	no	0.791017	0.388012	0.616483	0.730401	0.563089	0.272301	0.650161	0.460916	0.330894	0.231541
1700029M20Rik	1700029M20Rik	1700029M20Rik	chr4:135626654-135630198	KI	LLAA	NOTEST	0	0	0	0	1	1	no	0.01	0.01	0.01	0.01	0.01	0.01	0.01	0.01	0.01	0.01
1700029N11Rik	1700029N11Rik	1700029N11Rik	chr13:44439726-44457567	KI	LLAA	NOTEST	0	0	0	0	1	1	no	0.01	0.01	0.01	0.01	0.01	0.01	0.01	0.01	0.01	0.01
1700029P11Rik	1700029P11Rik	1700029P11Rik	chr15:81980539-81981563	KI	LLAA	NOTEST	0	0	0	0	1	1	no	0.01	0.01	0.01	0.01	0.01	0.01	0.01	0.01	0.01	0.01
1700030A11Rik	1700030A11Rik	1700030A11Rik	chr17:28896394-28915324	KI	LLAA	NOTEST	0	0	0	0	1	1	no	0.01	0.01	0.01	0.01	0.01	0.01	0.01	0.01	0.01	0.01
1700030C10Rik	1700030C10Rik	1700030C10Rik	chr12:20804391-20815779	KI	LLAA	NOTEST	0.313938	0.0834385	-1.91169	0	1	1	no	0.0651287	0.01	0.290244	0.01	0.0618196	0.127999	0.337908	0.455264	0.218468	0.430049
1700030F04Rik	1700030F04Rik	1700030F04Rik	chr6:117679206-117751769	KI	LLAA	NOTEST	0	0	0	0	1	1	no	0.01	0.01	0.01	0.01	0.01	0.01	0.01	0.01	0.01	0.01
1700030F18Rik	1700030F18Rik	1700030F18Rik	chr15:99918347-99931658	KI	LLAA	NOTEST	0.0376853	0	#NAME?	0	1	1	no	0.01	0.01	0.01	0.01	0.01	0.01	0.188426	0.01	0.01	0.01
1700030J22Rik	1700030J22Rik	1700030J22Rik	chr8:116969598-116978943	KI	LLAA	NOTEST	0.412979	0.491757	0.251877	0	1	1	no	0.399397	0.474924	0.525478	0.335286	0.723699	0.39287	0.40841	0.550094	0.394783	0.318737
1700030K09Rik	1700030K09Rik	1700030K09Rik	chr8:72443879-72475233	KI	LLAA	OK	5.11895	4.35361	-0.233636	-0.395502	0.37755	0.571356	no	5.0844	3.72775	4.50924	4.90199	3.54465	5.70772	4.16491	5.29567	5.91305	4.51338
1700030L20Rik	1700030L20Rik	1700030L20Rik	chr3:136435269-136449349	KI	LLAA	NOTEST	0	0	0	0	1	1	no	0.01	0.01	0.01	0.01	0.01	0.01	0.01	0.01	0.01	0.01
1700030M09Rik	1700030M09Rik	1700030M09Rik	chr8:121544387-121547652	KI	LLAA	NOTEST	0	0	0	0	1	1	no	0.01	0.01	0.01	0.01	0.01	0.01	0.01	0.01	0.01	0.01
1700030N03Rik	1700030N03Rik	1700030N03Rik	chr19:3153798-3197703	KI	LLAA	NOTEST	0	0	0	0	1	1	no	0.01	0.01	0.01	0.01	0.01	0.01	0.01	0.01	0.01	0.01
1700030O20Rik	1700030O20Rik	1700030O20Rik	chr10:116723066-116729177	KI	LLAA	NOTEST	0	0	0	0	1	1	no	0.01	0.01	0.01	0.01	0.01	0.01	0.01	0.01	0.01	0.01
1700031A10Rik	1700031A10Rik	1700031A10Rik	chr17:36923791-36933432	KI	LLAA	NOTEST	0	0	0	0	1	1	no	0.01	0.01	0.01	0.01	0.01	0.01	0.01	0.01	0.01	0.01
1700031F05Rik	1700031F05Rik	1700031F05Rik	chrX:102859186-102866353	KI	LLAA	NOTEST	0	0	0	0	1	1	no	0.01	0.01	0.01	0.01	0.01	0.01	0.01	0.01	0.01	0.01
1700031M16Rik	1700031M16Rik	1700031M16Rik	chr15:98398444-98416135	KI	LLAA	NOTEST	0	0	0	0	1	1	no	0.01	0.01	0.01	0.01	0.01	0.01	0.01	0.01	0.01	0.01
1700031P21Rik	1700031P21Rik	1700031P21Rik	chr12:52599983-52602322	KI	LLAA	NOTEST	0	0	0	0	1	1	no	0.01	0.01	0.01	0.01	0.01	0.01	0.01	0.01	0.01	0.01
1700034E13Rik	1700034E13Rik	1700034E13Rik	chr18:52646219-52663731	KI	LLAA	NOTEST	0.0615149	0	#NAME?	0	1	1	no	0.01	0.01	0.01	0.01	0.01	0.307574	0.01	0.01	0.01	0.01
1700034G24Rik	1700034G24Rik	1700034G24Rik	chr5:112582935-112589996	KI	LLAA	NOTEST	0	0	0	0	1	1	no	0.01	0.01	0.01	0.01	0.01	0.01	0.01	0.01	0.01	0.01
1700034H15Rik	1700034H15Rik	1700034H15Rik	chr1:191894071-191913247	KI	LLAA	NOTEST	0.00406191	0	#NAME?	0	1	1	no	0.01	0.01	0.01	0.01	0.01	0.01	0.01	0.01	0.0203095	0.01
1700034I23Rik	1700034I23Rik	1700034I23Rik	chr3:40894276-40936307	KI	LLAA	NOTEST	0	0.0296526	inf	0	1	1	no	0.01	0.01	0.103958	0.01	0.0443044	0.01	0.01	0.01	0.01	0.01
1700034J05Rik	1700034J05Rik	1700034J05Rik	chr6:146888493-147032023	KI	LLAA	NOTEST	0.00798059	0.0676618	3.08377	0	1	1	no	0.0544474	0.01	0.181924	0.0502595	0.0516783	0.01	0.01	0.01	0.01	0.0399029
1700034K08Rik	1700034K08Rik	1700034K08Rik	chr9:92979915-93005733	KI	LLAA	NOTEST	0	0	0	0	1	1	no	0.01	0.01	0.01	0.01	0.01	0.01	0.01	0.01	0.01	0.01
1700034O15Rik	1700034O15Rik	1700034O15Rik	chr6:41684430-41685717	KI	LLAA	NOTEST	0	0	0	0	1	1	no	0.01	0.01	0.01	0.01	0.01	0.01	0.01	0.01	0.01	0.01
1700034P13Rik	1700034P13Rik	1700034P13Rik	chr1:9718621-9771256	KI	LLAA	OK	5.67376	6.10025	0.104563	0.177994	0.6837	0.819539	no	7.0195	5.32498	5.01684	6.47691	6.663	5.24628	6.79403	5.6883	6.21288	4.42729
1700036G14Rik	1700036G14Rik	1700036G14Rik	chr3:85317518-85332027	KI	LLAA	NOTEST	0	0	0	0	1	1	no	0.01	0.01	0.01	0.01	0.01	0.01	0.01	0.01	0.01	0.01
1700037C18Rik	1700037C18Rik	1700037C18Rik	chr16:3905797-3908689	KI	LLAA	OK	2.14345	1.84138	-0.219145	-0.441242	0.3191	0.513325	no	1.30063	1.77351	2.17606	1.89894	2.05776	2.23325	1.59183	2.27179	2.46391	2.15645
1700037H04Rik	1700037H04Rik	1700037H04Rik	chr2:131127411-131604824	KI	LLAA	OK	28.7044	28.2396	-0.023554	-0.0461669	0.9151	0.958168	no	30.7513	23.1808	28.9393	32.528	25.7984	34.7111	26.9	28.1479	27.6757	26.0874
1700039E15Rik	1700039E15Rik	1700039E15Rik	chr7:45282872-45288993	KI	LLAA	NOTEST	0	0	0	0	1	1	no	0.01	0.01	0.01	0.01	0.01	0.01	0.01	0.01	0.01	0.01
1700039E22Rik	1700039E22Rik	1700039E22Rik	chr19:44757393-44837869	KI	LLAA	NOTEST	0	0	0	0	1	1	no	0.01	0.01	0.01	0.01	0.01	0.01	0.01	0.01	0.01	0.01
1700040L02Rik	1700040L02Rik	1700040L02Rik	chr10:68430955-68541875	KI	LLAA	NOTEST	0.120448	0.0577918	-1.05948	0	1	1	no	0.0943008	0.01	0.105143	0.01	0.0895148	0.185142	0.01	0.109827	0.237882	0.0693904
1700041A01Rik	1700041A01Rik	1700041A01Rik	chr5:88291360-88301023	KI	LLAA	NOTEST	0	0	0	0	1	1	no	0.01	0.01	0.01	0.01	0.01	0.01	0.01	0.01	0.01	0.01
1700041C23Rik	1700041C23Rik	1700041C23Rik	chr9:57175274-57186110	KI	LLAA	NOTEST	0	0	0	0	1	1	no	0.01	0.01	0.01	0.01	0.01	0.01	0.01	0.01	0.01	0.01
1700041M19Rik	1700041M19Rik	1700041M19Rik	chr16:77004227-77010881	KI	LLAA	NOTEST	0	0	0	0	1	1	no	0.01	0.01	0.01	0.01	0.01	0.01	0.01	0.01	0.01	0.01
1700042G07Rik	1700042G07Rik	1700042G07Rik	chr4:116173371-116174297	KI	LLAA	NOTEST	0	0	0	0	1	1	no	0.01	0.01	0.01	0.01	0.01	0.01	0.01	0.01	0.01	0.01
1700042G15Rik	1700042G15Rik	1700042G15Rik	chr4:57359791-57364292	KI	LLAA	NOTEST	0	0	0	0	1	1	no	0.01	0.01	0.01	0.01	0.01	0.01	0.01	0.01	0.01	0.01
1700042O10Rik	1700042O10Rik	1700042O10Rik	chr11:11814100-11898144	KI	LLAA	NOTEST	0.187528	0.113277	-0.727256	0	1	1	no	0.221943	0.242117	0.01	0.102324	0.01	0.217745	0.287597	0.01	0.186912	0.245387
1700044C05Rik	1700044C05Rik	1700044C05Rik	chr14:118365877-118398165	KI	LLAA	NOTEST	0	0	0	0	1	1	no	0.01	0.01	0.01	0.01	0.01	0.01	0.01	0.01	0.01	0.01
1700044K03Rik	1700044K03Rik	1700044K03Rik	chr18:49523288-49524441	KI	LLAA	NOTEST	0	0	0	0	1	1	no	0.01	0.01	0.01	0.01	0.01	0.01	0.01	0.01	0.01	0.01
1700045H11Rik	1700045H11Rik	1700045H11Rik	chr4:150828224-150854949	KI	LLAA	NOTEST	0	0	0	0	1	1	no	0.01	0.01	0.01	0.01	0.01	0.01	0.01	0.01	0.01	0.01
1700046C09Rik	1700046C09Rik	1700046C09Rik	chr11:14560335-14599225	KI	LLAA	NOTEST	0	0	0	0	1	1	no	0.01	0.01	0.01	0.01	0.01	0.01	0.01	0.01	0.01	0.01
1700047A11Rik	1700047A11Rik	1700047A11Rik	chr8:26021420-26119224	KI	LLAA	NOTEST	0	0	0	0	1	1	no	0.01	0.01	0.01	0.01	0.01	0.01	0.01	0.01	0.01	0.01
1700047E10Rik	1700047E10Rik	1700047E10Rik	chr14:44191606-44213237	KI	LLAA	NOTEST	0	0	0	0	1	1	no	0.01	0.01	0.01	0.01	0.01	0.01	0.01	0.01	0.01	0.01
1700047G03Rik	1700047G03Rik	1700047G03Rik	chr15:11967061-11970083	KI	LLAA	NOTEST	0	0	0	0	1	1	no	0.01	0.01	0.01	0.01	0.01	0.01	0.01	0.01	0.01	0.01
1700047I17Rik2	1700047I17Rik2	1700047I17Rik2	chr12:55199591-55217146	KI	LLAA	NOTEST	0	0	0	0	1	1	no	0.0832309	0.181428	0.0926373	0.128118	0.236987	0.191089	0.120048	0.0970081	0.0463719	0.0405563
1700047L14Rik	1700047L14Rik	1700047L14Rik	chr5:108763841-108768917	KI	LLAA	NOTEST	0	0	0	0	1	1	no	0.01	0.01	0.01	0.01	0.01	0.01	0.01	0.01	0.01	0.01
1700047M11Rik	1700047M11Rik	1700047M11Rik	chr1:182300833-182303289	KI	LLAA	NOTEST	0.0325759	0	#NAME?	0	1	1	no	0.01	0.01	0.01	0.01	0.01	0.01	0.01	0.01	0.16288	0.01
1700048M11Rik	1700048M11Rik	1700048M11Rik	chr16:92301302-92313041	KI	LLAA	NOTEST	0.0531964	0.0695296	0.386298	0	1	1	no	0.01	0.01	0.347648	0.01	0.01	0.01	0.01	0.01	0.265982	0.01
1700048O20Rik	1700048O20Rik	1700048O20Rik	chr9:121937274-121947016	KI	LLAA	OK	0.656894	1.0144	0.626889	1.1007	0.0147	0.053134	no	1.20729	1.05304	0.941421	0.724304	1.14593	0.711932	0.730847	0.703303	0.607192	0.531196
1700049E15Rik	1700049E15Rik	1700049E15Rik	chr6:147690240-147702374	KI	LLAA	NOTEST	0	0	0	0	1	1	no	0.01	0.01	0.01	0.01	0.01	0.01	0.01	0.01	0.01	0.01
1700049E22Rik	1700049E22Rik	1700049E22Rik	chr6:100527399-100533426	KI	LLAA	NOTEST	0	0	0	0	1	1	no	0.01	0.01	0.01	0.01	0.01	0.01	0.01	0.01	0.01	0.01
Ptprv	Ptprv	Ptprv	chr1:135108497-135132575	KI	LLAA	OK	0.838321	10.6208	3.66325	13.7995	5e-05	0.000413819	yes
1700049L16Rik	1700049L16Rik	1700049L16Rik	chr10:71979884-71980690	KI	LLAA	NOTEST	0	0	0	0	1	1	no	0.01	0.01	0.01	0.01	0.01	0.01	0.01	0.01	0.01	0.01
1700051A21Rik	1700051A21Rik	1700051A21Rik	chr11:72266843-72268556	KI	LLAA	NOTEST	0.155291	0.201147	0.373271	0	1	1	no	0.42455	0.0926018	0.0946493	0.313334	0.0805991	0.416901	0.0733924	0.098901	0.01	0.187263
1700052I22Rik	1700052I22Rik	1700052I22Rik	chr12:80923431-80924447	KI	LLAA	NOTEST	0	0	0	0	1	1	no	0.01	0.01	0.01	0.01	0.01	0.01	0.01	0.01	0.01	0.01
1700052K11Rik	1700052K11Rik	1700052K11Rik	chr11:105178806-105283959	KI	LLAA	OK	2.42961	2.44129	0.00692383	0.0123932	0.97465	0.99013	no	2.53531	2.41831	2.16778	2.54976	2.5353	2.09242	2.70241	2.84888	2.34961	2.15471
1700054A03Rik	1700054A03Rik	1700054A03Rik	chr19:53076251-53084392	KI	LLAA	NOTEST	0	0	0	0	1	1	no	0.01	0.01	0.01	0.01	0.01	0.01	0.01	0.01	0.01	0.01
1700054K19Rik	1700054K19Rik	1700054K19Rik	chr6:112210707-112212518	KI	LLAA	NOTEST	0	0	0	0	1	1	no	0.01	0.01	0.01	0.01	0.01	0.01	0.01	0.01	0.01	0.01
1700054M17Rik	1700054M17Rik	1700054M17Rik	chr2:118277097-118373419	KI	LLAA	NOTEST	0	0.078659	inf	0	1	1	no	0.01	0.01	0.393295	0.01	0.01	0.01	0.01	0.01	0.01	0.01
1700055C04Rik	1700055C04Rik	1700055C04Rik	chr9:64038464-64041465	KI	LLAA	NOTEST	0	0	0	0	1	1	no	0.01	0.01	0.01	0.01	0.01	0.01	0.01	0.01	0.01	0.01
1700056E22Rik	1700056E22Rik	1700056E22Rik	chr1:184033031-184033998	KI	LLAA	NOTEST	0.696257	0.426082	-0.70849	0	1	1	no	0.754167	0.274283	0.280526	0.463464	0.35797	0.616267	1.19406	0.292675	0.635996	0.742291
1700057G04Rik	1700057G04Rik	1700057G04Rik	chr9:92309376-92357876	KI	LLAA	NOTEST	0.0629489	0	#NAME?	0	1	1	no	0.01	0.01	0.01	0.01	0.01	0.01	0.0983123	0.13252	0.01	0.0839124
1700057H15Rik	1700057H15Rik	1700057H15Rik	chr4:124449625-124485959	KI	LLAA	NOTEST	0	0	0	0	1	1	no	0.01	0.01	0.01	0.01	0.01	0.01	0.01	0.01	0.01	0.01
1700057H21Rik	1700057H21Rik	1700057H21Rik	chr2:51421049-51437900	KI	LLAA	NOTEST	0.0565137	0	#NAME?	0	1	1	no	0.01	0.01	0.01	0.01	0.01	0.282568	0.01	0.01	0.01	0.01
1700060C16Rik	1700060C16Rik	1700060C16Rik	chr6:143593352-143651288	KI	LLAA	NOTEST	0	0	0	0	1	1	no	0.01	0.01	0.01	0.01	0.01	0.01	0.01	0.01	0.01	0.01
1700060C20Rik	1700060C20Rik	1700060C20Rik	chr2:158182532-158229224	KI	LLAA	NOTEST	0	0.0524025	inf	0	1	1	no	0.01	0.01	0.262012	0.01	0.01	0.01	0.01	0.01	0.01	0.01
1700061F12Rik	1700061F12Rik	1700061F12Rik	chr2:9189514-9197484	KI	LLAA	NOTEST	0	0	0	0	1	1	no	0.01	0.01	0.01	0.01	0.01	0.01	0.01	0.01	0.01	0.01
1700061G19Rik	1700061G19Rik	1700061G19Rik	chr17:56875632-56888838	KI	LLAA	NOTEST	0.0440801	0.019381	-1.18548	0	1	1	no	0.01	0.096905	0.01	0.01	0.01	0.0437086	0.01	0.01	0.111608	0.0650837
1700061I17Rik	1700061I17Rik	1700061I17Rik	chr3:117060521-117077765	KI	LLAA	NOTEST	0.0209028	0	#NAME?	0	1	1	no	0.01	0.01	0.01	0.01	0.01	0.0555965	0.0489176	0.01	0.01	0.01
1700061J23Rik	1700061J23Rik	1700061J23Rik	chr11:23152139-23166375	KI	LLAA	NOTEST	0	0	0	0	1	1	no	0.01	0.01	0.01	0.01	0.01	0.01	0.01	0.01	0.01	0.01
1700063A18Rik	1700063A18Rik	1700063A18Rik	chr1:95990658-96021758	KI	LLAA	NOTEST	0	0	0	0	1	1	no	0.01	0.01	0.01	0.01	0.01	0.01	0.01	0.01	0.01	0.01
1700063D05Rik	1700063D05Rik	1700063D05Rik	chr9:41206154-41217627	KI	LLAA	NOTEST	0	0	0	0	1	1	no	0.01	0.01	0.01	0.01	0.01	0.01	0.01	0.01	0.01	0.01
1700063O14Rik	1700063O14Rik	1700063O14Rik	chr5:91766241-91767300	KI	LLAA	NOTEST	0	0	0	0	1	1	no	0.01	0.01	0.01	0.01	0.01	0.01	0.01	0.01	0.01	0.01
1700064J06Rik	1700064J06Rik	1700064J06Rik	chr10:119092904-119103107	KI	LLAA	NOTEST	0	0	0	0	1	1	no	0.01	0.01	0.01	0.01	0.01	0.01	0.01	0.01	0.01	0.01
1700064M15Rik	1700064M15Rik	1700064M15Rik	chr12:99626052-99627974	KI	LLAA	NOTEST	0	0.0465125	inf	0	1	1	no	0.01	0.01	0.232563	0.01	0.01	0.01	0.01	0.01	0.01	0.01
1700065D16Rik	1700065D16Rik	1700065D16Rik	chr9:95855417-95951644	KI	LLAA	NOTEST	0	0.108996	inf	0	1	1	no	0.27953	0.01	0.01	0.01	0.265448	0.01	0.01	0.01	0.01	0.01
1700065I16Rik	1700065I16Rik	1700065I16Rik	chr15:63817187-63819540	KI	LLAA	NOTEST	0	0	0	0	1	1	no	0.01	0.01	0.01	0.01	0.01	0.01	0.01	0.01	0.01	0.01
1700065J11Rik	1700065J11Rik	1700065J11Rik	chr6:35330845-35336829	KI	LLAA	NOTEST	0	0	0	0	1	1	no	0.01	0.01	0.01	0.01	0.01	0.01	0.01	0.01	0.01	0.01
1700065J18Rik	1700065J18Rik	1700065J18Rik	chr1:192841704-192842739	KI	LLAA	NOTEST	0.0705673	0	#NAME?	0	1	1	no	0.01	0.01	0.01	0.01	0.01	0.01	0.01	0.01	0.352837	0.01
1700065L07Rik	1700065L07Rik	1700065L07Rik	chr6:73436964-73471021	KI	LLAA	NOTEST	0	0	0	0	1	1	no	0.01	0.01	0.01	0.01	0.01	0.01	0.01	0.01	0.01	0.01
1700065O20Rik	1700065O20Rik	1700065O20Rik	chr18:49803331-49817956	KI	LLAA	NOTEST	0	0	0	0	1	1	no	0.01	0.01	0.01	0.01	0.01	0.01	0.01	0.01	0.01	0.01
1700066B17Rik	1700066B17Rik	1700066B17Rik	chr1:39842427-39847330	KI	LLAA	NOTEST	0	0	0	0	1	1	no	0.01	0.01	0.01	0.01	0.01	0.01	0.01	0.01	0.01	0.01
1700066B19Rik	1700066B19Rik	1700066B19Rik	chr18:35726988-35730869	KI	LLAA	NOTEST	0.0930718	0.0882845	-0.0761838	0	1	1	no	0.217605	0.142326	0.01	0.0401829	0.0413078	0.085598	0.0376507	0.050716	0.291394	0.01
1700066J03Rik	1700066J03Rik	1700066J03Rik	chr13:58146948-58148975	KI	LLAA	NOTEST	0	0	0	0	1	1	no	0.01	0.01	0.01	0.01	0.01	0.01	0.01	0.01	0.01	0.01
1700066M21Rik	1700066M21Rik	1700066M21Rik	chr1:57377619-57385422	KI	LLAA	OK	4.85437	5.08349	0.0665336	0.281843	0.5241	0.699256	no	4.08699	5.86164	5.26826	5.16453	5.03601	4.47872	5.11833	5.64048	4.07777	4.95656
1700066N21Rik	1700066N21Rik	1700066N21Rik	chr5:87908587-87979351	KI	LLAA	NOTEST	0	0	0	0	1	1	no	0.01	0.01	0.01	0.01	0.01	0.01	0.01	0.01	0.01	0.01
1700066O22Rik	1700066O22Rik	1700066O22Rik	chr18:57504421-57533752	KI	LLAA	NOTEST	0	0	0	0	1	1	no	0.01	0.01	0.01	0.01	0.01	0.01	0.01	0.01	0.01	0.01
1700067G17Rik	1700067G17Rik	1700067G17Rik	chr1:89016112-89022210	KI	LLAA	NOTEST	0	0	0	0	1	1	no	0.01	0.01	0.01	0.01	0.01	0.01	0.01	0.01	0.01	0.01
1700067K01Rik	1700067K01Rik	1700067K01Rik	chr8:84001705-84004770	KI	LLAA	NOTEST	0.0215648	0.0208649	-0.0476	0	1	1	no	0.01	0.01	0.01	0.01	0.104325	0.107824	0.01	0.01	0.01	0.01
1700067P10Rik	1700067P10Rik	1700067P10Rik	chr17:48064788-48090920	KI	LLAA	NOTEST	0	0	0	0	1	1	no	0.01	0.01	0.01	0.01	0.01	0.01	0.01	0.01	0.01	0.01
1700069L16Rik	1700069L16Rik	1700069L16Rik	chr5:113692423-113724772	KI	LLAA	NOTEST	0	0	0	0	1	1	no	0.01	0.01	0.01	0.01	0.01	0.01	0.01	0.01	0.01	0.01
1700069P05Rik	1700069P05Rik	1700069P05Rik	chr6:118246694-118248454	KI	LLAA	NOTEST	0	0	0	0	1	1	no	0.01	0.01	0.01	0.01	0.01	0.01	0.01	0.01	0.01	0.01
1700071K01Rik	1700071K01Rik	1700071K01Rik	chr11:80880162-81968396	KI	LLAA	NOTEST	0	0	0	0	1	1	no	0.01	0.01	0.01	0.01	0.01	0.01	0.01	0.01	0.01	0.01
1700071M16Rik	1700071M16Rik	1700071M16Rik	chr17:43568450-43612201	KI	LLAA	NOTEST	0.0202864	0	#NAME?	0	1	1	no	0.01	0.01	0.01	0.01	0.01	0.01	0.01	0.101432	0.01	0.01
1700072B07Rik	1700072B07Rik	1700072B07Rik	chr9:58370503-58374183	KI	LLAA	NOTEST	0	0	0	0	1	1	no	0.01	0.01	0.01	0.01	0.01	0.01	0.01	0.01	0.01	0.01
1700072I22Rik	1700072I22Rik	1700072I22Rik	chr11:103638935-103649013	KI	LLAA	NOTEST	0	0	0	0	1	1	no	0.01	0.01	0.01	0.01	0.01	0.01	0.01	0.01	0.01	0.01
1700072O05Rik	1700072O05Rik	1700072O05Rik	chr6:120554795-120574204	KI	LLAA	NOTEST	0	0	0	0	1	1	no	0.01	0.01	0.01	0.01	0.01	0.01	0.01	0.01	0.01	0.01
1700073E17Rik	1700073E17Rik	1700073E17Rik	chr6:145387624-145392223	KI	LLAA	NOTEST	0.00336259	0.0182277	2.43849	0	1	1	no	0.01	0.01	0.0256113	0.01	0.0655271	0.01	0.01	0.01	0.01	0.0168129
1700074H08Rik	1700074H08Rik	1700074H08Rik	chr13:119680041-119681582	KI	LLAA	NOTEST	0	0	0	0	1	1	no	0.01	0.01	0.01	0.01	0.01	0.01	0.01	0.01	0.01	0.01
1700074P13Rik	1700074P13Rik	1700074P13Rik	chr6:40920459-40940557	KI	LLAA	NOTEST	0	0	0	0	1	1	no	0.01	0.01	0.01	0.01	0.01	0.01	0.01	0.01	0.01	0.01
1700080E11Rik	1700080E11Rik	1700080E11Rik	chr9:105143343-105145082	KI	LLAA	NOTEST	0	0	0	0	1	1	no	0.01	0.01	0.01	0.01	0.01	0.01	0.01	0.01	0.01	0.01
1700080N15Rik	1700080N15Rik	1700080N15Rik	chr2:4132064-4141141	KI	LLAA	NOTEST	0	0	0	0	1	1	no	0.01	0.01	0.01	0.01	0.01	0.01	0.01	0.01	0.01	0.01
1700080O16Rik	1700080O16Rik	1700080O16Rik	chrX:51968694-51972772	KI	LLAA	NOTEST	0	0	0	0	1	1	no	0.01	0.01	0.01	0.01	0.01	0.01	0.01	0.01	0.01	0.01
1700081H04Rik	1700081H04Rik	1700081H04Rik	chr5:119108235-119114543	KI	LLAA	NOTEST	0	0	0	0	1	1	no	0.01	0.01	0.01	0.01	0.01	0.01	0.01	0.01	0.01	0.01
1700084C01Rik	1700084C01Rik	1700084C01Rik	chr1:169928938-169934653	KI	LLAA	NOTEST	0	0.0297627	inf	0	1	1	no	0.01	0.01	0.01	0.0733504	0.0754631	0.01	0.01	0.01	0.01	0.01
1700084D21Rik	1700084D21Rik	1700084D21Rik	chr13:113136075-113144012	KI	LLAA	NOTEST	0	0	0	0	1	1	no	0.01	0.01	0.01	0.01	0.01	0.01	0.01	0.01	0.01	0.01
1700084E18Rik	1700084E18Rik	1700084E18Rik	chr2:30237197-30237631	KI	LLAA	OK	1.26189	0.52346	-1.26943	-0.74771	0.1251	0.271743	no	0.364055	0.398246	0.817666	0.01	1.03733	1.06209	1.56407	0.422698	1.88356	1.37703
1700084F23Rik	1700084F23Rik	1700084F23Rik	chr13:70004049-70119949	KI	LLAA	NOTEST	0	0	0	0	1	1	no	0.01	0.01	0.01	0.01	0.01	0.01	0.01	0.01	0.01	0.01
1700084J12Rik	1700084J12Rik	1700084J12Rik	chr15:33083128-33653436	KI	LLAA	NOTEST	0.0262709	0	#NAME?	0	1	1	no	0.01	0.01	0.01	0.01	0.01	0.01	0.01	0.01	0.01	0.131355
1700084M14Rik	1700084M14Rik	1700084M14Rik	chrX:91575210-91575911	KI	LLAA	NOTEST	0	0	0	0	1	1	no	0.01	0.01	0.01	0.01	0.01	0.01	0.01	0.01	0.01	0.01
1700085C21Rik	1700085C21Rik	1700085C21Rik	chr12:82617037-83158813	KI	LLAA	NOTEST	0	0	0	0	1	1	no	0.01	0.01	0.01	0.01	0.01	0.01	0.01	0.01	0.01	0.01
1700086L19Rik	1700086L19Rik	1700086L19Rik	chr12:74284275-74295950	KI	LLAA	NOTEST	0.0985268	0.181933	0.884823	0	1	1	no	0.01	0.167662	0.171558	0.424604	0.145843	0.01	0.265182	0.01	0.01	0.227452
1700086O06Rik	1700086O06Rik	1700086O06Rik	chr18:38238404-38262629	KI	LLAA	OK	0.811307	0.985035	0.279927	0.251599	0.55715	0.727178	no	1.13621	1.23378	0.530091	1.06864	0.956447	0.607513	0.809589	0.65585	0.671952	1.31163
1700088E04Rik	1700088E04Rik	1700088E04Rik	chr15:79108982-79141251	KI	LLAA	OK	6.79238	6.13116	-0.147758	-0.292153	0.50735	0.686322	no	7.44119	6.08698	5.39271	6.34896	5.38593	6.48322	6.67187	7.14986	7.42932	6.22761
1700091H14Rik	1700091H14Rik	1700091H14Rik	chr14:42089749-42095277	KI	LLAA	NOTEST	0	0	0	0	1	1	no	0.01	0.01	0.01	0.01	0.01	0.01	0.01	0.01	0.01	0.01
1700092C02Rik	1700092C02Rik	1700092C02Rik	chr8:77624171-77628956	KI	LLAA	NOTEST	0	0	0	0	1	1	no	0.01	0.01	0.01	0.01	0.01	0.01	0.01	0.01	0.01	0.01
1700092C10Rik	1700092C10Rik	1700092C10Rik	chr14:69164798-69175540	KI	LLAA	NOTEST	0	0.1003	inf	0	1	1	no	0.01	0.01	0.275324	0.226175	0.01	0.01	0.01	0.01	0.01	0.01
1700092E19Rik	1700092E19Rik	1700092E19Rik	chr13:26283158-26312406	KI	LLAA	NOTEST	0	0	0	0	1	1	no	0.01	0.01	0.01	0.01	0.01	0.01	0.01	0.01	0.01	0.01
1700092K14Rik	1700092K14Rik	1700092K14Rik	chr11:114198257-114199199	KI	LLAA	NOTEST	0	0	0	0	1	1	no	0.01	0.01	0.01	0.01	0.01	0.01	0.01	0.01	0.01	0.01
1700092M07Rik	1700092M07Rik	1700092M07Rik	chr19:8740717-8741225	KI	LLAA	NOTEST	0.413717	0.187043	-1.14528	0	1	1	no	0.01	0.01	0.507159	0.01	0.428054	0.01	1.54591	0.522672	0.01	0.01
1700093K21Rik	1700093K21Rik	1700093K21Rik	chr11:23516202-23519942	KI	LLAA	NOTEST	0.0355654	0.024102	-0.561319	0	1	1	no	0.12051	0.01	0.01	0.01	0.01	0.01	0.01	0.01	0.01	0.177827
1700094D03Rik	1700094D03Rik	1700094D03Rik	chr3:89998759-90068347	KI	LLAA	NOTEST	0.864115	0.7042	-0.295239	0	1	1	no	0.590832	0.719768	0.812487	0.738176	0.659737	0.615398	1.14276	0.931606	0.63941	0.991406
1700094J05Rik	1700094J05Rik	1700094J05Rik	chr10:76351253-76442912	KI	LLAA	NOTEST	0.0408758	0.0500685	0.292659	0	1	1	no	0.01	0.01	0.135262	0.01	0.115081	0.01	0.01	0.01	0.204379	0.01
1700094M24Rik	1700094M24Rik	1700094M24Rik	chr6:52492450-52500085	KI	LLAA	NOTEST	0	0	0	0	1	1	no	0.01	0.01	0.01	0.01	0.01	0.01	0.01	0.01	0.01	0.01
1700095A21Rik	1700095A21Rik	1700095A21Rik	chr4:146501999-146546873	KI	LLAA	NOTEST	0	0	0	0	1	1	no	0.01	0.01	0.01	0.01	0.01	0.01	0.01	0.01	0.01	0.01
1700095B10Rik	1700095B10Rik	1700095B10Rik	chr5:112688875-112896362	KI	LLAA	NOTEST	0.140975	0.115631	-0.285912	0	1	1	no	0.01	0.01	0.255348	0.105521	0.217287	0.112269	0.01	0.39978	0.192827	0.01
1700095J12Rik	1700095J12Rik	1700095J12Rik	chr4:137993455-138207079	KI	LLAA	NOTEST	0	0.131461	inf	0	1	1	no	0.170808	0.01	0.01	0.01	0.486496	0.01	0.01	0.01	0.01	0.01
1700096J18Rik	1700096J18Rik	1700096J18Rik	chr11:109346866-109353651	KI	LLAA	NOTEST	0	0	0	0	1	1	no	0.01	0.01	0.01	0.01	0.01	0.01	0.01	0.01	0.01	0.01
1700096K18Rik	1700096K18Rik	1700096K18Rik	chr5:25530017-25531466	KI	LLAA	OK	1.04226	0.737622	-0.49876	-0.780873	0.07295	0.183372	no	0.631585	1.20532	0.439948	0.437051	0.974207	0.697877	1.16021	1.56337	1.32581	0.464025
1700096P03Rik	1700096P03Rik	1700096P03Rik	chr8:87636097-87642210	KI	LLAA	NOTEST	0	0	0	0	1	1	no	0.01	0.01	0.01	0.01	0.01	0.01	0.01	0.01	0.01	0.01
1700097N02Rik	1700097N02Rik	1700097N02Rik	chr17:30622440-30626905	KI	LLAA	NOTEST	0	0	0	0	1	1	no	0.01	0.01	0.01	0.01	0.01	0.01	0.01	0.01	0.01	0.01
1700099I09Rik	1700099I09Rik	1700099I09Rik	chr13:102732488-103334492	KI	LLAA	NOTEST	0	0.0370768	inf	0	1	1	no	0.01	0.01	0.01	0.01	0.185384	0.01	0.01	0.01	0.01	0.01
1700100I10Rik	1700100I10Rik	1700100I10Rik	chr14:114940224-114945948	KI	LLAA	NOTEST	0	0	0	0	1	1	no	0.01	0.01	0.01	0.01	0.01	0.01	0.01	0.01	0.01	0.01
1700100L14Rik	1700100L14Rik	1700100L14Rik	chr13:70573240-70576104	KI	LLAA	NOTEST	0	0	0	0	1	1	no	0.01	0.01	0.01	0.01	0.01	0.01	0.01	0.01	0.01	0.01
1700101E01Rik	1700101E01Rik	1700101E01Rik	chr2:28955480-29055066	KI	LLAA	NOTEST	0.0760434	0	#NAME?	0	1	1	no	0.01	0.01	0.01	0.01	0.01	0.01	0.227118	0.153099	0.01	0.01
1700101I11Rik	1700101I11Rik	1700101I11Rik	chr6:129532183-129542331	KI	LLAA	NOTEST	0.198008	0.436344	1.13991	0	1	1	no	0.313367	0.17101	0.524963	0.577375	0.595005	0.153474	0.405672	0.182352	0.132513	0.116028
1700101O22Rik	1700101O22Rik	1700101O22Rik	chr12:7372038-7380330	KI	LLAA	NOTEST	0	0	0	0	1	1	no	0.01	0.01	0.01	0.01	0.01	0.01	0.01	0.01	0.01	0.01
1700102H20Rik	1700102H20Rik	1700102H20Rik	chr17:3557823-3559863	KI	LLAA	NOTEST	0.0859795	0.165241	0.942507	0	1	1	no	0.01	0.449622	0.01	0.376583	0.01	0.01	0.429898	0.01	0.01	0.01
1700102P08Rik	1700102P08Rik	1700102P08Rik	chr9:108392833-108397767	KI	LLAA	NOTEST	0.246501	0.445442	0.853643	0	1	1	no	0.216542	0.118109	0.483057	0.998388	0.411116	0.318699	0.01	0.378232	0.455792	0.0797831
1700104L18Rik	1700104L18Rik	1700104L18Rik	chr12:54233614-54242320	KI	LLAA	NOTEST	0	0	0	0	1	1	no	0.01	0.01	0.01	0.01	0.01	0.01	0.01	0.01	0.01	0.01
1700105P06Rik	1700105P06Rik	1700105P06Rik	chr19:7356463-7383557	KI	LLAA	NOTEST	0.102617	0.206213	1.00686	0	1	1	no	0.01	0.278071	0.284975	0.468021	0.01	0.01	0.01	0.295868	0.217219	0.01
1700106J16Rik	1700106J16Rik	1700106J16Rik	chr11:88294042-88295261	KI	LLAA	NOTEST	0	0	0	0	1	1	no	0.01	0.01	0.01	0.01	0.01	0.01	0.01	0.01	0.01	0.01
1700108F19Rik	1700108F19Rik	1700108F19Rik	chr14:76677567-76687108	KI	LLAA	NOTEST	0.0333132	0.0576044	0.790085	0	1	1	no	0.01	0.156159	0.01	0.131863	0.01	0.01	0.01	0.166566	0.01	0.01
1700108J01Rik	1700108J01Rik	1700108J01Rik	chr14:122181693-122451146	KI	LLAA	NOTEST	0	0	0	0	1	1	no	0.01	0.01	0.01	0.01	0.01	0.01	0.01	0.01	0.01	0.01
1700109G14Rik	1700109G14Rik	1700109G14Rik	chr14:61292982-61305334	KI	LLAA	NOTEST	0.023498	0	#NAME?	0	1	1	no	0.01	0.01	0.01	0.01	0.01	0.01	0.01	0.01	0.01	0.11749
1700109G15Rik	1700109G15Rik	1700109G15Rik	chr11:84716975-84720432	KI	LLAA	NOTEST	0	0	0	0	1	1	no	0.01	0.01	0.01	0.01	0.01	0.01	0.01	0.01	0.01	0.01
1700109H08Rik	1700109H08Rik	1700109H08Rik	chr5:3571715-3637230	KI	LLAA	NOTEST	0.0578993	0	#NAME?	0	1	1	no	0.01	0.01	0.01	0.01	0.01	0.01	0.01	0.01	0.154333	0.135164
1700109I08Rik	1700109I08Rik	1700109I08Rik	chr14:39655662-39685293	KI	LLAA	NOTEST	0	0	0	0	1	1	no	0.01	0.01	0.01	0.01	0.01	0.01	0.01	0.01	0.01	0.01
1700109K24Rik	1700109K24Rik	1700109K24Rik	chr15:77078989-77307053	KI	LLAA	NOTEST	0.1831	0.238271	0.379972	0	1	1	no	0.327585	0.357355	0.01	0.402757	0.103657	0.107136	0.0943347	0.254305	0.459723	0.01
1700110C19Rik	1700110C19Rik	1700110C19Rik	chr17:10324601-10329312	KI	LLAA	NOTEST	0	0	0	0	1	1	no	0.01	0.01	0.01	0.01	0.01	0.01	0.01	0.01	0.01	0.01
1700110I01Rik	1700110I01Rik	1700110I01Rik	chr14:3395092-3562944	KI	LLAA	NOTEST	0	0	0	0	1	1	no	0.01	0.01	0.01	0.01	0.01	0.01	0.01	0.01	0.01	0.01
1700110I07Rik	1700110I07Rik	1700110I07Rik	chr7:41060616-41089843	KI	LLAA	NOTEST	0	0	0	0	1	1	no	0.01	0.01	0.01	0.01	0.01	0.01	0.01	0.01	0.01	0.01
1700110K17Rik	1700110K17Rik	1700110K17Rik	chr9:40297906-40455764	KI	LLAA	NOTEST	0	0	0	0	1	1	no	0.01	0.01	0.01	0.01	0.01	0.01	0.01	0.01	0.01	0.01
1700111N16Rik	1700111N16Rik	1700111N16Rik	chrX:69929259-70143588	KI	LLAA	NOTEST	0	0	0	0	1	1	no	0.01	0.01	0.01	0.01	0.01	0.01	0.01	0.01	0.01	0.01
Slfn8	Slfn8	Slfn8	chr11:83002157-83020810	KI	LLAA	OK	0.370239	3.73919	3.3362	7.39594	5e-05	0.000413819	yes
1700112H15Rik	1700112H15Rik	1700112H15Rik	chr1:184527840-184557691	KI	LLAA	NOTEST	0.0519704	0	#NAME?	0	1	1	no	0.01	0.01	0.01	0.01	0.01	0.01	0.01	0.01	0.13854	0.121312
1700112J05Rik	1700112J05Rik	1700112J05Rik	chr5:77004054-77061522	KI	LLAA	NOTEST	0	0	0	0	1	1	no	0.01	0.01	0.01	0.01	0.01	0.01	0.01	0.01	0.01	0.01
1700112J16Rik	1700112J16Rik	1700112J16Rik	chr7:67204081-67222536	KI	LLAA	NOTEST	0.314729	0.0700997	-2.16663	0	1	1	no	0.0496206	0.10819	0.0552605	0.137427	0.01	0.01	0.01	0.627916	0.0831051	0.862626
1700113A16Rik	1700113A16Rik	1700113A16Rik	chr3:88171559-88177785	KI	LLAA	OK	3.35458	3.27789	-0.033364	-0.0789958	0.85105	0.921945	no	3.4516	4.43831	3.30121	2.27276	2.92556	2.17598	3.83269	4.44914	3.22191	3.09316
1700113B09Rik	1700113B09Rik	1700113B09Rik	chr10:71201744-71204488	KI	LLAA	NOTEST	0	0	0	0	1	1	no	0.01	0.01	0.01	0.01	0.01	0.01	0.01	0.01	0.01	0.01
1700113H08Rik	1700113H08Rik	1700113H08Rik	chr10:87058045-87230599	KI	LLAA	NOTEST	0	0	0	0	1	1	no	0.01	0.01	0.01	0.01	0.01	0.01	0.01	0.01	0.01	0.01
1700116B05Rik	1700116B05Rik	1700116B05Rik	chr16:50783408-50784091	KI	LLAA	NOTEST	0.0685845	0.0792989	0.209418	0	1	1	no	0.396494	0.01	0.01	0.01	0.01	0.01	0.01	0.01	0.342922	0.01
1700119H24Rik	1700119H24Rik	1700119H24Rik	chr16:34784949-35002434	KI	LLAA	NOTEST	0	0	0	0	1	1	no	0.01	0.01	0.01	0.01	0.01	0.01	0.01	0.01	0.01	0.01
1700120C14Rik	1700120C14Rik	1700120C14Rik	chr15:99224975-99262041	KI	LLAA	OK	0.687935	1.12415	0.708497	0.25543	0.69445	0.826866	no	1.7411	0.953043	0.489718	1.19646	1.24044	0.422251	0.746902	1.51494	0.755578	0.01
1700120E14Rik	1700120E14Rik	1700120E14Rik	chr18:74442618-74771477	KI	LLAA	NOTEST	0	0	0	0	1	1	no	0.01	0.01	0.01	0.01	0.01	0.01	0.01	0.01	0.01	0.01
1700120G07Rik	1700120G07Rik	1700120G07Rik	chr7:135191764-135196002	KI	LLAA	NOTEST	0	0	0	0	1	1	no	0.01	0.01	0.01	0.01	0.01	0.01	0.01	0.01	0.01	0.01
1700120K04Rik	1700120K04Rik	1700120K04Rik	chr7:127603902-127604445	KI	LLAA	NOTEST	0.775215	0.362607	-1.09619	0	1	1	no	0.786997	0.28665	0.01	0.241172	0.498215	1.02405	0.451792	0.914827	0.896263	0.589139
1700121L16Rik	1700121L16Rik	1700121L16Rik	chrX:104816775-104842455	KI	LLAA	NOTEST	0	0	0	0	1	1	no	0.01	0.01	0.01	0.01	0.01	0.01	0.01	0.01	0.01	0.01
1700121N20Rik	1700121N20Rik	1700121N20Rik	chr12:106442651-106447666	KI	LLAA	NOTEST	0	0	0	0	1	1	no	0.01	0.01	0.01	0.01	0.01	0.01	0.01	0.01	0.01	0.01
1700122C19Rik	1700122C19Rik	1700122C19Rik	chr19:37465253-37471827	KI	LLAA	NOTEST	0	0	0	0	1	1	no	0.01	0.01	0.01	0.01	0.01	0.01	0.01	0.01	0.01	0.01
1700122O11Rik	1700122O11Rik	1700122O11Rik	chr17:48036744-48038293	KI	LLAA	NOTEST	0	0	0	0	1	1	no	0.01	0.01	0.01	0.01	0.01	0.01	0.01	0.01	0.01	0.01
1700123I01Rik	1700123I01Rik	1700123I01Rik	chr19:6184409-6224219	KI	LLAA	NOTEST	0	0.013304	inf	0	1	1	no	0.01	0.01	0.01	0.01	0.0665201	0.01	0.01	0.01	0.01	0.01
1700123J17Rik	1700123J17Rik	1700123J17Rik	chr7:126224246-126248238	KI	LLAA	NOTEST	0	0	0	0	1	1	no	0.01	0.01	0.01	0.01	0.01	0.01	0.01	0.01	0.01	0.01
1700123K08Rik	1700123K08Rik	1700123K08Rik	chr5:138561839-138564694	KI	LLAA	NOTEST	0	0	0	0	1	1	no	0.01	0.01	0.01	0.01	0.01	0.01	0.01	0.01	0.01	0.01
1700123L14Rik	1700123L14Rik	1700123L14Rik	chr6:96113153-96657198	KI	LLAA	NOTEST	0	0	0	0	1	1	no	0.01	0.01	0.01	0.01	0.01	0.01	0.01	0.01	0.01	0.01
1700123M08Rik	1700123M08Rik	1700123M08Rik	chr4:11966573-11994295	KI	LLAA	OK	1.35492	1.22735	-0.14266	-0.2323	0.5929	0.755159	no	1.34479	1.22253	1.3751	1.34329	0.851056	1.09942	1.25851	0.652453	1.69896	2.06528
1700123O12Rik	1700123O12Rik	1700123O12Rik	chr4:10508030-10797802	KI	LLAA	NOTEST	0	0	0	0	1	1	no	0.01	0.01	0.01	0.01	0.01	0.01	0.01	0.01	0.01	0.01
1700123O20Rik	1700123O20Rik	1700123O20Rik	chr14:54642160-54690742	KI	LLAA	OK	21.9323	20.9372	-0.0669901	-0.257185	0.5604	0.729753	no	21.6894	20.7558	20.9436	21.3253	19.9717	23.2297	22.9374	20.1891	21.4387	21.8666
1700123O21Rik	1700123O21Rik	1700123O21Rik	chr16:5884792-7412480	KI	LLAA	NOTEST	0	0	0	0	1	1	no	0.01	0.01	0.01	0.01	0.01	0.01	0.01	0.01	0.01	0.01
1700124L16Rik	1700124L16Rik	1700124L16Rik	chr6:83761758-83762508	KI	LLAA	NOTEST	0.163008	0.309982	0.927242	0	1	1	no	0.01	0.580656	0.01	0.969253	0.01	0.01	0.01	0.01	0.01	0.815039
1700125G02Rik	1700125G02Rik	1700125G02Rik	chr4:124881784-124917800	KI	LLAA	NOTEST	0	0	0	0	1	1	no	0.01	0.01	0.01	0.01	0.01	0.01	0.01	0.01	0.01	0.01
1700125G22Rik	1700125G22Rik	1700125G22Rik	chr3:27154025-27157019	KI	LLAA	NOTEST	0	0	0	0	1	1	no	0.01	0.01	0.01	0.01	0.01	0.01	0.01	0.01	0.01	0.01
1700125H03Rik	1700125H03Rik	1700125H03Rik	chr8:68356780-68735146	KI	LLAA	NOTEST	0.225354	0.062003	-1.86178	0	1	1	no	0.310015	0.01	0.01	0.01	0.01	0.01	0.533372	0.360175	0.01	0.233222
1700125H20Rik	1700125H20Rik	1700125H20Rik	chr11:85171095-85181154	KI	LLAA	NOTEST	0	0	0	0	1	1	no	0.01	0.01	0.01	0.01	0.01	0.01	0.01	0.01	0.01	0.01
1700126H18Rik	1700126H18Rik	1700126H18Rik	chr5:66166606-66191335	KI	LLAA	NOTEST	0	0	0	0	1	1	no	0.01	0.01	0.01	0.01	0.01	0.01	0.01	0.01	0.01	0.01
1700128A07Rik	1700128A07Rik	1700128A07Rik	chr14:106417186-106486520	KI	LLAA	NOTEST	0	0	0	0	1	1	no	0.01	0.01	0.01	0.01	0.01	0.01	0.01	0.01	0.01	0.01
1700128F08Rik	1700128F08Rik	1700128F08Rik	chr9:8221888-8241987	KI	LLAA	NOTEST	0	0	0	0	1	1	no	0.01	0.01	0.01	0.01	0.01	0.01	0.01	0.01	0.01	0.01
1700129C05Rik	1700129C05Rik	1700129C05Rik	chr14:59133039-59142893	KI	LLAA	NOTEST	0	0	0	0	1	1	no	0.01	0.01	0.01	0.01	0.01	0.01	0.01	0.01	0.01	0.01
1810006J02Rik	1810006J02Rik	1810006J02Rik	chr1:98131466-98144655	KI	LLAA	NOTEST	0	0	0	0	1	1	no	0.01	0.01	0.01	0.01	0.01	0.01	0.01	0.01	0.01	0.01
1810007C17Rik	1810007C17Rik	1810007C17Rik	chr12:49476992-49480862	KI	LLAA	NOTEST	0.0428963	0	#NAME?	0	1	1	no	0.01	0.01	0.01	0.01	0.01	0.01	0.01	0.214482	0.01	0.01
1810007D17Rik	1810007D17Rik	1810007D17Rik	chr19:58606328-58629753	KI	LLAA	NOTEST	0	0	0	0	1	1	no	0.01	0.01	0.01	0.01	0.01	0.01	0.01	0.01	0.01	0.01
1810008I18Rik	1810008I18Rik	1810008I18Rik	chr7:65804051-65806223	KI	LLAA	NOTEST	0.224116	0.0741463	-1.5958	0	1	1	no	0.190173	0.01	0.01	0.01	0.180558	0.18606	0.492031	0.442488	0.01	0.01
Wfdc17	Wfdc17	Wfdc17	chr11:83704055-83706269	KI	LLAA	OK	1.23321	11.9869	3.28096	4.52514	5e-05	0.000413819	yes
1810009J06Rik	1810009J06Rik	1810009J06Rik	chr6:40964771-40968427	KI	LLAA	NOTEST	0	0	0	0	1	1	no	0.01	0.01	0.01	0.01	0.01	0.01	0.01	0.01	0.01	0.01
1810010D01Rik	1810010D01Rik	1810010D01Rik	chr7:145205817-145208119	KI	LLAA	NOTEST	0.0446739	0.0261676	-0.771652	0	1	1	no	0.130838	0.01	0.01	0.01	0.01	0.01	0.11298	0.01	0.110389	0.01
1810010H24Rik	1810010H24Rik	1810010H24Rik	chr11:107028222-107030442	KI	LLAA	NOTEST	0.632026	0.833856	0.399813	0	1	1	no	1.62234	0.471935	0.361908	1.09707	0.616021	0.318363	0.560636	0.755666	0.728489	0.796978
1810011H11Rik	1810011H11Rik	1810011H11Rik	chr14:32785962-32817968	KI	LLAA	NOTEST	0.0180585	0.0808511	2.16259	0	1	1	no	0.01	0.01	0.25916	0.0715195	0.0735763	0.01	0.01	0.0902924	0.01	0.01
1810011O10Rik	1810011O10Rik	1810011O10Rik	chr8:24437615-24438946	KI	LLAA	OK	0.955766	1.45128	0.602593	1.03671	0.0216	0.0721369	no	1.04227	1.42089	1.45235	1.36214	1.97872	0.938139	0.600572	1.31515	1.60564	0.319321
1810012K16Rik	1810012K16Rik	1810012K16Rik	chr8:22398720-22399591	KI	LLAA	NOTEST	0.18649	0.272332	0.54627	0	1	1	no	0.01	0.862165	0.01	0.01	0.499497	0.256665	0.226473	0.01	0.449312	0.01
1810013A23Rik	1810013A23Rik	1810013A23Rik	chr17:28127350-28301469	KI	LLAA	NOTEST	0	0	0	0	1	1	no	0.01	0.01	0.01	0.01	0.01	0.01	0.01	0.01	0.01	0.01
1810013L24Rik	1810013L24Rik	1810013L24Rik	chr16:8830099-8858924	KI	LLAA	OK	15.0725	15.6474	0.0540071	0.309438	0.48385	0.667186	no	16.1267	16.6663	14.0858	15.1359	16.2224	13.9944	15.9666	18.3403	12.9303	14.1309
1810014B01Rik	1810014B01Rik	1810014B01Rik	chr10:86685526-86689954	KI	LLAA	OK	0.948309	1.06274	0.16436	0.297173	0.50845	0.687099	no	1.04619	1.44498	0.85486	0.643629	1.32405	0.822307	1.14579	0.893773	1.11176	0.767917
1810018F18Rik	1810018F18Rik	1810018F18Rik	chr19:58698916-58701323	KI	LLAA	NOTEST	0	0	0	0	1	1	no	0.01	0.01	0.01	0.01	0.01	0.01	0.01	0.01	0.01	0.01
1810019D21Rik	1810019D21Rik	1810019D21Rik	chr8:106131182-106138722	KI	LLAA	NOTEST	0.0164169	0.0186344	0.182785	0	1	1	no	0.01	0.01	0.0931719	0.01	0.01	0.0820845	0.01	0.01	0.01	0.01
1810020O05Rik	1810020O05Rik	1810020O05Rik	chr6:87675592-87690847	KI	LLAA	NOTEST	0	0	0	0	1	1	no	0.01	0.01	0.01	0.01	0.01	0.01	0.01	0.01	0.01	0.01
Neurl1b	Neurl1b	Neurl1b	chr17:26414964-26446342	KI	LLAA	OK	0.141223	1.20871	3.09742	5.73636	5e-05	0.000413819	yes
1810022K09Rik	1810022K09Rik	1810022K09Rik	chr3:14578670-14611256	KI	LLAA	OK	70.5635	72.4002	0.0370731	0.125247	0.78275	0.880453	no	52.7966	91.644	66.786	55.9579	94.8165	46.8519	66.5626	96.6876	74.6678	68.0474
1810024B03Rik	1810024B03Rik	1810024B03Rik	chr2:127186354-127208280	KI	LLAA	NOTEST	0.12618	0.0544645	-1.2121	0	1	1	no	0.01	0.100264	0.01	0.0847965	0.0872625	0.01	0.079447	0.107067	0.309129	0.135257
1810026B05Rik	1810026B05Rik	1810026B05Rik	chr7:73426651-73558395	KI	LLAA	OK	0.976425	0.989621	0.0193676	0.0371086	0.9337	0.968391	no	0.889024	1.04041	1.03876	0.822837	1.15708	0.873132	0.997538	1.01625	0.987683	1.00752
1810026J23Rik	1810026J23Rik	1810026J23Rik	chr9:21546893-21595970	KI	LLAA	OK	53.849	52.046	-0.0491338	-0.207506	0.644	0.792121	no	55.1779	52.8239	50.5889	49.1075	52.5318	53.5802	56.5487	51.7381	51.868	55.5102
Slfn2	Slfn2	Slfn2	chr11:83065111-83070678	KI	LLAA	OK	0.285845	2.37792	3.0564	3.52544	5e-05	0.000413819	yes
1810032O08Rik	1810032O08Rik	1810032O08Rik	chr11:116671659-116675798	KI	LLAA	OK	3.46741	4.02316	0.21447	0.463036	0.27885	0.469497	no	4.08018	2.22327	4.65277	5.22597	3.93359	3.67386	3.33968	3.08068	4.55895	2.68386
1810034E14Rik	1810034E14Rik	1810034E14Rik	chr13:64192544-64274988	KI	LLAA	NOTEST	0.962154	0.840976	-0.194203	0	1	1	no	0.558433	0.676521	1.1751	1.08809	0.706741	0.792728	1.18047	0.867489	1.19643	0.77365
1810037I17Rik	1810037I17Rik	1810037I17Rik	chr3:122924396-122926194	KI	LLAA	OK	25.8717	23.8282	-0.118707	-0.553122	0.2054	0.381466	no	21.5074	24.2795	22.6121	23.9518	26.7901	24.6261	25.4459	28.8032	26.626	23.8573
1810041H14Rik	1810041H14Rik	1810041H14Rik	chr14:121876860-122021035	KI	LLAA	NOTEST	0	0.396204	inf	0	1	1	no	0.01	0.01	0.01	0.642255	1.33877	0.01	0.01	0.01	0.01	0.01
Akr1e1	Akr1e1	Akr1e1	chr13:4592489-4609164	KI	LLAA	OK	2.05103	16.912	3.04363	9.70712	5e-05	0.000413819	yes
1810043G02Rik	1810043G02Rik	1810043G02Rik	chr10:77978649-77985438	KI	LLAA	OK	10.9247	11.4451	0.0671421	0.299981	0.4915	0.673395	no	10.0129	10.4116	12.7813	11.8722	12.1477	12.1846	10.7796	9.81115	11.2897	10.5584
Fbxo44	Fbxo44	Fbxo44	chr4:148152798-148160094	KI	LLAA	OK	0.361156	2.95085	3.03043	3.1274	5e-05	0.000413819	yes
1810044D09Rik	1810044D09Rik	1810044D09Rik	chr6:91440986-91441755	KI	LLAA	OK	3.83214	2.75084	-0.478281	-0.74201	0.09275	0.218621	no	3.68668	1.0076	2.75593	3.38633	2.91764	4.19094	4.4931	2.4986	4.74332	3.23476
1810046K07Rik	1810046K07Rik	1810046K07Rik	chr9:51289685-51328917	KI	LLAA	NOTEST	0	0	0	0	1	1	no	0.01	0.01	0.01	0.01	0.01	0.01	0.01	0.01	0.01	0.01
1810053B23Rik	1810053B23Rik	1810053B23Rik	chr16:93343715-93359543	KI	LLAA	NOTEST	0.017593	0.0187782	0.0940523	0	1	1	no	0.01	0.01	0.01	0.0938908	0.01	0.01	0.0879651	0.01	0.01	0.01
1810055G02Rik	1810055G02Rik	1810055G02Rik	chr19:3708332-3717881	KI	LLAA	OK	40.1471	38.4799	-0.0611905	-0.356958	0.42025	0.611438	no	41.7791	34.7762	38.5632	39.9282	37.3529	45.2512	36.2341	39.0937	41.0183	39.1384
1810058I24Rik	1810058I24Rik	1810058I24Rik	chr6:35252698-35262059	KI	LLAA	OK	57.0651	54.3956	-0.0691197	-0.383533	0.39065	0.584486	no	60.681	49.659	55.6807	53.5022	52.4549	60.0398	54.1101	54.6111	62.0425	54.522
1810062G17Rik	1810062G17Rik	1810062G17Rik	chr3:36475936-36482299	KI	LLAA	NOTEST	0.573075	0.504133	-0.184918	0	1	1	no	1.07984	0.441863	0.01	0.87082	0.128141	0.529263	0.582734	0.471396	0.683569	0.598411
1810062O18Rik	1810062O18Rik	1810062O18Rik	chr14:20499313-20618354	KI	LLAA	OK	1.20611	1.05075	-0.198939	-0.105304	0.8298	0.908711	no	1.36875	0.560301	0.764616	1.26059	1.29949	1.34004	1.919	0.59727	1.15915	1.01508
1810063I02Rik	1810063I02Rik	1810063I02Rik	chr11:59921498-59921889	KI	LLAA	NOTEST	0	0	0	0	1	1	no	0.01	0.01	0.01	0.01	0.01	0.01	0.01	0.01	0.01	0.01
1810064F22Rik	1810064F22Rik	1810064F22Rik	chr9:22055459-22389206	KI	LLAA	NOTEST	0	0.00952237	inf	0	1	1	no	0.0476118	0.01	0.01	0.01	0.01	0.01	0.01	0.01	0.01	0.01
1810065E05Rik	1810065E05Rik	1810065E05Rik	chr11:58421110-58426023	KI	LLAA	NOTEST	0	0	0	0	1	1	no	0.01	0.01	0.01	0.01	0.01	0.01	0.01	0.01	0.01	0.01
2010001A14Rik	2010001A14Rik	2010001A14Rik	chr11:57795498-57801467	KI	LLAA	OK	1.79147	1.26727	-0.499419	-0.727313	0.10695	0.241917	no	1.17217	0.913931	2.05776	1.07963	1.11286	2.45942	1.58934	1.75376	2.40998	0.744836
2010001E11Rik	2010001E11Rik	2010001E11Rik	chr10:39920381-39926923	KI	LLAA	NOTEST	0.0111845	0	#NAME?	0	1	1	no	0.01	0.01	0.01	0.01	0.01	0.01	0.01	0.0559227	0.01	0.01
2010003K11Rik	2010003K11Rik	2010003K11Rik	chr19:4496787-4498583	KI	LLAA	NOTEST	0.068376	0.0191568	-1.83564	0	1	1	no	0.01	0.01	0.01	0.01	0.0957838	0.01	0.0871868	0.01	0.254693	0.01
2010005H15Rik	2010005H15Rik	2010005H15Rik	chr16:36221561-36257427	KI	LLAA	NOTEST	0.0532306	0	#NAME?	0	1	1	no	0.01	0.01	0.01	0.01	0.01	0.266153	0.01	0.01	0.01	0.01
2010009K17Rik	2010009K17Rik	2010009K17Rik	chr2:158028496-158091797	KI	LLAA	NOTEST	0	0.14533	inf	0	1	1	no	0.01	0.268043	0.01	0.225635	0.232973	0.01	0.01	0.01	0.01	0.01
2010010A06Rik	2010010A06Rik	2010010A06Rik	chr18:75288659-75297329	KI	LLAA	NOTEST	0.16024	0	#NAME?	0	1	1	no	0.01	0.01	0.01	0.01	0.01	0.203328	0.179276	0.241879	0.176716	0.01
2010012O05Rik	2010012O05Rik	2010012O05Rik	chr19:46689905-46703382	KI	LLAA	OK	4.78688	4.85854	0.0214365	0.0808625	0.8556	0.924831	no	5.05772	4.30079	5.12578	4.57575	5.23265	4.27642	4.19987	4.89152	4.78638	5.78021
2010016I18Rik	2010016I18Rik	2010016I18Rik	chr3:106481985-106575341	KI	LLAA	NOTEST	0.0125923	0.0138249	0.134726	0	1	1	no	0.01	0.01	0.01	0.01	0.0691245	0.01	0.0629615	0.01	0.01	0.01
2010106C02Rik	2010106C02Rik	2010106C02Rik	chr17:86167784-86657919	KI	LLAA	NOTEST	0	0	0	0	1	1	no	0.01	0.01	0.01	0.01	0.01	0.01	0.01	0.01	0.01	0.01
2010106E10Rik	2010106E10Rik	2010106E10Rik	chrX:112495273-112558343	KI	LLAA	NOTEST	0	0	0	0	1	1	no	0.01	0.01	0.01	0.01	0.01	0.01	0.01	0.01	0.01	0.01
C1s2	C1s2	C1s2	chr6:124624624-124636085	KI	LLAA	OK	0.399749	3.16805	2.98643	5.85675	5e-05	0.000413819	yes
2010107G12Rik	2010107G12Rik	2010107G12Rik	chr6:34945294-34977999	KI	LLAA	NOTEST	0.0438516	0.0612311	0.481637	0	1	1	no	0.0510313	0.0556336	0.0568336	0.0942202	0.0484369	0.100343	0.0441409	0.01	0.01	0.074774
D130017N08Rik	D130017N08Rik	D130017N08Rik	chr5:143758353-143764942	KI	LLAA	OK	0.166307	1.26056	2.92214	2.52884	0.00115	0.00670681	yes
2010109A12Rik	2010109A12Rik	2010109A12Rik	chr5:93206517-93213474	KI	LLAA	NOTEST	0.139782	0.274036	0.971192	0	1	1	no	0.01	1.13205	0.01	0.238135	0.01	0.252802	0.446106	0.01	0.01	0.01
2010109I03Rik	2010109I03Rik	2010109I03Rik	chr15:74878335-74881704	KI	LLAA	NOTEST	0	0	0	0	1	1	no	0.01	0.01	0.01	0.01	0.01	0.01	0.01	0.01	0.01	0.01
Ccl9	Ccl9	Ccl9	chr11:83572916-83578636	KI	LLAA	OK	0.356567	2.43486	2.7716	5.45653	5e-05	0.000413819	yes
Lilrb4a	Lilrb4a	Lilrb4a	chr10:51490897-51496611	KI	LLAA	OK	0.270916	1.80244	2.73404	2.76512	0.00025	0.00178102	yes
2010300C02Rik	2010300C02Rik	2010300C02Rik	chr1:37611675-37719811	KI	LLAA	NOTEST	0.021329	0.126601	2.5694	0	1	1	no	0.097261	0.106002	0.135304	0.202128	0.0923112	0.023928	0.0420882	0.01	0.0406288	0.01
2010308F09Rik	2010308F09Rik	2010308F09Rik	chrX:13234640-13247733	KI	LLAA	NOTEST	0	0.117798	inf	0	1	1	no	0.01	0.01	0.01	0.588988	0.01	0.01	0.01	0.01	0.01	0.01
2010310C07Rik	2010310C07Rik	2010310C07Rik	chr6:42349827-42380558	KI	LLAA	NOTEST	0	0	0	0	1	1	no	0.01	0.01	0.01	0.01	0.01	0.01	0.01	0.01	0.01	0.01
2010315B03Rik	2010315B03Rik	2010315B03Rik	chr9:124291803-124312694	KI	LLAA	OK	1.65405	2.1155	0.354997	0.986793	0.0206	0.0695472	no	1.671	2.53074	2.06068	1.7967	2.51836	1.42462	2.22939	1.95558	1.15884	1.5018
2010320M18Rik	2010320M18Rik	2010320M18Rik	chr8:70776861-70777606	KI	LLAA	OK	11.8063	12.1462	0.0409504	0.139914	0.75265	0.862926	no	12.962	11.5085	13.1308	10.8233	12.3062	12.5202	10.8847	12.0662	11.1254	12.4348
2200002D01Rik	2200002D01Rik	2200002D01Rik	chr7:29238322-29248467	KI	LLAA	OK	1.77672	1.69229	-0.0702439	-0.0295331	0.94955	0.977166	no	0.578006	1.57943	2.26733	2.38998	1.6467	1.97245	2.48722	0.335843	1.48479	2.60331
2200002J24Rik	2200002J24Rik	2200002J24Rik	chr7:30698925-30700534	KI	LLAA	NOTEST	0	0	0	0	1	1	no	0.01	0.01	0.01	0.01	0.01	0.01	0.01	0.01	0.01	0.01
2210010C04Rik	2210010C04Rik	2210010C04Rik	chr6:41030267-41035509	KI	LLAA	NOTEST	0	0	0	0	1	1	no	0.01	0.01	0.01	0.01	0.01	0.01	0.01	0.01	0.01	0.01
2210011C24Rik	2210011C24Rik	2210011C24Rik	chr8:84010227-84011720	KI	LLAA	OK	1.49288	2.24772	0.59037	1.03601	0.02325	0.0765182	no	2.98532	2.66526	1.51464	1.62579	2.44759	1.99522	1.64029	1.89557	1.03086	0.902444
2210013O21Rik	2210013O21Rik	2210013O21Rik	chrX:153723553-153741296	KI	LLAA	OK	30.8	30.0498	-0.035573	-0.167694	0.6985	0.829646	no	29.6902	30.9716	32.8239	28.1625	28.6009	26.5263	28.2682	32.1868	32.4618	34.5567
2210015D19Rik	2210015D19Rik	2210015D19Rik	chr11:5713416-5784710	KI	LLAA	OK	8.68338	8.60839	-0.0125148	-0.0274154	0.95465	0.979604	no	9.09758	8.26591	9.12111	8.90075	7.65658	9.95461	9.02151	7.77299	8.08366	8.58416
2210016F16Rik	2210016F16Rik	2210016F16Rik	chr13:58380045-58385225	KI	LLAA	OK	13.0404	12.9191	-0.0134771	-0.0705265	0.8732	0.936202	no	13.1492	12.8287	12.8894	14.2304	11.4979	13.5367	12.1065	14.6538	12.058	12.8469
2210016L21Rik	2210016L21Rik	2210016L21Rik	chr5:114942201-114948540	KI	LLAA	OK	15.875	16.2146	0.0305368	0.139232	0.75205	0.862574	no	18.7624	14.5342	17.5929	15.2862	14.8971	16.7008	15.3071	13.9902	17.3879	15.9889
2210018M11Rik	2210018M11Rik	2210018M11Rik	chr7:98590605-98656569	KI	LLAA	OK	7.75592	7.45005	-0.0580472	-0.294183	0.505	0.684627	no	7.79115	7.71171	7.13768	7.41625	7.19346	7.17102	7.98115	7.99989	7.86131	7.76622
2210019I11Rik	2210019I11Rik	2210019I11Rik	chr5:147228597-147275149	KI	LLAA	NOTEST	0	0	0	0	1	1	no	0.01	0.01	0.01	0.01	0.01	0.01	0.01	0.01	0.01	0.01
2210039B01Rik	2210039B01Rik	2210039B01Rik	chr12:73548482-73551986	KI	LLAA	OK	0.84156	1.30955	0.637935	0.91589	0.0433	0.123899	no	1.50125	0.881883	1.67479	1.06472	1.42512	0.226557	0.598508	0.268923	1.75128	1.36253
2210404E10Rik	2210404E10Rik	2210404E10Rik	chr19:10684792-10685556	KI	LLAA	NOTEST	0	0	0	0	1	1	no	0.01	0.01	0.01	0.01	0.01	0.01	0.01	0.01	0.01	0.01
2210404O09Rik	2210404O09Rik	2210404O09Rik	chr17:21879569-21909926	KI	LLAA	NOTEST	0.841323	0.84948	0.0139203	0	1	1	no	0.59372	1.02482	0.7163	0.456763	1.4558	0.778331	0.641965	1.326	0.952923	0.507393
2210406O10Rik	2210406O10Rik	2210406O10Rik	chr5:36447610-36464854	KI	LLAA	NOTEST	0.861285	0.424097	-1.0221	0	1	1	no	0.760161	0.474663	0.264237	0.335858	0.285566	1.03893	0.983358	0.413638	0.708414	1.16208
2210407C18Rik	2210407C18Rik	2210407C18Rik	chr11:58608205-58613492	KI	LLAA	NOTEST	0	0	0	0	1	1	no	0.01	0.01	0.01	0.01	0.01	0.01	0.01	0.01	0.01	0.01
2210408F21Rik	2210408F21Rik	2210408F21Rik	chr6:31220350-31337394	KI	LLAA	OK	3.37757	4.55595	0.431768	0.85828	0.03505	0.105527	no	3.59288	4.5951	5.56065	4.71677	4.31435	2.52025	3.05312	4.10443	3.13199	4.07804
2210408I21Rik	2210408I21Rik	2210408I21Rik	chr13:77135535-77613679	KI	LLAA	OK	1.47859	1.37425	-0.105577	-0.25535	0.56935	0.737473	no	1.16717	1.81855	0.878253	1.63162	1.37566	1.02862	1.61097	1.87073	1.44305	1.43959
2210409D07Rik	2210409D07Rik	2210409D07Rik	chr18:57533825-57731065	KI	LLAA	NOTEST	0.230722	0.332825	0.528604	0	1	1	no	0.670836	0.366805	0.01	0.307922	0.31856	0.01	0.865149	0.01	0.288462	0.01
2210409E12Rik	2210409E12Rik	2210409E12Rik	chr11:88972637-88973014	KI	LLAA	NOTEST	0	0	0	0	1	1	no	0.01	0.01	0.01	0.01	0.01	0.01	0.01	0.01	0.01	0.01
2210414B05Rik	2210414B05Rik	2210414B05Rik	chr4:3656505-3663108	KI	LLAA	NOTEST	0	0	0	0	1	1	no	0.01	0.01	0.01	0.01	0.01	0.01	0.01	0.01	0.01	0.01
2210416O15Rik	2210416O15Rik	2210416O15Rik	chr11:88098057-88211507	KI	LLAA	NOTEST	0.183129	0.122533	-0.579688	0	1	1	no	0.0757342	0.0825865	0.168801	0.0698809	0.215663	0.148787	0.32737	0.264667	0.063573	0.111247
2210417A02Rik	2210417A02Rik	2210417A02Rik	chr5:148741839-148743139	KI	LLAA	NOTEST	0	0	0	0	1	1	no	0.01	0.01	0.01	0.01	0.01	0.01	0.01	0.01	0.01	0.01
2210420H20Rik	2210420H20Rik	2210420H20Rik	chr18:82754504-82759039	KI	LLAA	NOTEST	0	0	0	0	1	1	no	0.01	0.01	0.01	0.01	0.01	0.01	0.01	0.01	0.01	0.01
2300002M23Rik	2300002M23Rik	2300002M23Rik	chr17:35567484-35568945	KI	LLAA	NOTEST	0	0.0208361	inf	0	1	1	no	0.01	0.01	0.104181	0.01	0.01	0.01	0.01	0.01	0.01	0.01
2300003K06Rik	2300003K06Rik	2300003K06Rik	chr11:99837147-99838066	KI	LLAA	NOTEST	0	0	0	0	1	1	no	0.01	0.01	0.01	0.01	0.01	0.01	0.01	0.01	0.01	0.01
2300005B03Rik	2300005B03Rik	2300005B03Rik	chr15:74742838-74746687	KI	LLAA	NOTEST	0.163236	0.0738132	-1.14501	0	1	1	no	0.01	0.01	0.369066	0.01	0.01	0.32028	0.01	0.01	0.01	0.495901
2300009A05Rik	2300009A05Rik	2300009A05Rik	chr9:63394446-63399244	KI	LLAA	OK	17.3947	14.8295	-0.23017	-0.785437	0.082	0.20022	no	20.0026	10.5478	15.6937	14.8052	13.0985	15.9487	17.0381	17.9129	17.0329	19.0407
2310001H17Rik	2310001H17Rik	2310001H17Rik	chr6:129232622-129238482	KI	LLAA	OK	2.9952	3.46784	0.211385	0.334211	0.38005	0.573733	no	3.23074	1.89102	3.89893	3.38731	4.93118	2.81586	3.25735	2.30714	3.57439	3.02124
2310001K24Rik	2310001K24Rik	2310001K24Rik	chr2:163468702-163473003	KI	LLAA	NOTEST	0.391339	0.127007	-1.62351	0	1	1	no	0.01	0.01	0.01	0.01	0.635037	0.01	0.01	1.16492	0.287491	0.504281
2310002D06Rik	2310002D06Rik	2310002D06Rik	chr12:80507205-80517954	KI	LLAA	NOTEST	0	0	0	0	1	1	no	0.01	0.01	0.01	0.01	0.01	0.01	0.01	0.01	0.01	0.01
2310002F09Rik	2310002F09Rik	2310002F09Rik	chr7:43745465-43755936	KI	LLAA	NOTEST	0.304965	0.213029	-0.517594	0	1	1	no	0.213074	0.139361	0.237248	0.354121	0.121343	0.335273	0.294939	0.248302	0.427953	0.21836
2310002L09Rik	2310002L09Rik	2310002L09Rik	chr4:73939370-73950846	KI	LLAA	OK	10.5479	8.86811	-0.250254	-0.8152	0.06675	0.171337	no	9.43943	8.96559	9.90617	7.99444	8.03494	11.5293	9.6805	12.1424	11.8917	7.49556
2310003N18Rik	2310003N18Rik	2310003N18Rik	chr9:50232522-50233182	KI	LLAA	NOTEST	0.0576766	0	#NAME?	0	1	1	no	0.01	0.01	0.01	0.01	0.01	0.01	0.288383	0.01	0.01	0.01
2310005A03Rik	2310005A03Rik	2310005A03Rik	chr2:155097790-155100079	KI	LLAA	NOTEST	0	0	0	0	1	1	no	0.01	0.01	0.01	0.01	0.01	0.01	0.01	0.01	0.01	0.01
2310005E17Rik	2310005E17Rik	2310005E17Rik	chr13:98424109-98435065	KI	LLAA	NOTEST	0	0	0	0	1	1	no	0.01	0.01	0.01	0.01	0.01	0.01	0.01	0.01	0.01	0.01
2310007B03Rik	2310007B03Rik	2310007B03Rik	chr1:93151354-93160948	KI	LLAA	NOTEST	0	0	0	0	1	1	no	0.01	0.01	0.01	0.01	0.01	0.01	0.01	0.01	0.01	0.01
2310008N11Rik	2310008N11Rik	2310008N11Rik	chr8:26814596-26824423	KI	LLAA	NOTEST	0.140103	0.0497863	-1.49267	0	1	1	no	0.248932	0.01	0.01	0.01	0.01	0.486097	0.214418	0.01	0.01	0.01
2310009A05Rik	2310009A05Rik	2310009A05Rik	chr9:73039717-73042775	KI	LLAA	OK	18.3068	18.2383	-0.00540736	-0.0175844	0.9591	0.981517	no	18.409	21.1139	17.9324	19.4061	14.3299	17.9408	18.1757	17.1818	17.5932	20.6423
2310009B15Rik	2310009B15Rik	2310009B15Rik	chr1:138851978-138856854	KI	LLAA	OK	6.35254	6.99353	0.138687	0.329508	0.45855	0.645613	no	6.36386	8.55682	6.57596	7.42823	6.04281	7.64844	7.59047	5.97612	5.4266	5.12109
2310010G23Rik	2310010G23Rik	2310010G23Rik	chrX:36814767-36817200	KI	LLAA	NOTEST	0.328214	0.287945	-0.188843	0	1	1	no	0.115611	0.504503	0.386929	0.213184	0.219497	0.453623	0.199727	0.269227	0.292214	0.426277
2310010J17Rik	2310010J17Rik	2310010J17Rik	chr7:90124835-90129936	KI	LLAA	NOTEST	0.365252	0.27109	-0.430124	0	1	1	no	0.01	0.495562	0.01	0.01	0.859886	0.01	0.776332	1.04993	0.01	0.01
2310011J03Rik	2310011J03Rik	2310011J03Rik	chr10:79697304-80369637	KI	LLAA	OK	28.2366	26.6863	-0.081468	-0.0430658	0.92295	0.963132	no	27.9232	26.2986	29.9009	25.7063	23.6026	28.0372	27.6102	26.2777	29.6913	29.5668
2310015A10Rik	2310015A10Rik	2310015A10Rik	chr12:80120545-80132844	KI	LLAA	OK	1.23711	1.05204	-0.233782	-0.721992	0.1048	0.238174	no	1.22119	0.974414	1.01925	0.886292	1.15904	1.0087	1.17021	1.39802	1.3661	1.2425
2310015D24Rik	2310015D24Rik	2310015D24Rik	chr16:13514130-13520419	KI	LLAA	NOTEST	0.0771075	0.306545	1.99116	0	1	1	no	0.259127	0.363155	0.288483	0.376015	0.245946	0.0364123	0.256235	0.01	0.0928897	0.01
2310016D03Rik	2310016D03Rik	2310016D03Rik	chr12:30410558-30467358	KI	LLAA	NOTEST	0	0	0	0	1	1	no	0.01	0.01	0.01	0.01	0.01	0.01	0.01	0.01	0.01	0.01
2310020H05Rik	2310020H05Rik	2310020H05Rik	chr13:99076527-99087921	KI	LLAA	OK	9.45563	7.49954	-0.334371	-0.979726	0.0289	0.0907724	no	6.70018	7.71016	7.48776	7.00327	8.59635	10.6335	9.997	7.37427	9.05647	10.2169
2310022A10Rik	2310022A10Rik	2310022A10Rik	chr7:27553289-27582098	KI	LLAA	OK	43.351	37.9883	-0.190512	-1.09584	0.01375	0.0504438	no	43.7766	34.0016	39.393	37.6164	35.1536	49.7634	43.264	39.2662	40.7307	43.7306
5830444B04Rik	5830444B04Rik	5830444B04Rik	chr4:155400968-155443110	KI	LLAA	OK	0.170302	1.09952	2.69071	1.5876	0.00445	0.020522	yes
2310030A07Rik	2310030A07Rik	2310030A07Rik	chr1:150319416-150346771	KI	LLAA	NOTEST	0	0	0	0	1	1	no	0.01	0.01	0.01	0.01	0.01	0.01	0.01	0.01	0.01	0.01
2310030G06Rik	2310030G06Rik	2310030G06Rik	chr9:50739690-50746521	KI	LLAA	NOTEST	0.251615	0.392634	0.641969	0	1	1	no	0.375818	0.204951	0.419024	0.606632	0.356744	0.184465	0.56836	0.218849	0.0790002	0.207399
2310033P09Rik	2310033P09Rik	2310033P09Rik	chr11:59208360-59210734	KI	LLAA	OK	7.2941	8.78978	0.269098	0.975114	0.02885	0.0907122	no	7.89942	9.74413	8.28336	9.54154	8.48046	7.75461	8.20815	7.77626	7.19568	5.53578
2310034C09Rik	2310034C09Rik	2310034C09Rik	chr16:88758846-88759789	KI	LLAA	NOTEST	0	0	0	0	1	1	no	0.01	0.01	0.01	0.01	0.01	0.01	0.01	0.01	0.01	0.01
2310034G01Rik	2310034G01Rik	2310034G01Rik	chr19:46348200-46348988	KI	LLAA	OK	0.941191	1.05141	0.159772	0.180459	0.6765	0.814332	no	0.966748	1.40693	0.179969	1.63264	1.07078	1.1046	1.11235	1.12507	0.408977	0.954964
2310034O05Rik	2310034O05Rik	2310034O05Rik	chr5:100210691-100218049	KI	LLAA	NOTEST	0	0	0	0	1	1	no	0.01	0.01	0.01	0.01	0.01	0.01	0.01	0.01	0.01	0.01
2310035C23Rik	2310035C23Rik	2310035C23Rik	chr1:105663860-105755131	KI	LLAA	OK	5.51684	5.97305	0.114627	0.584459	0.1888	0.360478	no	5.29806	6.26214	5.77578	5.5598	6.96949	4.56276	6.69322	5.81921	5.18884	5.32014
2310036O22Rik	2310036O22Rik	2310036O22Rik	chr8:85026832-85030286	KI	LLAA	OK	41.8178	39.2181	-0.0925967	-0.469717	0.2959	0.488285	no	32.8128	42.6046	37.5556	41.9779	41.1395	49.1238	41.837	43.6758	36.5881	37.8641
2310039H08Rik	2310039H08Rik	2310039H08Rik	chr17:46772634-46773407	KI	LLAA	OK	18.2249	16.6205	-0.132948	-0.517237	0.2396	0.423338	no	16.9973	18.7333	16.4064	12.0081	18.9572	22.6233	15.3787	16.8994	19.8337	16.3891
2310039L15Rik	2310039L15Rik	2310039L15Rik	chr10:95336275-95363216	KI	LLAA	NOTEST	0.682357	0.946481	0.472046	0	1	1	no	0.836913	1.59943	0.935988	0.962758	0.397316	1.2274	0.541113	0.486719	0.533463	0.623092
Rab6b	Rab6b	Rab6b	chr9:103112073-103185270	KI	LLAA	OK	0.639924	4.08114	2.673	8.12109	5e-05	0.000413819	yes
2310043L19Rik	2310043L19Rik	2310043L19Rik	chr1:177641541-177642943	KI	LLAA	OK	7.22308	8.22277	0.18701	0.521159	0.24435	0.429217	no	8.26016	8.40359	10.0721	7.60498	6.77306	7.16376	8.25753	6.11544	5.09538	9.48331
2310043O21Rik	2310043O21Rik	2310043O21Rik	chr15:38549343-38594934	KI	LLAA	NOTEST	0	0	0	0	1	1	no	0.01	0.01	0.01	0.01	0.01	0.01	0.01	0.01	0.01	0.01
2310045N01Rik	2310045N01Rik	2310045N01Rik	chr8:70139498-70167488	KI	LLAA	OK	15.2045	12.9473	-0.231846	-0.939786	0.0332	0.101304	no	14.0423	11.2831	12.4042	13.4532	13.5539	13.4688	15.0384	15.7399	16.767	15.0085
2310045n01rik-mef2b	2310045n01rik-mef2b,Mef2b	2310045n01rik-mef2b,Mef2b	chr8:70139498-70167488	KI	LLAA	NOTEST	2.5661e-06	4.54574e-23	-55.6478	0	1	1	no	0.01	0.01	0.01	0.01	0.01	0.01	0.01	0.01	0.01	0.01
2310047M10Rik	2310047M10Rik	2310047M10Rik	chr11:69059774-69061576	KI	LLAA	OK	8.63328	7.6538	-0.173732	-0.724388	0.10465	0.237995	no	8.06626	6.96817	7.81093	8.53293	6.89072	10.4884	8.47791	9.18093	7.28264	7.7365
2310050C09Rik	2310050C09Rik	2310050C09Rik	chr3:92868358-92870205	KI	LLAA	NOTEST	0	0	0	0	1	1	no	0.01	0.01	0.01	0.01	0.01	0.01	0.01	0.01	0.01	0.01
2310057J18Rik	2310057J18Rik	2310057J18Rik	chr10:28972287-28986306	KI	LLAA	NOTEST	0	0	0	0	1	1	no	0.01	0.01	0.01	0.01	0.01	0.01	0.01	0.01	0.01	0.01
2310057M21Rik	2310057M21Rik	2310057M21Rik	chr7:131342717-131362698	KI	LLAA	OK	10.5149	9.15081	-0.20047	-0.932158	0.03345	0.101909	no	9.48214	8.87587	9.39885	8.47879	9.51839	10.3478	11.7663	9.31353	9.72803	11.4189
2310057N15Rik	2310057N15Rik	2310057N15Rik	chr16:88773180-88774206	KI	LLAA	NOTEST	0	0	0	0	1	1	no	0.01	0.01	0.01	0.01	0.01	0.01	0.01	0.01	0.01	0.01
2310061I04Rik	2310061I04Rik	2310061I04Rik	chr17:35892676-35897378	KI	LLAA	OK	17.4048	15.0313	-0.211508	-0.948861	0.03095	0.0956792	no	16.284	15.8103	15.9523	14.065	13.0451	19.4967	17.6515	16.4438	15.3545	18.0773
2310061N02Rik	2310061N02Rik	2310061N02Rik	chr16:88707170-88707962	KI	LLAA	NOTEST	0	0	0	0	1	1	no	0.01	0.01	0.01	0.01	0.01	0.01	0.01	0.01	0.01	0.01
2310065F04Rik	2310065F04Rik	2310065F04Rik	chr11:67112460-67120080	KI	LLAA	OK	1.12739	0.811849	-0.473708	-1.06713	0.0189	0.0651726	no	0.915331	0.867617	0.75325	0.918679	0.604366	1.25254	1.68716	0.695674	1.09877	0.902826
2310067B10Rik	2310067B10Rik	2310067B10Rik	chr11:115765432-115799033	KI	LLAA	OK	9.88481	10.517	0.0894351	0.497693	0.26385	0.452067	no	12.4228	8.93371	10.5563	10.9871	9.68502	9.91825	10.4962	9.48108	9.52866	9.9998
2310068J16Rik	2310068J16Rik	2310068J16Rik	chr15:99970064-100016358	KI	LLAA	NOTEST	0.391956	0.41019	0.0655988	0	1	1	no	0.211397	0.691795	0.353661	0.292415	0.501682	0.103718	0.639244	0.738513	0.0889714	0.389336
2310069B03Rik	2310069B03Rik	2310069B03Rik	chr6:82877865-82881853	KI	LLAA	NOTEST	0.0089435	0.0234511	1.39074	0	1	1	no	0.0609758	0.01	0.01	0.0562795	0.01	0.01	0.01	0.01	0.01	0.0447175
2310069G16Rik	2310069G16Rik	2310069G16Rik	chr15:44671855-44805829	KI	LLAA	NOTEST	0.121007	0.152204	0.330913	0	1	1	no	0.144308	0.157482	0.322228	0.01	0.136999	0.01	0.498306	0.01	0.01	0.106729
2310075C17Rik	2310075C17Rik	2310075C17Rik	chr9:112065090-112348925	KI	LLAA	NOTEST	0.378684	0.285752	-0.406231	0	1	1	no	0.345613	0.377996	0.387934	0.317218	0.01	0.672619	0.01	0.40137	0.297513	0.521919
2310079G19Rik	2310079G19Rik	2310079G19Rik	chr16:88626787-88627666	KI	LLAA	NOTEST	0	0	0	0	1	1	no	0.01	0.01	0.01	0.01	0.01	0.01	0.01	0.01	0.01	0.01
2310081J21Rik	2310081J21Rik	2310081J21Rik	chr13:50679169-50680224	KI	LLAA	NOTEST	0	0	0	0	1	1	no	0.01	0.01	0.01	0.01	0.01	0.01	0.01	0.01	0.01	0.01
2400006E01Rik	2400006E01Rik	2400006E01Rik	chr3:41500930-41528474	KI	LLAA	NOTEST	0	0	0	0	1	1	no	0.01	0.01	0.01	0.01	0.01	0.01	0.01	0.01	0.01	0.01
2410002F23Rik	2410002F23Rik	2410002F23Rik	chr7:44246721-44252319	KI	LLAA	OK	20.7729	19.4188	-0.0972442	-0.514462	0.2427	0.427275	no	22.097	17.8701	20.1886	19.416	17.5225	21.501	20.321	18.7069	22.546	20.7895
2410003L11Rik	2410003L11Rik	2410003L11Rik	chr11:97598510-97622893	KI	LLAA	NOTEST	0	0	0	0	1	1	no	0.01	0.01	0.01	0.01	0.01	0.01	0.01	0.01	0.01	0.01
2410004B18Rik	2410004B18Rik	2410004B18Rik	chr3:145938031-145944275	KI	LLAA	OK	12.9088	11.4861	-0.168471	-0.641955	0.15005	0.307655	no	9.83323	13.4447	10.417	12.392	11.3435	12.9383	13.2221	13.767	12.4897	12.1271
2410004I01Rik	2410004I01Rik	2410004I01Rik	chr11:102958299-102964154	KI	LLAA	NOTEST	0.0377247	0.0763781	1.01765	0	1	1	no	0.01	0.13937	0.01	0.01	0.24252	0.01	0.01	0.01	0.01	0.188624
2410004P03Rik	2410004P03Rik	2410004P03Rik	chr12:17004957-17011727	KI	LLAA	NOTEST	0.102901	0.0882709	-0.221251	0	1	1	no	0.0637245	0.138987	0.01	0.117647	0.120995	0.125269	0.161364	0.0742418	0.106885	0.0467464
2410006H16Rik	2410006H16Rik	2410006H16Rik	chr11:62602876-62604806	KI	LLAA	OK	27.4865	29.9558	0.124111	0.455699	0.29875	0.491472	no	29.2294	31.9634	32.4242	27.14	29.0219	24.8989	27.1315	28.1631	33.6968	23.5421
2410012E07Rik	2410012E07Rik	2410012E07Rik	chr14:70852932-70873954	KI	LLAA	NOTEST	0	0	0	0	1	1	no	0.01	0.01	0.01	0.01	0.01	0.01	0.01	0.01	0.01	0.01
Megf6	Megf6	Megf6	chr4:154170712-154275721	KI	LLAA	OK	0.756122	4.65758	2.62289	9.67371	5e-05	0.000413819	yes
2410016O06Rik	2410016O06Rik	2410016O06Rik	chr12:83950607-83952953	KI	LLAA	OK	4.48491	4.38807	-0.0314941	-0.119153	0.789	0.8843	no	5.13222	4.22154	3.58493	4.30752	4.69413	5.32179	4.35895	4.56691	4.17939	3.99753
2410017I17Rik	2410017I17Rik	2410017I17Rik	chr17:36145017-36162374	KI	LLAA	NOTEST	0	0	0	0	1	1	no	0.01	0.01	0.01	0.01	0.01	0.01	0.01	0.01	0.01	0.01
2410018L13Rik	2410018L13Rik	2410018L13Rik	chr12:22953996-23010243	KI	LLAA	NOTEST	0.24346	0.0878099	-1.47123	0	1	1	no	0.01	0.01	0.363772	0.0752775	0.01	0.801315	0.141059	0.0950401	0.01	0.179885
2410021H03Rik	2410021H03Rik	2410021H03Rik	chr17:69156809-69289987	KI	LLAA	NOTEST	0	0	0	0	1	1	no	0.01	0.01	0.01	0.01	0.01	0.01	0.01	0.01	0.01	0.01
Ccl6	Ccl6	Ccl6	chr11:83582060-83623693	KI	LLAA	OK	0.628683	3.83249	2.60788	4.085	5e-05	0.000413819	yes
2410124H12Rik	2410124H12Rik	2410124H12Rik	chr16:92478741-92497365	KI	LLAA	NOTEST	0	0	0	0	1	1	no	0.01	0.01	0.01	0.01	0.01	0.01	0.01	0.01	0.01	0.01
Egfl6	Egfl6	Egfl6	chrX:166523006-166585716	KI	LLAA	OK	2.28959	12.5881	2.4589	9.38945	5e-05	0.000413819	yes
2410131K14Rik	2410131K14Rik	2410131K14Rik	chr5:118245226-118263114	KI	LLAA	OK	9.82666	8.51346	-0.206955	-0.992154	0.0253	0.081891	no	9.75619	7.62165	8.64474	8.55796	7.98675	10.235	10.5509	9.37981	9.86379	9.10374
2410137M14Rik	2410137M14Rik	2410137M14Rik	chr17:36977700-36981237	KI	LLAA	NOTEST	0	0	0	0	1	1	no	0.01	0.01	0.01	0.01	0.01	0.01	0.01	0.01	0.01	0.01
2410141K09Rik	2410141K09Rik	2410141K09Rik	chr13:66418113-66441118	KI	LLAA	NOTEST	0	0	0	0	1	1	no	0.01	0.01	0.01	0.01	0.01	0.01	0.01	0.01	0.01	0.01
2500002B13Rik	2500002B13Rik	2500002B13Rik	chr8:57487962-57510262	KI	LLAA	OK	1.99695	2.0982	0.071353	0.0778955	0.8356	0.911301	no	2.24052	1.08424	2.52044	2.98188	1.66394	1.6896	2.29183	1.56519	2.38586	2.0523
2500004C02Rik	2500004C02Rik	2500004C02Rik	chr2:153341156-153345810	KI	LLAA	OK	1.05099	1.01029	-0.0569723	-0.112766	0.80065	0.891555	no	0.820885	1.21463	0.97972	0.811817	1.2244	1.21026	0.608514	1.36633	0.737125	1.3327
2510002D24Rik	2510002D24Rik	2510002D24Rik	chr16:18836579-18840113	KI	LLAA	OK	10.6925	11.2374	0.0717017	0.288164	0.5109	0.689212	no	13.2755	9.41178	10.15	11.1079	12.2417	11.4494	10.489	9.1663	11.9608	10.3972
2510003B16Rik	2510003B16Rik	2510003B16Rik	chr4:116123839-116144616	KI	LLAA	NOTEST	0.133937	0.0566023	-1.24262	0	1	1	no	0.01	0.283012	0.01	0.01	0.01	0.252802	0.223053	0.01	0.01	0.193828
Mmp12	Mmp12	Mmp12	chr9:7347373-7360461	KI	LLAA	OK	0.794871	4.22827	2.41127	7.082	5e-05	0.000413819	yes
2510039O18Rik	2510039O18Rik	2510039O18Rik	chr4:147940894-147947314	KI	LLAA	OK	33.3427	35.9843	0.109998	0.661443	0.13695	0.289417	no	40.0461	31.0628	34.2018	38.2966	36.3142	35.9909	33.2738	34.4118	30.6817	32.3551
2610001J05Rik	2610001J05Rik	2610001J05Rik	chr6:13869073-13871483	KI	LLAA	OK	26.0899	28.1012	0.107142	0.587354	0.1939	0.367532	no	25.3623	29.0051	29.3595	27.6437	29.1354	26.0223	25.4183	25.7199	26.4095	26.8793
Clec3b	Clec3b	Clec3b	chr9:123150945-123157432	KI	LLAA	OK	0.257267	1.35595	2.39797	1.90143	0.00135	0.00767543	yes
Olfr1389	Olfr1389	Olfr1389	chr11:49430426-49431499	KI	LLAA	OK	0.515404	2.65774	2.36643	2.99116	0.0001	0.000783034	yes
2610008E11Rik	2610008E11Rik	2610008E11Rik	chr10:79064373-79097600	KI	LLAA	OK	7.1003	7.31369	0.0427183	0.215756	0.6218	0.776921	no	6.09995	7.03124	7.4035	6.93251	9.10123	5.70621	7.40831	7.40249	7.15206	7.83245
2610015P09Rik	2610015P09Rik	2610015P09Rik	chr16:43889901-43964314	KI	LLAA	OK	1.06207	1.2448	0.229041	0.627803	0.15675	0.31713	no	1.34861	1.37403	1.30529	1.08306	1.11303	1.15382	0.913348	1.09344	0.906681	1.24305
2610016A17Rik	2610016A17Rik	2610016A17Rik	chr19:25671133-25672239	KI	LLAA	NOTEST	0.0740467	0.141188	0.931107	0	1	1	no	0.01	0.348464	0.357475	0.01	0.01	0.01	0.01	0.370234	0.01	0.01
2610020C07Rik	2610020C07Rik	2610020C07Rik	chr16:11203382-11254325	KI	LLAA	NOTEST	0.104768	0.0998149	-0.0698701	0	1	1	no	0.0510822	0.0556892	0.0568904	0.141471	0.193941	0.150664	0.132555	0.01	0.128347	0.112274
8430408G22Rik	8430408G22Rik	8430408G22Rik	chr6:116633007-116673836	KI	LLAA	OK	0.310075	1.59834	2.36589	2.24444	0.0002	0.00145656	yes
2610027K06Rik	2610027K06Rik	2610027K06Rik	chr11:85353163-85832388	KI	LLAA	NOTEST	0.367416	0.300073	-0.292102	0	1	1	no	0.376688	0.0513303	0.36704	0.347771	0.357535	0.416691	0.244391	0.27434	0.591312	0.310346
2610028E06Rik	2610028E06Rik	2610028E06Rik	chr4:125887850-125922310	KI	LLAA	NOTEST	0	0	0	0	1	1	no	0.01	0.01	0.01	0.01	0.01	0.01	0.01	0.01	0.01	0.01
2610028H24Rik	2610028H24Rik	2610028H24Rik	chr10:76449080-76515857	KI	LLAA	NOTEST	0.0124906	0	#NAME?	0	1	1	no	0.01	0.01	0.01	0.01	0.01	0.0624529	0.01	0.01	0.01	0.01
Agtr2	Agtr2	Agtr2	chrX:21484623-21488833	KI	LLAA	OK	10.1732	50.9962	2.32562	12.7787	5e-05	0.000413819	yes
2610035F20Rik	2610035F20Rik	2610035F20Rik	chr14:122470376-122475199	KI	LLAA	NOTEST	0	0	0	0	1	1	no	0.01	0.01	0.01	0.01	0.01	0.01	0.01	0.01	0.01	0.01
2610037D02Rik	2610037D02Rik	2610037D02Rik	chr15:96182799-96203470	KI	LLAA	NOTEST	0.011578	0.0124327	0.102758	0	1	1	no	0.0294187	0.01	0.032745	0.01	0.01	0.05789	0.01	0.01	0.01	0.01
2610042L04Rik	2610042L04Rik	2610042L04Rik	chr14:4334762-4354687	KI	LLAA	NOTEST	0.0306538	0.0496726	0.696387	0	1	1	no	0.118149	0.0644081	0.0658056	0.01	0.01	0.01	0.153269	0.01	0.01	0.01
2610044O15Rik8	2610044O15Rik8	2610044O15Rik8	chr8:129216353-129234046	KI	LLAA	OK	4.73758	3.8133	-0.313111	-1.05483	0.02015	0.0683613	no	3.84557	3.98672	3.44139	3.72379	4.06903	4.08895	5.39709	4.77412	5.49713	3.93061
2610100L16Rik	2610100L16Rik	2610100L16Rik	chr3:17789920-17800071	KI	LLAA	NOTEST	0	0	0	0	1	1	no	0.01	0.01	0.01	0.01	0.01	0.01	0.01	0.01	0.01	0.01
2610203C22Rik	2610203C22Rik	2610203C22Rik	chr1:9548045-9631092	KI	LLAA	NOTEST	0.102797	0.202007	0.974617	0	1	1	no	0.0936963	0.204387	0.104468	0.518545	0.0889409	0.01	0.404859	0.109124	0.01	0.01
2610206C17Rik	2610206C17Rik	2610206C17Rik	chr7:84689639-84776549	KI	LLAA	NOTEST	0.0744037	0.137678	0.887848	0	1	1	no	0.01	0.213994	0.291545	0.120753	0.0620963	0.01	0.0565697	0.01	0.219452	0.0959969
2610301B20Rik	2610301B20Rik	2610301B20Rik	chr4:10874497-10899423	KI	LLAA	OK	17.272	16.9332	-0.0285834	-0.148706	0.7342	0.851478	no	15.4648	16.9165	17.8616	18.4101	16.0131	17.2513	15.9436	19.6579	17.1401	16.3672
Fam198a	Fam198a	Fam198a	chr9:121950987-121980208	KI	LLAA	OK	0.392095	1.92022	2.292	4.26902	5e-05	0.000413819	yes
2610306M01Rik	2610306M01Rik	2610306M01Rik	chr6:86848406-86849440	KI	LLAA	OK	3.10611	3.33147	0.101049	0.242838	0.59085	0.753954	no	3.48407	3.04078	4.79386	2.14149	3.19716	3.98715	2.70853	2.97492	2.34844	3.51153
2610307P16Rik	2610307P16Rik	2610307P16Rik	chr13:28460033-28885422	KI	LLAA	NOTEST	0.189618	0.319801	0.75408	0	1	1	no	0.220537	0.345015	0.339365	0.525552	0.168535	0.266763	0.0782166	0.405901	0.0378365	0.159371
2610316D01Rik	2610316D01Rik	2610316D01Rik	chr3:45280438-45378260	KI	LLAA	NOTEST	0	0.0245256	inf	0	1	1	no	0.01	0.01	0.01	0.122628	0.01	0.01	0.01	0.01	0.01	0.01
2610318N02Rik	2610318N02Rik	2610318N02Rik	chr16:17113397-17125106	KI	LLAA	NOTEST	0.433676	0.131787	-1.71841	0	1	1	no	0.183857	0.200527	0.102492	0.0847965	0.0872625	0.27075	0.715023	0.535336	0.309129	0.338143
2610507B11Rik	2610507B11Rik	2610507B11Rik	chr11:78261753-78290625	KI	LLAA	OK	45.0745	45.5979	0.0166552	0.107564	0.80375	0.893879	no	48.5629	43.6066	46.0675	44.9807	44.7717	44.9604	48.8307	42.3596	44.6577	44.564
2610507I01Rik	2610507I01Rik	2610507I01Rik	chr11:59197792-59202431	KI	LLAA	NOTEST	0.0402935	0.0680696	0.756465	0	1	1	no	0.0371796	0.12158	0.0413918	0.0343321	0.105865	0.0365709	0.032169	0.0433293	0.0621974	0.0272008
2610524H06Rik	2610524H06Rik	2610524H06Rik	chr5:114821936-114823468	KI	LLAA	OK	7.35824	6.73811	-0.127016	-0.398268	0.3701	0.564516	no	6.20092	5.63825	8.07366	6.78734	6.9904	8.10634	7.02812	5.56467	6.64771	9.44436
2610528A11Rik	2610528A11Rik	2610528A11Rik	chr14:37102139-37110101	KI	LLAA	NOTEST	0.172363	0.313355	0.862349	0	1	1	no	0.509024	0.555647	0.189562	0.312544	0.01	0.01	0.01	0.592327	0.143674	0.125815
2610528J11Rik	2610528J11Rik	2610528J11Rik	chr4:118527274-118530217	KI	LLAA	NOTEST	0	0	0	0	1	1	no	0.01	0.01	0.01	0.01	0.01	0.01	0.01	0.01	0.01	0.01
2700029M09Rik	2700029M09Rik	2700029M09Rik	chr8:60890450-60907572	KI	LLAA	OK	10.9355	11.5882	0.0836372	0.334654	0.44915	0.636926	no	10.0329	13.6523	11.7419	10.4442	12.0698	11.3096	10.9011	10.7587	11.0308	10.6774
2700038G22Rik	2700038G22Rik	2700038G22Rik	chr5:23787743-24161231	KI	LLAA	NOTEST	0.472474	0.351209	-0.427906	0	1	1	no	0.256162	0.465657	0.475959	0.31511	0.243157	0.419276	0.442877	0.298371	0.574	0.627849
2700046A07Rik	2700046A07Rik	2700046A07Rik	chr18:62751673-62756347	KI	LLAA	NOTEST	0	0	0	0	1	1	no	0.01	0.01	0.01	0.01	0.01	0.01	0.01	0.01	0.01	0.01
2700046G09Rik	2700046G09Rik	2700046G09Rik	chr19:32389215-32391184	KI	LLAA	NOTEST	0.438343	0.726282	0.728468	0	1	1	no	0.550092	0.899727	0.383079	1.01529	0.783219	0.202683	0.535093	0.480638	0.115366	0.857939
2700049A03Rik	2700049A03Rik	2700049A03Rik	chr12:71136847-71243303	KI	LLAA	OK	2.68891	2.90843	0.113217	0.48611	0.27695	0.466899	no	2.46696	3.09739	2.90587	2.89909	3.17283	2.44636	2.81481	2.41692	2.9355	2.83097
2700054A10Rik	2700054A10Rik	2700054A10Rik	chr17:13487020-13554094	KI	LLAA	NOTEST	0.0231131	0.0363515	0.653306	0	1	1	no	0.01	0.082494	0.0280743	0.023299	0.0478904	0.0248227	0.0218313	0.0294017	0.0210765	0.0184332
2700060E02Rik	2700060E02Rik	2700060E02Rik	chr14:19751256-19823823	KI	LLAA	OK	76.5133	74.76	-0.0334437	-0.0920456	0.8305	0.909055	no	67.7086	80.4122	73.9434	74.512	77.2239	73.3989	74.0502	81.5087	77.0238	76.5849
2700062C07Rik	2700062C07Rik	2700062C07Rik	chr18:24470870-24477767	KI	LLAA	OK	7.74688	8.48206	0.1308	0.445425	0.3218	0.516328	no	6.6348	8.00023	10.129	8.58542	9.06081	6.27972	6.73642	6.23443	8.92498	10.5588
2700069I18Rik	2700069I18Rik	2700069I18Rik	chr3:5177823-5415855	KI	LLAA	NOTEST	0.613051	0.809132	0.400367	0	1	1	no	0.650646	0.887732	1.27185	0.01	1.23543	0.477889	0.280731	0.567889	0.412937	1.32581
2700070H01Rik	2700070H01Rik	2700070H01Rik	chr14:63055072-63058149	KI	LLAA	NOTEST	0	0	0	0	1	1	no	0.01	0.01	0.01	0.01	0.01	0.01	0.01	0.01	0.01	0.01
2700081O15Rik	2700081O15Rik	2700081O15Rik	chr19:7417624-7483291	KI	LLAA	OK	5.46643	4.32236	-0.338779	-0.772051	0.0854	0.206169	no	4.71817	4.38109	3.86134	4.51454	4.13665	5.72634	5.8234	6.16545	4.22343	5.39351
2700089I24Rik	2700089I24Rik	2700089I24Rik	chr19:59493135-59559391	KI	LLAA	NOTEST	0.0262565	0.0112828	-1.21855	0	1	1	no	0.01	0.01	0.01	0.0564138	0.01	0.0600703	0.01	0.0712119	0.01	0.01
2700094K13Rik	2700094K13Rik	2700094K13Rik	chr2:84669220-84670708	KI	LLAA	OK	22.3788	26.5692	0.247621	1.01574	0.0245	0.0798948	no	24.5009	27.079	28.5207	26.7827	25.9627	25.4946	17.0044	20.67	25.2714	23.4537
2700097O09Rik	2700097O09Rik	2700097O09Rik	chr12:55045660-55080110	KI	LLAA	OK	5.76156	5.02264	-0.198013	-0.603946	0.17735	0.345397	no	4.42371	4.98031	5.42105	5.76026	4.52787	5.08703	6.02	5.13121	6.10706	6.46249
2700099C18Rik	2700099C18Rik	2700099C18Rik	chr17:94750099-94834799	KI	LLAA	OK	0.580034	1.1109	0.937514	0.97671	0.03865	0.113633	no	1.09429	1.09404	1.83002	0.757058	0.779062	0.268585	0.394055	0.637256	0.996543	0.60373
2810001G20Rik	2810001G20Rik	2810001G20Rik	chr11:64079483-64083259	KI	LLAA	OK	1.30246	0.993849	-0.390142	-0.506547	0.24535	0.43074	no	1.09428	1.19408	0.763419	1.00849	0.90898	0.804458	1.4172	1.1146	1.963	1.21304
2810002D19Rik	2810002D19Rik	2810002D19Rik	chr2:94406706-94411680	KI	LLAA	OK	6.17486	6.23676	0.0143891	0.0511761	0.9034	0.951931	no	5.00421	7.22011	5.92023	6.5353	6.50394	6.73033	6.38938	5.91898	4.65356	7.18206
2810004N23Rik	2810004N23Rik	2810004N23Rik	chr8:124839354-124863029	KI	LLAA	OK	47.0331	43.4084	-0.115702	-0.65693	0.139	0.292228	no	43.0413	45.3052	40.4595	42.2434	45.9925	45.375	45.3359	45.7705	49.7916	48.8922
2810006K23Rik	2810006K23Rik	2810006K23Rik	chr5:124328088-124341852	KI	LLAA	OK	9.32931	8.95202	-0.0595562	-0.252353	0.57405	0.740658	no	7.91151	9.12199	9.25026	9.45501	9.02135	8.95409	8.33661	10.2957	9.36042	9.69976
2810013P06Rik	2810013P06Rik	2810013P06Rik	chr8:123042574-123044602	KI	LLAA	OK	4.18899	3.64012	-0.202617	-0.698203	0.12105	0.26495	no	3.54701	3.4506	3.64678	3.87871	3.67748	3.75503	4.48379	4.32364	4.34316	4.03933
2810021J22Rik	2810021J22Rik	2810021J22Rik	chr11:58867239-58884338	KI	LLAA	OK	1.15325	1.13479	-0.0232905	-0.071979	0.87015	0.934294	no	1.05795	1.0824	1.41759	1.29632	0.819674	1.12619	1.04649	1.13249	1.51483	0.946271
Msr1	Msr1	Msr1	chr8:39467447-40227787	KI	LLAA	OK	0.249556	1.18024	2.24164	2.44079	5e-05	0.000413819	yes
2810029C07Rik	2810029C07Rik	2810029C07Rik	chr12:111572316-111574402	KI	LLAA	NOTEST	0.354742	0.349481	-0.021557	0	1	1	no	0.284058	0.371634	0.189842	0.524402	0.377468	0.335058	0.245673	0.264775	0.428451	0.499753
Gcnt1	Gcnt1	Gcnt1	chr19:17326140-17372844	KI	LLAA	OK	0.565595	2.66684	2.23729	5.16188	5e-05	0.000413819	yes
2810047C21Rik1	2810047C21Rik1	2810047C21Rik1	chr7:8086046-8093037	KI	LLAA	NOTEST	0.441079	0.251	-0.813348	0	1	1	no	0.274493	0.0748263	0.458768	0.316641	0.130274	0.269701	0.593353	0.399726	0.690792	0.251824
2810049E08Rik	2810049E08Rik	2810049E08Rik	chr13:83891207-83928710	KI	LLAA	NOTEST	0	0	0	0	1	1	no	0.01	0.01	0.01	0.01	0.01	0.01	0.01	0.01	0.01	0.01
2810403A07Rik	2810403A07Rik	2810403A07Rik	chr3:88685793-88712933	KI	LLAA	OK	22.1987	20.9208	-0.0855367	-0.492366	0.26705	0.455957	no	20.8519	20.3775	20.1318	20.517	22.7258	20.7943	24.5126	24.0918	20.4764	21.1182
2810403D21Rik	2810403D21Rik	2810403D21Rik	chrX:108834477-108886896	KI	LLAA	NOTEST	0.341011	0.273435	-0.318619	0	1	1	no	0.120089	0.131017	0.669938	0.332132	0.114	0.11778	0.726051	0.13982	0.101219	0.620184
2810404M03Rik	2810404M03Rik	2810404M03Rik	chr8:41827266-42046202	KI	LLAA	NOTEST	0	0	0	0	1	1	no	0.01	0.01	0.01	0.01	0.01	0.01	0.01	0.01	0.01	0.01
2810405F15Rik	2810405F15Rik	2810405F15Rik	chr2:116074547-116076096	KI	LLAA	NOTEST	0.0126734	0.0135263	0.0939695	0	1	1	no	0.01	0.01	0.01	0.0676316	0.01	0.01	0.0633668	0.01	0.01	0.01
2810408A11Rik	2810408A11Rik	2810408A11Rik	chr11:69897357-69900986	KI	LLAA	NOTEST	0.415456	0.687462	0.726585	0	1	1	no	0.874506	0.586795	0.599604	0.993294	0.383112	0.528788	0.5235	0.235109	0.394965	0.394917
2810408I11Rik	2810408I11Rik	2810408I11Rik	chr1:64679868-64690659	KI	LLAA	OK	1.55542	2.08589	0.423362	0.64387	0.14945	0.306799	no	1.82703	2.39358	2.45025	1.85051	1.90809	1.07279	1.57592	2.12571	1.23915	1.76352
2810410L24Rik	2810410L24Rik	2810410L24Rik	chr11:120186649-120189856	KI	LLAA	NOTEST	0.482555	0.480456	-0.00628618	0	1	1	no	0.52673	0.574326	0.440137	0.486114	0.374975	0.323491	0.797066	0.153413	0.6074	0.531403
2810417H13Rik	2810417H13Rik	2810417H13Rik	chr9:65828925-65908794	KI	LLAA	OK	3.86235	4.43477	0.19938	0.408252	0.36195	0.556981	no	2.74802	4.69323	5.30408	4.82054	4.60797	3.60295	2.61496	4.85673	4.44743	3.78967
2810428I15Rik	2810428I15Rik	2810428I15Rik	chr8:70504295-70506739	KI	LLAA	OK	112.286	123.792	0.140748	0.805971	0.06795	0.173622	no	128.297	126.576	128.48	131.912	103.696	120.106	100.99	110.274	117.079	112.978
2810429I04Rik	2810429I04Rik	2810429I04Rik	chr13:3478302-3492398	KI	LLAA	NOTEST	0	0.0449762	inf	0	1	1	no	0.01	0.01	0.01	0.01	0.224881	0.01	0.01	0.01	0.01	0.01
2810433D01Rik	2810433D01Rik	2810433D01Rik	chr11:102619506-102624416	KI	LLAA	OK	0.987768	1.28431	0.378755	0.648181	0.143	0.297238	no	1.4728	1.70074	1.06235	1.19884	0.986848	0.850694	0.599049	1.61454	1.23755	0.637005
2810442N19Rik	2810442N19Rik	2810442N19Rik	chr1:161987301-162478034	KI	LLAA	NOTEST	0.337457	0.110373	-1.61231	0	1	1	no	0.133571	0.291495	0.01	0.01	0.126802	0.523762	0.345999	0.01	0.225447	0.592077
2810454H06Rik	2810454H06Rik	2810454H06Rik	chr6:134897960-134900785	KI	LLAA	NOTEST	0.215548	0.137076	-0.653029	0	1	1	no	0.0765854	0.166962	0.298426	0.0707184	0.07269	0.26365	0.331313	0.178504	0.192199	0.112073
2810459M11Rik	2810459M11Rik	2810459M11Rik	chr1:86045862-86055456	KI	LLAA	NOTEST	0.00633785	0.00702177	0.147842	0	1	1	no	0.01	0.0351089	0.01	0.01	0.01	0.0316892	0.01	0.01	0.01	0.01
Slc11a1	Slc11a1	Slc11a1	chr1:74375202-74386051	KI	LLAA	OK	0.278123	1.30397	2.22912	3.1833	5e-05	0.000413819	yes
2810471M01Rik	2810471M01Rik	2810471M01Rik	chr11:28681563-28693276	KI	LLAA	NOTEST	0	0	0	0	1	1	no	0.01	0.01	0.01	0.01	0.01	0.01	0.01	0.01	0.01	0.01
2810474O19Rik	2810474O19Rik	2810474O19Rik	chr6:149309413-149335663	KI	LLAA	OK	6.75733	6.3424	-0.0914253	-0.485358	0.27575	0.465343	no	5.71793	7.13594	5.80894	6.30089	6.74829	5.91324	6.88276	7.29299	7.26743	6.43024
2900005J15Rik	2900005J15Rik	2900005J15Rik	chr5:25100974-25103007	KI	LLAA	NOTEST	0.10821	0.201943	0.900115	0	1	1	no	0.272121	0.11867	0.0606178	0.351673	0.206631	0.214003	0.0470724	0.0634139	0.136786	0.0797729
2900008C10Rik	2900008C10Rik	2900008C10Rik	chrX:12036737-12160355	KI	LLAA	NOTEST	0.94422	0.779696	-0.276211	0	1	1	no	1.01723	0.647138	0.566953	0.782038	0.885121	0.749182	0.659439	1.18485	1.06825	1.05938
2900009J06Rik	2900009J06Rik	2900009J06Rik	chr1:127729412-127774054	KI	LLAA	NOTEST	0.584915	0.542996	-0.107286	0	1	1	no	0.01	1.79853	0.01	0.604043	0.312412	0.32028	0.28286	0.76418	0.565456	0.991801
2900011O08Rik	2900011O08Rik	2900011O08Rik	chr16:13981701-14101494	KI	LLAA	NOTEST	0.0664498	0.0675281	0.0232225	0	1	1	no	0.139398	0.0506539	0.103486	0.01	0.0441032	0.0456903	0.120588	0.0541459	0.0777989	0.0340266
2900026A02Rik	2900026A02Rik	2900026A02Rik	chr5:113086322-113163313	KI	LLAA	OK	6.08456	5.32781	-0.191609	-0.989481	0.0247	0.0803689	no	5.83136	4.74663	5.54746	5.30366	5.20996	5.65118	6.16922	6.33583	5.59037	6.67618
2900041M22Rik	2900041M22Rik	2900041M22Rik	chr11:117611246-117613417	KI	LLAA	NOTEST	0.405687	0.670943	0.725822	0	1	1	no	0.429541	0.374765	0.383058	1.18879	0.978561	0.590501	0.297014	0.500312	0.577447	0.0631611
2900052N01Rik	2900052N01Rik	2900052N01Rik	chr9:46913602-46927366	KI	LLAA	NOTEST	0	0	0	0	1	1	no	0.01	0.01	0.01	0.01	0.01	0.01	0.01	0.01	0.01	0.01
2900055J20Rik	2900055J20Rik	2900055J20Rik	chr18:40256961-40257687	KI	LLAA	NOTEST	0	0.0357116	inf	0	1	1	no	0.178558	0.01	0.01	0.01	0.01	0.01	0.01	0.01	0.01	0.01
2900057B20Rik	2900057B20Rik	2900057B20Rik	chr18:75820177-76148564	KI	LLAA	NOTEST	0.175814	0.234612	0.41623	0	1	1	no	0.474232	0.129345	0.132275	0.437211	0.01	0.348854	0.204806	0.13804	0.0999149	0.0874548
2900060B14Rik	2900060B14Rik	2900060B14Rik	chr1:118389057-118609462	KI	LLAA	NOTEST	0.0343867	0.0423955	0.30206	0	1	1	no	0.01	0.01	0.01	0.211977	0.01	0.01	0.01	0.01	0.01	0.171933
2900076A07Rik	2900076A07Rik	2900076A07Rik	chr7:81523549-81531498	KI	LLAA	OK	2.14017	2.27331	0.0870651	0.160158	0.71525	0.839235	no	1.45955	2.07067	1.95552	2.55529	3.32551	2.43133	2.26789	2.20853	1.84976	1.94337
2900079G21Rik	2900079G21Rik	2900079G21Rik	chr9:112065090-112348925	KI	LLAA	OK	4.23441	3.03764	-0.47921	-0.427459	0.3438	0.538056	no	2.17914	3.21848	3.30822	3.25366	3.2287	4.10911	3.73075	4.96941	4.45505	3.90772
2900092C05Rik	2900092C05Rik	2900092C05Rik	chr7:12512550-12556321	KI	LLAA	NOTEST	0	0	0	0	1	1	no	0.01	0.01	0.01	0.01	0.01	0.01	0.01	0.01	0.01	0.01
2900092D14Rik	2900092D14Rik	2900092D14Rik	chr1:42700335-42703176	KI	LLAA	NOTEST	0	0	0	0	1	1	no	0.01	0.01	0.01	0.01	0.01	0.01	0.01	0.01	0.01	0.01
2900097C17Rik	2900097C17Rik	2900097C17Rik	chr2:156388062-156392979	KI	LLAA	OK	115.066	126.973	0.142057	0.915404	0.0399	0.116291	no	128.865	124.431	129.423	122.643	129.502	109.725	124.009	119.84	108.44	113.316
3000002C10Rik	3000002C10Rik	3000002C10Rik	chr9:109830153-109831431	KI	LLAA	OK	2.13463	1.54366	-0.467637	-0.970593	0.0318	0.0978442	no	1.54611	1.09112	1.52094	2.26513	1.29497	2.41084	2.20083	1.5889	2.06418	2.40842
3010001F23Rik	3010001F23Rik	3010001F23Rik	chrX:152368571-152416702	KI	LLAA	NOTEST	0.0729154	0.221386	1.60227	0	1	1	no	0.140542	0.314906	0.01	0.51806	0.133423	0.01	0.24267	0.01	0.121907	0.01
3010026O09Rik	3010026O09Rik	3010026O09Rik	chr11:50174850-50200115	KI	LLAA	OK	5.35013	5.29199	-0.0157644	-0.0484256	0.9182	0.96073	no	5.28685	5.54079	5.66496	5.73595	4.23139	6.3072	5.10529	4.10444	4.97281	6.2609
3100003L05Rik	3100003L05Rik	3100003L05Rik	chr7:124625669-124708935	KI	LLAA	NOTEST	0	0	0	0	1	1	no	0.01	0.01	0.01	0.01	0.01	0.01	0.01	0.01	0.01	0.01
3110001I22Rik	3110001I22Rik	3110001I22Rik	chr16:13671857-13703612	KI	LLAA	OK	1.32759	0.993196	-0.418664	-0.36075	0.4175	0.60932	no	1.26317	0.994775	0.469171	0.906635	1.33223	1.4479	1.63826	1.2263	0.88316	1.44236
3110002H16Rik	3110002H16Rik	3110002H16Rik	chr18:12168729-12236386	KI	LLAA	OK	20.0022	18.7403	-0.0940155	-0.398712	0.35945	0.554802	no	19.1069	17.7255	17.6467	20.8411	18.3813	20.4644	21.8566	17.0145	21.2511	19.4245
C1qc	C1qc	C1qc	chr4:136889801-136892914	KI	LLAA	OK	0.767648	3.51371	2.19448	3.38591	5e-05	0.000413819	yes
3110009F21Rik	3110009F21Rik	3110009F21Rik	chr12:110151653-110158073	KI	LLAA	NOTEST	0	0	0	0	1	1	no	0.01	0.01	0.01	0.01	0.01	0.01	0.01	0.01	0.01	0.01
3110015C05Rik	3110015C05Rik	3110015C05Rik	chr13:111211468-111229431	KI	LLAA	NOTEST	0.0255572	0	#NAME?	0	1	1	no	0.01	0.01	0.01	0.01	0.01	0.127786	0.01	0.01	0.01	0.01
3110021A11Rik	3110021A11Rik	3110021A11Rik	chr6:119848192-119849016	KI	LLAA	OK	1.23436	0.558149	-1.14504	-1.17719	0.0358	0.107345	no	1.37232	0.332831	0.510824	0.140483	0.434279	0.746896	1.97412	1.41975	0.902358	1.12867
3110021N24Rik	3110021N24Rik	3110021N24Rik	chr4:108639258-108781904	KI	LLAA	OK	1.19007	1.53313	0.365428	0.469322	0.2831	0.474278	no	1.60353	1.00866	1.23671	1.65077	2.16598	1.03041	1.2267	1.50896	1.18918	0.995122
3110035E14Rik	3110035E14Rik	3110035E14Rik	chr1:9548045-9631092	KI	LLAA	NOTEST	0	0.00735168	inf	0	1	1	no	0.01	0.0367584	0.01	0.01	0.01	0.01	0.01	0.01	0.01	0.01
3110039I08Rik	3110039I08Rik	3110039I08Rik	chr9:41376525-41615183	KI	LLAA	OK	4.22865	4.51592	0.0948239	0.342241	0.41235	0.604277	no	4.14088	4.41502	4.56005	4.12097	5.34271	3.60576	5.55872	3.93071	4.14114	3.90692
3110039M20Rik	3110039M20Rik	3110039M20Rik	chr12:49389651-49407346	KI	LLAA	NOTEST	0.310494	0.27596	-0.170107	0	1	1	no	0.437866	0.318565	0.48888	0.134489	0.01	0.143019	0.251987	0.679547	0.369951	0.107965
3110040N11Rik	3110040N11Rik	3110040N11Rik	chr7:81782186-81789453	KI	LLAA	OK	14.8097	15.6539	0.0799835	0.310983	0.49	0.672044	no	13.8067	17.9221	13.7923	16.6058	16.1428	16.6623	13.5495	12.5181	16.6987	14.6198
3110043O21Rik	3110043O21Rik	3110043O21Rik	chr4:35191281-35225880	KI	LLAA	OK	8.2462	9.23014	0.162623	0.806024	0.07055	0.178675	no	8.90455	9.7424	9.76282	8.8748	8.86615	9.32182	7.99585	7.754	7.7548	8.40453
3110045C21Rik	3110045C21Rik	3110045C21Rik	chr1:169969408-170088944	KI	LLAA	OK	1.26848	0.888608	-0.513481	-0.222353	0.72315	0.84474	no	0.937723	0.568268	1.27822	0.768679	0.890151	1.02245	1.53037	1.21333	0.964599	1.61165
3110052M02Rik	3110052M02Rik	3110052M02Rik	chr17:21650610-21664966	KI	LLAA	NOTEST	0.585337	0.636505	0.120904	0	1	1	no	0.485613	0.608643	0.675556	0.583095	0.829618	0.430091	0.75651	0.764125	0.425993	0.549965
3110056K07Rik	3110056K07Rik	3110056K07Rik	chr12:70974622-71015823	KI	LLAA	OK	2.42863	2.76137	0.185238	0.120515	0.77555	0.876796	no	2.77921	2.50375	2.06631	3.03767	3.4199	2.0203	3.58025	2.03779	2.07893	2.42589
3110057O12Rik	3110057O12Rik	3110057O12Rik	chr3:40894276-40936307	KI	LLAA	OK	2.20571	1.99596	-0.14416	-0.4296	0.32835	0.522157	no	1.83726	2.0028	2.2406	1.61555	2.28359	1.76375	2.76259	2.5488	1.90382	2.04959
3110062M04Rik	3110062M04Rik	3110062M04Rik	chr6:34863145-34878065	KI	LLAA	OK	6.64939	5.77835	-0.202565	-0.923763	0.0406	0.117545	no	6.87894	5.32489	5.39013	5.74623	5.55155	7.05027	5.78679	6.38906	7.43223	6.58861
3110070M22Rik	3110070M22Rik	3110070M22Rik	chr13:119487256-119610459	KI	LLAA	OK	1.02091	1.01363	-0.0103156	-0.0106854	0.96995	0.987452	no	0.419758	0.572353	1.05334	2.22579	0.796927	1.23572	0.815997	0.85542	0.883265	1.31414
3110079O15Rik	3110079O15Rik	3110079O15Rik	chr1:87470263-87475459	KI	LLAA	NOTEST	0	0	0	0	1	1	no	0.01	0.01	0.01	0.01	0.01	0.01	0.01	0.01	0.01	0.01
3110082I17Rik	3110082I17Rik	3110082I17Rik	chr5:139359738-139460534	KI	LLAA	OK	9.98587	9.67292	-0.0459364	-0.100176	0.82755	0.907568	no	9.77798	9.89524	9.32834	10.8984	8.46466	11.1407	9.39957	8.10968	9.78601	11.4934
3110082J24Rik	3110082J24Rik	3110082J24Rik	chr5:30103583-30154980	KI	LLAA	NOTEST	0.032633	0.0372302	0.190141	0	1	1	no	0.01	0.01	0.186151	0.01	0.01	0.163165	0.01	0.01	0.01	0.01
3110099E03Rik	3110099E03Rik	3110099E03Rik	chr2:115493512-115512201	KI	LLAA	NOTEST	0.00601252	0	#NAME?	0	1	1	no	0.01	0.01	0.01	0.01	0.01	0.01	0.01	0.01	0.01	0.0300626
3200001D21Rik	3200001D21Rik	3200001D21Rik	chr12:88360513-88461726	KI	LLAA	NOTEST	0.0556956	0.0398984	-0.481232	0	1	1	no	0.0480365	0.0523671	0.0534941	0.01	0.0455941	0.01	0.0415532	0.0559751	0.0402201	0.140729
3300002I08Rik	3300002I08Rik	3300002I08Rik	chr2:150310936-150362765	KI	LLAA	NOTEST	0.580704	0.808702	0.477806	0	1	1	no	0.206692	1.35429	0.924582	0.380454	1.17749	1.01053	0.534583	0.72125	0.175624	0.461535
3300002P13Rik	3300002P13Rik	3300002P13Rik	chr7:3421664-3423445	KI	LLAA	OK	7.76027	6.34621	-0.290212	-0.962257	0.0301	0.0937161	no	7.08257	7.13185	6.0769	4.92329	6.51645	6.30764	6.49526	9.51615	7.248	9.23432
3300005D01Rik	3300005D01Rik	3300005D01Rik	chr17:5798656-5803242	KI	LLAA	OK	4.11572	3.95786	-0.0564237	-0.135961	0.74675	0.859091	no	5.36674	3.44686	3.34595	4.54965	3.08009	2.73924	4.54214	4.35475	4.23625	4.70619
Slfn10-ps	Slfn10-ps	Slfn10-ps	chr11:83028125-83040533	KI	LLAA	OK	0.250442	1.10307	2.13898	3.51102	5e-05	0.000413819	yes
Cntn1	Cntn1	Cntn1	chr15:92051164-92341967	KI	LLAA	OK	0.762062	3.34728	2.13501	7.10443	5e-05	0.000413819	yes
3632454L22Rik	3632454L22Rik	3632454L22Rik	chrX:135022421-135060336	KI	LLAA	NOTEST	0.00525787	0	#NAME?	0	1	1	no	0.01	0.01	0.01	0.01	0.01	0.01	0.0262894	0.01	0.01	0.01
3830403N18Rik	3830403N18Rik	3830403N18Rik	chrX:56136571-56153496	KI	LLAA	NOTEST	0.371753	0.969475	1.38286	0	1	1	no	0.708066	1.02998	1.44829	0.652798	1.00825	0.11575	0.509659	0.549617	0.596694	0.0870465
3830406C13Rik	3830406C13Rik	3830406C13Rik	chr14:12284202-12303231	KI	LLAA	OK	6.28858	7.17107	0.189454	0.801785	0.0696	0.176967	no	5.54808	8.30833	7.38431	7.40758	7.20705	5.93266	5.95394	7.18956	6.31356	6.05319
3830408C21Rik	3830408C21Rik	3830408C21Rik	chr13:107022569-107033518	KI	LLAA	NOTEST	0.51905	0.572138	0.14049	0	1	1	no	0.527712	0.767136	0.195944	0.757696	0.612201	0.691575	0.659223	0.341582	0.343992	0.558876
3830417A13Rik	3830417A13Rik	3830417A13Rik	chrX:64173547-64178778	KI	LLAA	NOTEST	0	0	0	0	1	1	no	0.01	0.01	0.01	0.01	0.01	0.01	0.01	0.01	0.01	0.01
3830432H09Rik	3830432H09Rik	3830432H09Rik	chr1:119529479-119536165	KI	LLAA	NOTEST	0.0132539	0.00859045	-0.625606	0	1	1	no	0.01	0.01	0.01	0.01	0.0429523	0.01	0.01	0.01	0.01	0.0662693
3930402G23Rik	3930402G23Rik	3930402G23Rik	chr8:10924426-10928457	KI	LLAA	NOTEST	0.0331122	0.0154709	-1.09781	0	1	1	no	0.01	0.01	0.0422838	0.0350707	0.01	0.01	0.065722	0.0442617	0.01	0.0555773
4430402I18Rik	4430402I18Rik	4430402I18Rik	chr19:28923063-28966801	KI	LLAA	NOTEST	0.13298	0.177395	0.41576	0	1	1	no	0.307107	0.111601	0.228018	0.0945027	0.145747	0.150965	0.13282	0.0596411	0.171473	0.149999
4631405J19Rik	4631405J19Rik	4631405J19Rik	chr2:92974905-93046144	KI	LLAA	NOTEST	0.354655	0.0350178	-3.34026	0	1	1	no	0.01	0.01	0.01	0.175089	0.01	0.465851	0.328085	0.221079	0.47888	0.279381
4632404H12Rik	4632404H12Rik	4632404H12Rik	chr3:89767510-89773400	KI	LLAA	NOTEST	0.724741	0.676409	-0.099571	0	1	1	no	0.511957	0.63776	0.692081	0.776665	0.76358	0.899261	0.791013	0.511407	0.886986	0.53504
4632415L05Rik	4632415L05Rik	4632415L05Rik	chr3:19894870-19898984	KI	LLAA	OK	1.64256	1.85253	0.173546	0.585242	0.18855	0.360235	no	1.62738	1.94259	1.98371	1.52694	2.18201	1.52512	2.05672	2.01724	1.27346	1.34026
4632427E13Rik	4632427E13Rik	4632427E13Rik	chr7:92740705-92741459	KI	LLAA	OK	6.81612	7.12867	0.064681	0.171576	0.69325	0.826046	no	8.3278	7.57782	6.2073	6.75309	6.77733	6.206	8.8906	6.91965	5.72372	6.34065
4632428C04Rik	4632428C04Rik	4632428C04Rik	chr16:30008666-30021430	KI	LLAA	NOTEST	0.0584233	0.0636268	0.12309	0	1	1	no	0.134925	0.01	0.100161	0.083048	0.01	0.01	0.116722	0.104819	0.0376461	0.0329298
Cd5l	Cd5l	Cd5l	chr3:87357880-87371074	KI	LLAA	OK	0.26461	1.14757	2.11664	2.69406	5e-05	0.000413819	yes
4732416N19Rik	4732416N19Rik	4732416N19Rik	chr6:148047415-148444352	KI	LLAA	NOTEST	0	0.0960897	inf	0	1	1	no	0.01	0.01	0.01	0.23635	0.244099	0.01	0.01	0.01	0.01	0.01
4732456N10Rik	4732456N10Rik	4732456N10Rik	chr15:101552355-101562950	KI	LLAA	NOTEST	0	0	0	0	1	1	no	0.01	0.01	0.01	0.01	0.01	0.01	0.01	0.01	0.01	0.01
4732471J01Rik	4732471J01Rik	4732471J01Rik	chr7:25376818-25566417	KI	LLAA	NOTEST	0.0989264	0.0596336	-0.730231	0	1	1	no	0.166779	0.0458048	0.0467863	0.0387978	0.01	0.0826495	0.109059	0.101377	0.109276	0.0922707
4732490B19Rik	4732490B19Rik	4732490B19Rik	chr11:113203314-113209669	KI	LLAA	NOTEST	0	0	0	0	1	1	no	0.01	0.01	0.01	0.01	0.01	0.01	0.01	0.01	0.01	0.01
4732491K20Rik	4732491K20Rik	4732491K20Rik	chr17:12318852-12327250	KI	LLAA	OK	1.13797	1.08108	-0.0739889	-0.190628	0.67755	0.815346	no	1.21928	1.25517	0.904868	1.12598	0.900088	1.23278	1.11365	0.947343	0.934593	1.46146
4831407H17Rik	4831407H17Rik	4831407H17Rik	chr14:30008999-30527056	KI	LLAA	NOTEST	0	0	0	0	1	1	no	0.01	0.01	0.01	0.01	0.01	0.01	0.01	0.01	0.01	0.01
4831440E17Rik	4831440E17Rik	4831440E17Rik	chr5:25499796-25504473	KI	LLAA	NOTEST	0.266682	0.266507	-0.000944063	0	1	1	no	0.248785	0.271139	0.302034	0.167125	0.343452	0.200322	0.254474	0.184535	0.264495	0.429582
4833411C07Rik	4833411C07Rik	4833411C07Rik	chr8:10899921-10902334	KI	LLAA	NOTEST	0.0514365	0.0582616	0.179753	0	1	1	no	0.01	0.01	0.108761	0.0899599	0.0925874	0.01	0.01	0.113592	0.01	0.14359
4833412C05Rik	4833412C05Rik	4833412C05Rik	chr7:67784537-67803496	KI	LLAA	NOTEST	0.0446303	0.246055	2.46289	0	1	1	no	0.330051	0.240032	0.245435	0.101446	0.313311	0.01	0.095043	0.128108	0.01	0.01
4833415N18Rik	4833415N18Rik	4833415N18Rik	chr16:11779701-11781501	KI	LLAA	NOTEST	0.253319	0.264838	0.0641535	0	1	1	no	0.362392	0.263583	0.134781	0.334088	0.229346	0.118472	0.01	0.562577	0.407294	0.178254
4833417C18Rik	4833417C18Rik	4833417C18Rik	chr11:95858816-95861046	KI	LLAA	NOTEST	0.410083	0.354267	-0.211079	0	1	1	no	0.351	0.01	0.684757	0.485693	0.249886	0.344642	0.682583	0.01	0.442446	0.580745
4833418N02Rik	4833418N02Rik	4833418N02Rik	chr17:87274885-87282814	KI	LLAA	NOTEST	0.227999	0.463581	1.02379	0	1	1	no	0.52013	0.648207	0.248411	0.548507	0.352651	0.01	0.192719	0.43279	0.187093	0.327394
4833419F23Rik	4833419F23Rik	4833419F23Rik	chr18:4353546-4368945	KI	LLAA	NOTEST	0.230741	0.148148	-0.639238	0	1	1	no	0.140542	0.01	0.470681	0.129515	0.01	0.275483	0.121335	0.01	0.237368	0.519519
4833420G17Rik	4833420G17Rik	4833420G17Rik	chr13:119462758-119486117	KI	LLAA	OK	8.69087	8.83169	0.0231905	0.108803	0.8071	0.896279	no	8.6038	8.54805	10.1853	8.76775	8.0536	9.00513	8.83129	8.641	8.55134	8.42557
4833422C13Rik	4833422C13Rik	4833422C13Rik	chr13:91461096-91786148	KI	LLAA	OK	2.11544	1.71672	-0.301304	-0.369764	0.3915	0.58531	no	1.06979	2.56414	1.75512	1.54953	1.64502	2.07836	1.85645	1.90739	2.3215	2.41351
4833422M21Rik	4833422M21Rik	4833422M21Rik	chr15:96231869-96254684	KI	LLAA	NOTEST	0.0141841	0.0160267	0.176203	0	1	1	no	0.01	0.01	0.01	0.01	0.0801336	0.01	0.01	0.01	0.0709206	0.01
4833423E24Rik	4833423E24Rik	4833423E24Rik	chr2:85484091-85518935	KI	LLAA	NOTEST	0	0	0	0	1	1	no	0.01	0.01	0.01	0.01	0.01	0.01	0.01	0.01	0.01	0.01
4833427F10Rik	4833427F10Rik	4833427F10Rik	chr17:35772449-35780687	KI	LLAA	NOTEST	0	0	0	0	1	1	no	0.01	0.01	0.01	0.01	0.01	0.01	0.01	0.01	0.01	0.01
4833427G06Rik	4833427G06Rik	4833427G06Rik	chr9:51081312-51102078	KI	LLAA	NOTEST	0.17495	0.166163	-0.0743476	0	1	1	no	0.164492	0.179548	0.183747	0.303028	0.01	0.161079	0.01	0.191423	0.278437	0.243814
4833428L15Rik	4833428L15Rik	4833428L15Rik	chr9:45416625-45753713	KI	LLAA	NOTEST	0	0	0	0	1	1	no	0.01	0.01	0.01	0.01	0.01	0.01	0.01	0.01	0.01	0.01
4833439L19Rik	4833439L19Rik	4833439L19Rik	chr13:54503804-54565382	KI	LLAA	OK	116.291	104.89	-0.148862	-0.910293	0.04165	0.119965	no	113.601	103.194	104.698	98.4612	104.497	115.538	116.429	114.038	113.351	122.1
4921501E09Rik	4921501E09Rik	4921501E09Rik	chr17:33064142-33068058	KI	LLAA	NOTEST	0	0	0	0	1	1	no	0.01	0.01	0.01	0.01	0.01	0.01	0.01	0.01	0.01	0.01
4921504A21Rik	4921504A21Rik	4921504A21Rik	chr5:19202367-19226555	KI	LLAA	NOTEST	0.144662	0.305295	1.07752	0	1	1	no	0.480855	0.291236	0.357037	0.29593	0.101416	0.105039	0.0462027	0.124498	0.447569	0.01
4921504E06Rik	4921504E06Rik	4921504E06Rik	chr2:19462836-19553910	KI	LLAA	NOTEST	0	0	0	0	1	1	no	0.01	0.01	0.01	0.01	0.01	0.01	0.01	0.01	0.01	0.01
4921506M07Rik	4921506M07Rik	4921506M07Rik	chr12:57564114-57622109	KI	LLAA	NOTEST	0	0	0	0	1	1	no	0.01	0.01	0.01	0.01	0.01	0.01	0.01	0.01	0.01	0.01
4921507L20Rik	4921507L20Rik	4921507L20Rik	chr2:93980033-94010730	KI	LLAA	NOTEST	0.0719859	0.0163232	-2.14079	0	1	1	no	0.01	0.01	0.081616	0.01	0.01	0.0719503	0.126643	0.01	0.01	0.161336
4921507P07Rik	4921507P07Rik	4921507P07Rik	chr6:50566642-50596590	KI	LLAA	NOTEST	0.0297219	0.00938265	-1.66346	0	1	1	no	0.0469133	0.01	0.01	0.01	0.01	0.01	0.01	0.109334	0.0392756	0.01
4921508D12Rik	4921508D12Rik	4921508D12Rik	chr2:132424740-132452499	KI	LLAA	NOTEST	0.0445348	0	#NAME?	0	1	1	no	0.01	0.01	0.01	0.01	0.01	0.01	0.01	0.129218	0.0934558	0.01
4921509C19Rik	4921509C19Rik	4921509C19Rik	chr2:151470541-151476151	KI	LLAA	NOTEST	0	0	0	0	1	1	no	0.01	0.01	0.01	0.01	0.01	0.01	0.01	0.01	0.01	0.01
4921509O07Rik	4921509O07Rik	4921509O07Rik	chr13:113446287-113502844	KI	LLAA	NOTEST	0	0	0	0	1	1	no	0.01	0.01	0.01	0.01	0.01	0.01	0.01	0.01	0.01	0.01
4921511C10Rik	4921511C10Rik	4921511C10Rik	chr3:79212918-79253913	KI	LLAA	NOTEST	0.0957891	0.141202	0.559824	0	1	1	no	0.156209	0.170347	0.0870474	0.144129	0.148276	0.153431	0.202559	0.01	0.0655769	0.0573783
4921511C20Rik	4921511C20Rik	4921511C20Rik	chrX:127394292-127395898	KI	LLAA	NOTEST	0	0	0	0	1	1	no	0.01	0.01	0.01	0.01	0.01	0.01	0.01	0.01	0.01	0.01
4921511H03Rik	4921511H03Rik	4921511H03Rik	chr5:6769029-7344378	KI	LLAA	NOTEST	0	0	0	0	1	1	no	0.01	0.01	0.01	0.01	0.01	0.01	0.01	0.01	0.01	0.01
4921511I17Rik	4921511I17Rik	4921511I17Rik	chr12:12262138-12392475	KI	LLAA	NOTEST	0	0	0	0	1	1	no	0.01	0.01	0.01	0.01	0.01	0.01	0.01	0.01	0.01	0.01
4921511M17Rik	4921511M17Rik	4921511M17Rik	chrX:154109632-154120685	KI	LLAA	NOTEST	0	0	0	0	1	1	no	0.01	0.01	0.01	0.01	0.01	0.01	0.01	0.01	0.01	0.01
4921513I03Rik	4921513I03Rik	4921513I03Rik	chr10:120765731-120778886	KI	LLAA	NOTEST	0.0261948	0.0143805	-0.865171	0	1	1	no	0.0719023	0.01	0.01	0.01	0.01	0.0706391	0.01	0.01	0.0603351	0.01
4921515E04Rik	4921515E04Rik	4921515E04Rik	chr15:18078136-18369627	KI	LLAA	NOTEST	0	0	0	0	1	1	no	0.01	0.01	0.01	0.01	0.01	0.01	0.01	0.01	0.01	0.01
4921517D22Rik	4921517D22Rik	4921517D22Rik	chr13:59687401-59694101	KI	LLAA	NOTEST	0	0	0	0	1	1	no	0.01	0.01	0.01	0.01	0.01	0.01	0.01	0.01	0.01	0.01
4921518K17Rik	4921518K17Rik	4921518K17Rik	chr12:57564114-57622109	KI	LLAA	NOTEST	0	0	0	0	1	1	no	0.01	0.01	0.01	0.01	0.01	0.01	0.01	0.01	0.01	0.01
4921524J17Rik	4921524J17Rik	4921524J17Rik	chr8:85408758-85432841	KI	LLAA	OK	14.4584	12.7156	-0.185313	-0.853633	0.0566	0.151289	no	11.6079	15.2907	12.164	11.7859	12.7293	11.5023	15.2758	16.355	14.3161	14.8429
4921524L21Rik	4921524L21Rik	4921524L21Rik	chr18:6603632-6638966	KI	LLAA	NOTEST	0	0	0	0	1	1	no	0.01	0.01	0.01	0.01	0.01	0.01	0.01	0.01	0.01	0.01
4921525O09Rik	4921525O09Rik	4921525O09Rik	chr13:52096740-52124160	KI	LLAA	NOTEST	0.309234	0.238578	-0.374237	0	1	1	no	0.393658	0.143025	0.0730344	0.30295	0.280223	0.548637	0.312251	0.229397	0.191999	0.263886
4921529L05Rik	4921529L05Rik	4921529L05Rik	chr6:53978690-54017383	KI	LLAA	NOTEST	0	0	0	0	1	1	no	0.01	0.01	0.01	0.01	0.01	0.01	0.01	0.01	0.01	0.01
4921530L21Rik	4921530L21Rik	4921530L21Rik	chr14:95881265-95882775	KI	LLAA	NOTEST	0	0	0	0	1	1	no	0.01	0.01	0.01	0.01	0.01	0.01	0.01	0.01	0.01	0.01
4921531C22Rik	4921531C22Rik	4921531C22Rik	chr2:179976852-179979013	KI	LLAA	OK	1.33542	1.25859	-0.0854817	-0.186255	0.67295	0.811591	no	1.51841	1.20978	1.04085	0.916387	1.60754	1.14803	1.81826	0.884568	1.37044	1.4558
4921531P14Rik	4921531P14Rik	4921531P14Rik	chr18:83292791-83325884	KI	LLAA	NOTEST	0	0	0	0	1	1	no	0.01	0.01	0.01	0.01	0.01	0.01	0.01	0.01	0.01	0.01
4921533I20Rik	4921533I20Rik	4921533I20Rik	chr18:17234482-17235482	KI	LLAA	NOTEST	0	0	0	0	1	1	no	0.01	0.01	0.01	0.01	0.01	0.01	0.01	0.01	0.01	0.01
4921534H16Rik	4921534H16Rik	4921534H16Rik	chr9:97444394-98033167	KI	LLAA	NOTEST	0	0	0	0	1	1	no	0.01	0.01	0.01	0.01	0.01	0.01	0.01	0.01	0.01	0.01
4921536K21Rik	4921536K21Rik	4921536K21Rik	chr11:3886087-3895126	KI	LLAA	NOTEST	0.135256	0.0803538	-0.751259	0	1	1	no	0.124525	0.01	0.0462162	0.19163	0.0393973	0.0816451	0.0359111	0.241858	0.1042	0.212667
4921539E11Rik	4921539E11Rik	4921539E11Rik	chr4:103230444-103290863	KI	LLAA	NOTEST	0	0	0	0	1	1	no	0.01	0.01	0.01	0.01	0.01	0.01	0.01	0.01	0.01	0.01
4922502D21Rik	4922502D21Rik	4922502D21Rik	chr6:129322164-129331781	KI	LLAA	NOTEST	0	0	0	0	1	1	no	0.01	0.01	0.01	0.01	0.01	0.01	0.01	0.01	0.01	0.01
4922502H24Rik	4922502H24Rik	4922502H24Rik	chr13:101391870-101397580	KI	LLAA	NOTEST	0	0	0	0	1	1	no	0.01	0.01	0.01	0.01	0.01	0.01	0.01	0.01	0.01	0.01
4922502N22Rik	4922502N22Rik	4922502N22Rik	chr6:139315596-139322576	KI	LLAA	NOTEST	0	0	0	0	1	1	no	0.01	0.01	0.01	0.01	0.01	0.01	0.01	0.01	0.01	0.01
4930401C15Rik	4930401C15Rik	4930401C15Rik	chr10:25779313-25837437	KI	LLAA	NOTEST	0	0	0	0	1	1	no	0.01	0.01	0.01	0.01	0.01	0.01	0.01	0.01	0.01	0.01
4930401O10Rik	4930401O10Rik	4930401O10Rik	chr11:71928470-71940122	KI	LLAA	NOTEST	0	0	0	0	1	1	no	0.01	0.01	0.01	0.01	0.01	0.01	0.01	0.01	0.01	0.01
4930401O12Rik	4930401O12Rik	4930401O12Rik	chr13:31213409-31241086	KI	LLAA	NOTEST	0	0	0	0	1	1	no	0.01	0.01	0.01	0.01	0.01	0.01	0.01	0.01	0.01	0.01
4930402F06Rik	4930402F06Rik	4930402F06Rik	chr2:35375561-35397174	KI	LLAA	NOTEST	0	0	0	0	1	1	no	0.01	0.01	0.01	0.01	0.01	0.01	0.01	0.01	0.01	0.01
4930402F11Rik	4930402F11Rik	4930402F11Rik	chr7:69496093-69499689	KI	LLAA	NOTEST	0	0	0	0	1	1	no	0.01	0.01	0.01	0.01	0.01	0.01	0.01	0.01	0.01	0.01
4930402H24Rik	4930402H24Rik	4930402H24Rik	chr2:130707852-130840110	KI	LLAA	OK	10.1743	11.036	0.117291	0.652937	0.14635	0.301856	no	10.8759	10.8071	10.7028	10.8931	11.901	10.0742	10.2993	10.0423	10.3307	10.1249
4930402K13Rik	4930402K13Rik	4930402K13Rik	chrX:9104561-9106342	KI	LLAA	NOTEST	0	0	0	0	1	1	no	0.01	0.01	0.01	0.01	0.01	0.01	0.01	0.01	0.01	0.01
4930404A05Rik	4930404A05Rik	4930404A05Rik	chr16:52799507-52815744	KI	LLAA	NOTEST	0	0	0	0	1	1	no	0.01	0.01	0.01	0.01	0.01	0.01	0.01	0.01	0.01	0.01
4930404H11Rik	4930404H11Rik	4930404H11Rik	chr12:71540606-71556133	KI	LLAA	NOTEST	0	0	0	0	1	1	no	0.01	0.01	0.01	0.01	0.01	0.01	0.01	0.01	0.01	0.01
4930404I05Rik	4930404I05Rik	4930404I05Rik	chr16:90936096-91044379	KI	LLAA	NOTEST	0	0.0935041	inf	0	1	1	no	0.01	0.01	0.01	0.114325	0.353196	0.01	0.01	0.01	0.01	0.01
4930404N11Rik	4930404N11Rik	4930404N11Rik	chr10:81357569-81365820	KI	LLAA	OK	2.91902	2.91738	-0.00080773	-0.000847887	0.98175	0.992716	no	3.58663	2.67933	1.26601	3.64967	3.40528	3.13983	3.2561	3.95306	1.44115	2.80495
4930405A10Rik	4930405A10Rik	4930405A10Rik	chr14:22019711-23094571	KI	LLAA	NOTEST	0	0	0	0	1	1	no	0.01	0.01	0.01	0.01	0.01	0.01	0.01	0.01	0.01	0.01
4930405A21Rik	4930405A21Rik	4930405A21Rik	chr2:156613696-156764363	KI	LLAA	NOTEST	0.0238345	0.0761009	1.67486	0	1	1	no	0.01	0.26515	0.01	0.01	0.115354	0.119172	0.01	0.01	0.01	0.01
4930405D11Rik	4930405D11Rik	4930405D11Rik	chr11:90804690-90895152	KI	LLAA	NOTEST	0	0	0	0	1	1	no	0.01	0.01	0.01	0.01	0.01	0.01	0.01	0.01	0.01	0.01
4930405J17Rik	4930405J17Rik	4930405J17Rik	chr10:20148919-20281590	KI	LLAA	NOTEST	0	0	0	0	1	1	no	0.01	0.01	0.01	0.01	0.01	0.01	0.01	0.01	0.01	0.01
4930405L22Rik	4930405L22Rik	4930405L22Rik	chr5:45926821-45932409	KI	LLAA	NOTEST	0	0	0	0	1	1	no	0.01	0.01	0.01	0.01	0.01	0.01	0.01	0.01	0.01	0.01
4930405O22Rik	4930405O22Rik	4930405O22Rik	chr17:63045951-63500580	KI	LLAA	NOTEST	0	0	0	0	1	1	no	0.01	0.01	0.01	0.01	0.01	0.01	0.01	0.01	0.01	0.01
4930406D18Rik	4930406D18Rik	4930406D18Rik	chr3:100426404-100437754	KI	LLAA	NOTEST	0	0	0	0	1	1	no	0.01	0.01	0.01	0.01	0.01	0.01	0.01	0.01	0.01	0.01
4930407G08Rik	4930407G08Rik	4930407G08Rik	chr4:107953931-107960721	KI	LLAA	NOTEST	0	0.0409931	inf	0	1	1	no	0.01	0.204966	0.01	0.01	0.01	0.01	0.01	0.01	0.01	0.01
4930407I10Rik	4930407I10Rik	4930407I10Rik	chr15:82059150-82066538	KI	LLAA	NOTEST	0	0	0	0	1	1	no	0.01	0.01	0.01	0.01	0.01	0.01	0.01	0.01	0.01	0.01
4930407I19Rik	4930407I19Rik	4930407I19Rik	chr10:66145295-66179514	KI	LLAA	NOTEST	0	0	0	0	1	1	no	0.01	0.01	0.01	0.01	0.01	0.01	0.01	0.01	0.01	0.01
4930412B13Rik	4930412B13Rik	4930412B13Rik	chr2:117821927-118111202	KI	LLAA	NOTEST	0	0	0	0	1	1	no	0.01	0.01	0.01	0.01	0.01	0.01	0.01	0.01	0.01	0.01
4930412C18Rik	4930412C18Rik	4930412C18Rik	chr4:9770584-9823411	KI	LLAA	NOTEST	0.0478654	0.0171758	-1.4786	0	1	1	no	0.026813	0.0292235	0.0298426	0.01	0.01	0.01	0.0928185	0.0625035	0.0448126	0.0391922
4930412O13Rik	4930412O13Rik	4930412O13Rik	chr2:9881245-9889540	KI	LLAA	NOTEST	0	0	0	0	1	1	no	0.01	0.01	0.01	0.01	0.01	0.01	0.01	0.01	0.01	0.01
4930413E15Rik	4930413E15Rik	4930413E15Rik	chr5:118952338-118961261	KI	LLAA	NOTEST	0	0	0	0	1	1	no	0.01	0.01	0.01	0.01	0.01	0.01	0.01	0.01	0.01	0.01
4930413F20Rik	4930413F20Rik	4930413F20Rik	chr15:34572798-34679204	KI	LLAA	NOTEST	0	0.0236719	inf	0	1	1	no	0.01	0.118359	0.01	0.01	0.01	0.01	0.01	0.01	0.01	0.01
4930413G21Rik	4930413G21Rik	4930413G21Rik	chr7:122969057-122970459	KI	LLAA	OK	1.38482	1.89085	0.449336	0.921029	0.03755	0.111148	no	1.96605	3.03745	0.913078	1.36041	2.17726	1.68948	1.62867	2.29008	0.412823	0.903057
4930413M19Rik	4930413M19Rik	4930413M19Rik	chr14:50503768-50520943	KI	LLAA	NOTEST	0	0	0	0	1	1	no	0.01	0.01	0.01	0.01	0.01	0.01	0.01	0.01	0.01	0.01
4930414N06Rik	4930414N06Rik	4930414N06Rik	chr19:44931118-44984550	KI	LLAA	NOTEST	0.118843	0	#NAME?	0	1	1	no	0.01	0.01	0.01	0.01	0.01	0.01	0.01	0.260355	0.01	0.333861
4930415F15Rik	4930415F15Rik	4930415F15Rik	chr11:11489265-11515190	KI	LLAA	NOTEST	0	0	0	0	1	1	no	0.01	0.01	0.01	0.01	0.01	0.01	0.01	0.01	0.01	0.01
4930415L06Rik	4930415L06Rik	4930415L06Rik	chrX:89930096-89932852	KI	LLAA	NOTEST	0	0	0	0	1	1	no	0.01	0.01	0.01	0.01	0.01	0.01	0.01	0.01	0.01	0.01
4930415O20Rik	4930415O20Rik	4930415O20Rik	chr15:98571003-98589588	KI	LLAA	NOTEST	0	0	0	0	1	1	no	0.01	0.01	0.01	0.01	0.01	0.01	0.01	0.01	0.01	0.01
4930417O13Rik	4930417O13Rik	4930417O13Rik	chr6:125265524-125273777	KI	LLAA	NOTEST	0	0	0	0	1	1	no	0.01	0.01	0.01	0.01	0.01	0.01	0.01	0.01	0.01	0.01
4930417O22Rik	4930417O22Rik	4930417O22Rik	chr11:101952420-101960574	KI	LLAA	NOTEST	0	0	0	0	1	1	no	0.01	0.01	0.01	0.01	0.01	0.01	0.01	0.01	0.01	0.01
4930419G24Rik	4930419G24Rik	4930419G24Rik	chr3:32949633-33143191	KI	LLAA	NOTEST	0	0	0	0	1	1	no	0.01	0.01	0.01	0.01	0.01	0.01	0.01	0.01	0.01	0.01
4930423M02Rik	4930423M02Rik	4930423M02Rik	chr4:5632327-5642284	KI	LLAA	NOTEST	0	0	0	0	1	1	no	0.01	0.01	0.01	0.01	0.01	0.01	0.01	0.01	0.01	0.01
4930425K10Rik	4930425K10Rik	4930425K10Rik	chr5:67933611-67977070	KI	LLAA	NOTEST	0	0	0	0	1	1	no	0.01	0.01	0.01	0.01	0.01	0.01	0.01	0.01	0.01	0.01
4930425L21Rik	4930425L21Rik	4930425L21Rik	chr6:135658912-135683391	KI	LLAA	NOTEST	0	0	0	0	1	1	no	0.01	0.01	0.01	0.01	0.01	0.01	0.01	0.01	0.01	0.01
4930425O10Rik	4930425O10Rik	4930425O10Rik	chr3:138711534-138726984	KI	LLAA	NOTEST	0	0	0	0	1	1	no	0.01	0.01	0.01	0.01	0.01	0.01	0.01	0.01	0.01	0.01
4930426D05Rik	4930426D05Rik	4930426D05Rik	chr18:21550376-21656107	KI	LLAA	NOTEST	0	0	0	0	1	1	no	0.01	0.01	0.01	0.01	0.01	0.01	0.01	0.01	0.01	0.01
4930426L09Rik	4930426L09Rik	4930426L09Rik	chr2:18998318-18999804	KI	LLAA	NOTEST	0.37133	0.3255	-0.190044	0	1	1	no	0.230271	0.251108	0.427712	0.354115	0.364293	0.376977	0.01	0.625888	0.5155	0.338284
4930427A07Rik	4930427A07Rik	4930427A07Rik	chr12:113156420-113165458	KI	LLAA	OK	2.67612	2.80614	0.0684419	0.249835	0.57155	0.738907	no	2.20486	2.68184	3.45027	2.47886	3.21485	3.77246	2.35035	2.1228	2.75169	2.38331
4930428D20Rik	4930428D20Rik	4930428D20Rik	chr16:69796140-69800381	KI	LLAA	NOTEST	0	0	0	0	1	1	no	0.01	0.01	0.01	0.01	0.01	0.01	0.01	0.01	0.01	0.01
4930428E07Rik	4930428E07Rik	4930428E07Rik	chr12:37880704-38633410	KI	LLAA	NOTEST	0	0	0	0	1	1	no	0.01	0.01	0.01	0.01	0.01	0.01	0.01	0.01	0.01	0.01
4930428G15Rik	4930428G15Rik	4930428G15Rik	chr9:115336160-115341924	KI	LLAA	NOTEST	0	0	0	0	1	1	no	0.01	0.01	0.01	0.01	0.01	0.01	0.01	0.01	0.01	0.01
4930428O21Rik	4930428O21Rik	4930428O21Rik	chr5:107698211-107703480	KI	LLAA	NOTEST	0	0	0	0	1	1	no	0.01	0.01	0.01	0.01	0.01	0.01	0.01	0.01	0.01	0.01
4930429B21Rik	4930429B21Rik	4930429B21Rik	chr3:32334793-32367438	KI	LLAA	NOTEST	0.789761	0.540845	-0.546201	0	1	1	no	0.512442	0.434539	0.634218	0.420454	0.702572	0.391769	0.689415	0.995114	0.954245	0.918264
4930429D17Rik	4930429D17Rik	4930429D17Rik	chr5:103230374-103299029	KI	LLAA	NOTEST	0	0	0	0	1	1	no	0.01	0.01	0.01	0.01	0.01	0.01	0.01	0.01	0.01	0.01
4930429F11Rik	4930429F11Rik	4930429F11Rik	chr17:79475623-79477885	KI	LLAA	NOTEST	0	0	0	0	1	1	no	0.01	0.01	0.01	0.01	0.01	0.01	0.01	0.01	0.01	0.01
4930429F24Rik	4930429F24Rik	4930429F24Rik	chr9:79793640-79803235	KI	LLAA	OK	1.31745	1.37981	0.0667235	0.13378	0.75925	0.866526	no	1.19756	1.38753	1.5848	1.45035	1.27883	1.1764	1.4236	1.48224	1.13083	1.37419
4930430A15Rik	4930430A15Rik	4930430A15Rik	chr2:111193253-111229600	KI	LLAA	NOTEST	0	0	0	0	1	1	no	0.01	0.01	0.01	0.01	0.01	0.01	0.01	0.01	0.01	0.01
4930430F08Rik	4930430F08Rik	4930430F08Rik	chr10:100488288-100589259	KI	LLAA	OK	2.44957	2.56139	0.0643973	0.160808	0.7138	0.838286	no	2.6189	2.6088	2.21231	2.70977	2.65716	2.3533	2.38276	2.73611	2.22998	2.54571
4930430F21Rik	4930430F21Rik	4930430F21Rik	chr15:31039125-31043331	KI	LLAA	NOTEST	0	0	0	0	1	1	no	0.01	0.01	0.01	0.01	0.01	0.01	0.01	0.01	0.01	0.01
4930430J02Rik	4930430J02Rik	4930430J02Rik	chr9:57391069-57400364	KI	LLAA	NOTEST	0	0	0	0	1	1	no	0.01	0.01	0.01	0.01	0.01	0.01	0.01	0.01	0.01	0.01
4930431F12Rik	4930431F12Rik	4930431F12Rik	chr5:44966200-44978805	KI	LLAA	NOTEST	0.0196997	0.0200151	0.0229144	0	1	1	no	0.01	0.01	0.0540275	0.01	0.0460482	0.01	0.0419665	0.0565322	0.01	0.01
4930431P03Rik	4930431P03Rik	4930431P03Rik	chr14:44954899-44961307	KI	LLAA	NOTEST	0.131066	0.0759109	-0.787911	0	1	1	no	0.0480591	0.0523917	0.0535193	0.0887377	0.136847	0.236271	0.207863	0.01	0.01	0.211194
4930432J09Rik	4930432J09Rik	4930432J09Rik	chr14:103977627-104027142	KI	LLAA	NOTEST	0	0.0068693	inf	0	1	1	no	0.0343465	0.01	0.01	0.01	0.01	0.01	0.01	0.01	0.01	0.01
4930432K21Rik	4930432K21Rik	4930432K21Rik	chr8:84148037-84172597	KI	LLAA	NOTEST	0.590891	0.97904	0.728474	0	1	1	no	0.786876	1.09584	0.876178	1.14068	0.995624	0.359964	0.833691	0.693188	0.459665	0.60795
4930432M17Rik	4930432M17Rik	4930432M17Rik	chr3:121670762-121682982	KI	LLAA	NOTEST	0	0	0	0	1	1	no	0.01	0.01	0.01	0.01	0.01	0.01	0.01	0.01	0.01	0.01
4930433B08Rik	4930433B08Rik	4930433B08Rik	chr3:18468284-18480477	KI	LLAA	NOTEST	0	0	0	0	1	1	no	0.01	0.01	0.01	0.01	0.01	0.01	0.01	0.01	0.01	0.01
4930433I11Rik	4930433I11Rik	4930433I11Rik	chr7:40987608-40994833	KI	LLAA	NOTEST	0	0	0	0	1	1	no	0.01	0.01	0.01	0.01	0.01	0.01	0.01	0.01	0.01	0.01
4930433N12Rik	4930433N12Rik	4930433N12Rik	chr9:3190268-3199813	KI	LLAA	NOTEST	0	0	0	0	1	1	no	0.01	0.01	0.01	0.01	0.01	0.01	0.01	0.01	0.01	0.01
4930434J06Rik	4930434J06Rik	4930434J06Rik	chr14:71856708-71920438	KI	LLAA	NOTEST	0	0	0	0	1	1	no	0.01	0.01	0.01	0.01	0.01	0.01	0.01	0.01	0.01	0.01
4930435E12Rik	4930435E12Rik	4930435E12Rik	chr16:38812204-38828749	KI	LLAA	NOTEST	0	0	0	0	1	1	no	0.01	0.01	0.01	0.01	0.01	0.01	0.01	0.01	0.01	0.01
4930438E09Rik	4930438E09Rik	4930438E09Rik	chr14:67233291-67430952	KI	LLAA	NOTEST	0	0	0	0	1	1	no	0.01	0.01	0.01	0.01	0.01	0.01	0.01	0.01	0.01	0.01
4930440C22Rik	4930440C22Rik	4930440C22Rik	chr1:94797441-94802472	KI	LLAA	NOTEST	0	0	0	0	1	1	no	0.01	0.01	0.01	0.01	0.01	0.01	0.01	0.01	0.01	0.01
4930440I19Rik	4930440I19Rik	4930440I19Rik	chr2:78051176-78194430	KI	LLAA	NOTEST	0	0	0	0	1	1	no	0.01	0.01	0.01	0.01	0.01	0.01	0.01	0.01	0.01	0.01
4930441H08Rik	4930441H08Rik	4930441H08Rik	chr7:71909694-71939191	KI	LLAA	NOTEST	0	0	0	0	1	1	no	0.01	0.01	0.01	0.01	0.01	0.01	0.01	0.01	0.01	0.01
4930441J16Rik	4930441J16Rik	4930441J16Rik	chr2:74298939-74307717	KI	LLAA	NOTEST	0	0	0	0	1	1	no	0.01	0.01	0.01	0.01	0.01	0.01	0.01	0.01	0.01	0.01
4930442J19Rik	4930442J19Rik	4930442J19Rik	chr2:151302038-151316003	KI	LLAA	NOTEST	0	0	0	0	1	1	no	0.01	0.01	0.01	0.01	0.01	0.01	0.01	0.01	0.01	0.01
4930442L01Rik	4930442L01Rik	4930442L01Rik	chr3:96829825-96870926	KI	LLAA	NOTEST	0	0	0	0	1	1	no	0.01	0.01	0.01	0.01	0.01	0.01	0.01	0.01	0.01	0.01
4930443O20Rik	4930443O20Rik	4930443O20Rik	chr2:85073613-85086461	KI	LLAA	NOTEST	0.032191	0	#NAME?	0	1	1	no	0.01	0.01	0.01	0.01	0.01	0.01	0.0685648	0.0923903	0.01	0.01
4930444F02Rik	4930444F02Rik	4930444F02Rik	chr10:18797298-18831930	KI	LLAA	NOTEST	0	0	0	0	1	1	no	0.01	0.01	0.01	0.01	0.01	0.01	0.01	0.01	0.01	0.01
4930444G20Rik	4930444G20Rik	4930444G20Rik	chr10:22066308-22068079	KI	LLAA	NOTEST	0	0	0	0	1	1	no	0.01	0.01	0.01	0.01	0.01	0.01	0.01	0.01	0.01	0.01
4930444M15Rik	4930444M15Rik	4930444M15Rik	chr14:76514557-76520855	KI	LLAA	NOTEST	0	0	0	0	1	1	no	0.01	0.01	0.01	0.01	0.01	0.01	0.01	0.01	0.01	0.01
4930444P10Rik	4930444P10Rik	4930444P10Rik	chr1:16065978-16093325	KI	LLAA	NOTEST	0	0.0229074	inf	0	1	1	no	0.01	0.01	0.01	0.01	0.114537	0.01	0.01	0.01	0.01	0.01
4930445N18Rik	4930445N18Rik	4930445N18Rik	chr18:82855896-82859162	KI	LLAA	NOTEST	0	0.122555	inf	0	1	1	no	0.01	0.456956	0.15582	0.01	0.01	0.01	0.01	0.01	0.01	0.01
4930447A16Rik	4930447A16Rik	4930447A16Rik	chr15:37366174-37792428	KI	LLAA	NOTEST	0	0	0	0	1	1	no	0.01	0.01	0.01	0.01	0.01	0.01	0.01	0.01	0.01	0.01
4930447C04Rik	4930447C04Rik	4930447C04Rik	chr12:72881108-72917765	KI	LLAA	NOTEST	0.0302181	0.0695989	1.20365	0	1	1	no	0.0582342	0.126982	0.01	0.107504	0.0552745	0.01	0.151091	0.01	0.01	0.01
4930447F24Rik	4930447F24Rik	4930447F24Rik	chr9:108096021-108190383	KI	LLAA	OK	0.957246	1.01483	0.0842763	0.0995729	0.813	0.899013	no	1.05047	0.687415	1.28672	1.55096	0.498587	0.618486	0.998673	0.978706	0.797483	1.39288
4930447J18Rik	4930447J18Rik	4930447J18Rik	chr14:47898863-47944189	KI	LLAA	NOTEST	0	0	0	0	1	1	no	0.01	0.01	0.01	0.01	0.01	0.01	0.01	0.01	0.01	0.01
4930447K03Rik	4930447K03Rik	4930447K03Rik	chr13:34084154-34113272	KI	LLAA	NOTEST	0	0	0	0	1	1	no	0.01	0.01	0.01	0.01	0.01	0.01	0.01	0.01	0.01	0.01
4930447M23Rik	4930447M23Rik	4930447M23Rik	chr2:19344316-19352251	KI	LLAA	NOTEST	0.0159423	0	#NAME?	0	1	1	no	0.01	0.01	0.01	0.01	0.01	0.01	0.0405083	0.01	0.0392034	0.01
4930447N08Rik	4930447N08Rik	4930447N08Rik	chr3:122729157-122859374	KI	LLAA	NOTEST	0	0	0	0	1	1	no	0.01	0.01	0.01	0.01	0.01	0.01	0.01	0.01	0.01	0.01
4930448C13Rik	4930448C13Rik	4930448C13Rik	chr12:14996388-15050389	KI	LLAA	NOTEST	0	0	0	0	1	1	no	0.01	0.01	0.01	0.01	0.01	0.01	0.01	0.01	0.01	0.01
4930448F12Rik	4930448F12Rik	4930448F12Rik	chr13:18084946-18100202	KI	LLAA	NOTEST	0	0	0	0	1	1	no	0.01	0.01	0.01	0.01	0.01	0.01	0.01	0.01	0.01	0.01
4930448H16Rik	4930448H16Rik	4930448H16Rik	chr5:143226991-143234748	KI	LLAA	NOTEST	0	0	0	0	1	1	no	0.01	0.01	0.01	0.01	0.01	0.01	0.01	0.01	0.01	0.01
4930448I06Rik	4930448I06Rik	4930448I06Rik	chr1:41167559-41181252	KI	LLAA	NOTEST	0	0	0	0	1	1	no	0.01	0.01	0.01	0.01	0.01	0.01	0.01	0.01	0.01	0.01
4930448I18Rik	4930448I18Rik	4930448I18Rik	chr5:50151332-50156092	KI	LLAA	NOTEST	0.0298929	0	#NAME?	0	1	1	no	0.01	0.01	0.01	0.01	0.01	0.01	0.01	0.01	0.149465	0.01
4930448K20Rik	4930448K20Rik	4930448K20Rik	chr4:9915964-9917397	KI	LLAA	NOTEST	0	0	0	0	1	1	no	0.01	0.01	0.01	0.01	0.01	0.01	0.01	0.01	0.01	0.01
4930449E01Rik	4930449E01Rik	4930449E01Rik	chr14:105498787-105505628	KI	LLAA	NOTEST	0	0	0	0	1	1	no	0.01	0.01	0.01	0.01	0.01	0.01	0.01	0.01	0.01	0.01
4930449E18Rik	4930449E18Rik	4930449E18Rik	chr19:57273959-57277052	KI	LLAA	NOTEST	0	0	0	0	1	1	no	0.01	0.01	0.01	0.01	0.01	0.01	0.01	0.01	0.01	0.01
4930449I24Rik	4930449I24Rik	4930449I24Rik	chr5:146502376-146516902	KI	LLAA	NOTEST	0	0	0	0	1	1	no	0.01	0.01	0.01	0.01	0.01	0.01	0.01	0.01	0.01	0.01
4930451G09Rik	4930451G09Rik	4930451G09Rik	chr16:4964287-4978962	KI	LLAA	NOTEST	0.237835	0.303309	0.350828	0	1	1	no	0.173321	0.251955	0.170149	0.373292	0.54783	0.113573	0.264504	0.339762	0.191768	0.279567
4930451I11Rik	4930451I11Rik	4930451I11Rik	chr7:126830473-126831496	KI	LLAA	NOTEST	0	0	0	0	1	1	no	0.01	0.01	0.01	0.01	0.01	0.01	0.01	0.01	0.01	0.01
4930452A19Rik	4930452A19Rik	4930452A19Rik	chr17:9750751-9775866	KI	LLAA	NOTEST	0	0	0	0	1	1	no	0.01	0.01	0.01	0.01	0.01	0.01	0.01	0.01	0.01	0.01
4930452B06Rik	4930452B06Rik	4930452B06Rik	chr14:8431171-8666290	KI	LLAA	NOTEST	0.291328	0.329407	0.177228	0	1	1	no	0.315067	0.300509	0.219239	0.363656	0.448564	0.348621	0.272594	0.275379	0.329488	0.230557
4930452G13Rik	4930452G13Rik	4930452G13Rik	chr14:79702919-79712930	KI	LLAA	NOTEST	0	0	0	0	1	1	no	0.01	0.01	0.01	0.01	0.01	0.01	0.01	0.01	0.01	0.01
4930452N14Rik	4930452N14Rik	4930452N14Rik	chr1:154241520-154270416	KI	LLAA	NOTEST	0	0	0	0	1	1	no	0.01	0.01	0.01	0.01	0.01	0.01	0.01	0.01	0.01	0.01
4930453H23Rik	4930453H23Rik	4930453H23Rik	chrX:21206579-21221665	KI	LLAA	NOTEST	0	0	0	0	1	1	no	0.01	0.01	0.01	0.01	0.01	0.01	0.01	0.01	0.01	0.01
4930453L07Rik	4930453L07Rik	4930453L07Rik	chr8:9144668-9149050	KI	LLAA	NOTEST	0.0116915	0.0324165	1.47126	0	1	1	no	0.01	0.01	0.0886753	0.0734073	0.01	0.01	0.01	0.01	0.01	0.0584577
4930453N24Rik	4930453N24Rik	4930453N24Rik	chr16:64766104-64770939	KI	LLAA	OK	21.491	20.6089	-0.0604639	-0.29465	0.5033	0.68312	no	16.6764	22.2607	19.4615	21.3134	23.3324	18.7628	20.8699	25.089	21.0194	21.7138
4930455B14Rik	4930455B14Rik	4930455B14Rik	chr14:8666389-8673378	KI	LLAA	NOTEST	0	0	0	0	1	1	no	0.01	0.01	0.01	0.01	0.01	0.01	0.01	0.01	0.01	0.01
4930455C13Rik	4930455C13Rik	4930455C13Rik	chr10:21295978-21368889	KI	LLAA	OK	7.80714	6.35562	-0.296761	-0.395265	0.37255	0.566332	no	5.9279	6.98463	6.2169	6.12095	6.52771	7.09336	8.39704	7.8683	7.19388	8.48312
4930455D15Rik	4930455D15Rik	4930455D15Rik	chr18:32663641-32866420	KI	LLAA	NOTEST	0.011735	0	#NAME?	0	1	1	no	0.01	0.01	0.01	0.01	0.01	0.01	0.01	0.01	0.0586748	0.01
4930455F16Rik	4930455F16Rik	4930455F16Rik	chr16:4219911-4229116	KI	LLAA	NOTEST	0	0	0	0	1	1	no	0.01	0.01	0.01	0.01	0.01	0.01	0.01	0.01	0.01	0.01
4930455G09Rik	4930455G09Rik	4930455G09Rik	chr4:142017897-142028995	KI	LLAA	NOTEST	0	0	0	0	1	1	no	0.01	0.01	0.01	0.01	0.01	0.01	0.01	0.01	0.01	0.01
4930455H04Rik	4930455H04Rik	4930455H04Rik	chr3:116918261-116984406	KI	LLAA	NOTEST	0	0	0	0	1	1	no	0.01	0.01	0.01	0.01	0.01	0.01	0.01	0.01	0.01	0.01
4930455J16Rik	4930455J16Rik	4930455J16Rik	chr13:58741073-58762311	KI	LLAA	NOTEST	0	0	0	0	1	1	no	0.01	0.01	0.01	0.01	0.01	0.01	0.01	0.01	0.01	0.01
4930456L15Rik	4930456L15Rik	4930456L15Rik	chr4:103290958-103311832	KI	LLAA	NOTEST	0	0	0	0	1	1	no	0.01	0.01	0.01	0.01	0.01	0.01	0.01	0.01	0.01	0.01
4930459C07Rik	4930459C07Rik	4930459C07Rik	chr10:96226206-96248708	KI	LLAA	NOTEST	0	0	0	0	1	1	no	0.01	0.01	0.01	0.01	0.01	0.01	0.01	0.01	0.01	0.01
4930459L07Rik	4930459L07Rik	4930459L07Rik	chr5:58443239-58452998	KI	LLAA	NOTEST	0	0	0	0	1	1	no	0.01	0.01	0.01	0.01	0.01	0.01	0.01	0.01	0.01	0.01
4930461G14Rik	4930461G14Rik	4930461G14Rik	chr9:58455172-58469623	KI	LLAA	NOTEST	0.0881044	0.0674393	-0.385626	0	1	1	no	0.01	0.01	0.182275	0.01	0.154921	0.319603	0.01	0.01	0.01	0.120919
4930463O16Rik	4930463O16Rik	4930463O16Rik	chr10:84488292-84497676	KI	LLAA	NOTEST	0	0	0	0	1	1	no	0.01	0.01	0.01	0.01	0.01	0.01	0.01	0.01	0.01	0.01
4930465K10Rik	4930465K10Rik	4930465K10Rik	chr18:77714183-77715445	KI	LLAA	NOTEST	0.0316898	0.15072	2.24978	0	1	1	no	0.18452	0.100626	0.205725	0.01	0.262732	0.0905744	0.01	0.01	0.01	0.0678747
4930465M20Rik	4930465M20Rik	4930465M20Rik	chr12:107723742-107735488	KI	LLAA	NOTEST	0	0	0	0	1	1	no	0.01	0.01	0.01	0.01	0.01	0.01	0.01	0.01	0.01	0.01
4930467D21Rik	4930467D21Rik	4930467D21Rik	chr5:97392416-97588126	KI	LLAA	NOTEST	0	0	0	0	1	1	no	0.01	0.01	0.01	0.01	0.01	0.01	0.01	0.01	0.01	0.01
4930467E23Rik	4930467E23Rik	4930467E23Rik	chr8:19729575-20063170	KI	LLAA	NOTEST	0	0	0	0	1	1	no	0.01	0.01	0.01	0.01	0.01	0.01	0.01	0.01	0.01	0.01
4930467K11Rik	4930467K11Rik	4930467K11Rik	chr10:57478382-57486353	KI	LLAA	NOTEST	0	0.0340837	inf	0	1	1	no	0.01	0.01	0.01	0.01	0.170418	0.01	0.01	0.01	0.01	0.01
4930469G21Rik	4930469G21Rik	4930469G21Rik	chr1:161142711-161170507	KI	LLAA	NOTEST	0	0	0	0	1	1	no	0.01	0.01	0.01	0.01	0.01	0.01	0.01	0.01	0.01	0.01
4930470H14Rik	4930470H14Rik	4930470H14Rik	chr17:4044657-4082995	KI	LLAA	NOTEST	0.611594	0.406503	-0.589309	0	1	1	no	0.970752	0.141128	0.432608	0.119456	0.368571	0.508766	0.895397	0.527784	0.651235	0.47479
4930470O06Rik	4930470O06Rik	4930470O06Rik	chr8:59825648-59844721	KI	LLAA	NOTEST	0	0	0	0	1	1	no	0.01	0.01	0.01	0.01	0.01	0.01	0.01	0.01	0.01	0.01
4930470P17Rik	4930470P17Rik	4930470P17Rik	chr2:170579417-170602017	KI	LLAA	NOTEST	0	0	0	0	1	1	no	0.01	0.01	0.01	0.01	0.01	0.01	0.01	0.01	0.01	0.01
4930471C04Rik	4930471C04Rik	4930471C04Rik	chr14:64099294-64104235	KI	LLAA	NOTEST	0	0	0	0	1	1	no	0.01	0.01	0.01	0.01	0.01	0.01	0.01	0.01	0.01	0.01
4930471G03Rik	4930471G03Rik	4930471G03Rik	chr18:36017657-36197160	KI	LLAA	NOTEST	0	0.0365032	inf	0	1	1	no	0.01	0.01	0.01	0.182516	0.01	0.01	0.01	0.01	0.01	0.01
4930471M09Rik	4930471M09Rik	4930471M09Rik	chr6:91430459-91440854	KI	LLAA	NOTEST	0.0209376	0	#NAME?	0	1	1	no	0.01	0.01	0.01	0.01	0.01	0.104688	0.01	0.01	0.01	0.01
4930473A02Rik	4930473A02Rik	4930473A02Rik	chr2:130450277-130563749	KI	LLAA	NOTEST	0.0119731	0	#NAME?	0	1	1	no	0.01	0.01	0.01	0.01	0.01	0.01	0.01	0.01	0.01	0.0598655
4930473O22Rik	4930473O22Rik	4930473O22Rik	chr10:97590983-97596931	KI	LLAA	NOTEST	0	0	0	0	1	1	no	0.01	0.01	0.01	0.01	0.01	0.01	0.01	0.01	0.01	0.01
4930474G06Rik	4930474G06Rik	4930474G06Rik	chr18:28560163-28998176	KI	LLAA	NOTEST	0	0	0	0	1	1	no	0.01	0.01	0.01	0.01	0.01	0.01	0.01	0.01	0.01	0.01
4930474H20Rik	4930474H20Rik	4930474H20Rik	chr14:90126890-90269760	KI	LLAA	NOTEST	0	0	0	0	1	1	no	0.01	0.01	0.01	0.01	0.01	0.01	0.01	0.01	0.01	0.01
4930474M22Rik	4930474M22Rik	4930474M22Rik	chr17:14279505-14404790	KI	LLAA	NOTEST	0.307808	0.0422374	-2.86544	0	1	1	no	0.01	0.01	0.01	0.01	0.211187	0.01	0.191688	0.258662	0.757055	0.331634
4930474N05Rik	4930474N05Rik	4930474N05Rik	chr14:36094964-36096855	KI	LLAA	NOTEST	0	0	0	0	1	1	no	0.01	0.01	0.01	0.01	0.01	0.01	0.01	0.01	0.01	0.01
4930474N09Rik	4930474N09Rik	4930474N09Rik	chr12:99161276-99162808	KI	LLAA	NOTEST	0	0	0	0	1	1	no	0.01	0.01	0.01	0.01	0.01	0.01	0.01	0.01	0.01	0.01
4930477N07Rik	4930477N07Rik	4930477N07Rik	chr10:119320233-119331862	KI	LLAA	NOTEST	0	0	0	0	1	1	no	0.01	0.01	0.01	0.01	0.01	0.01	0.01	0.01	0.01	0.01
4930478L05Rik	4930478L05Rik	4930478L05Rik	chr16:78540335-78576688	KI	LLAA	NOTEST	0.0189357	0.0588011	1.63473	0	1	1	no	0.118492	0.0645947	0.01	0.0546845	0.0562348	0.01	0.0512373	0.01	0.01	0.0434412
4930478P22Rik	4930478P22Rik	4930478P22Rik	chr5:35361552-35367677	KI	LLAA	NOTEST	0	0	0	0	1	1	no	0.01	0.01	0.01	0.01	0.01	0.01	0.01	0.01	0.01	0.01
4930479D17Rik	4930479D17Rik	4930479D17Rik	chr6:146657217-146665403	KI	LLAA	NOTEST	0.0601483	0.0389505	-0.626883	0	1	1	no	0.01	0.01	0.194753	0.01	0.01	0.01	0.300742	0.01	0.01	0.01
4930480E11Rik	4930480E11Rik	4930480E11Rik	chrX:78369642-78371128	KI	LLAA	NOTEST	0	0	0	0	1	1	no	0.01	0.01	0.01	0.01	0.01	0.01	0.01	0.01	0.01	0.01
4930480G23Rik	4930480G23Rik	4930480G23Rik	chr4:19979444-20005739	KI	LLAA	NOTEST	0	0	0	0	1	1	no	0.01	0.01	0.01	0.01	0.01	0.01	0.01	0.01	0.01	0.01
4930480K15Rik	4930480K15Rik	4930480K15Rik	chr17:90033643-91092802	KI	LLAA	NOTEST	0	0	0	0	1	1	no	0.01	0.01	0.01	0.01	0.01	0.01	0.01	0.01	0.01	0.01
4930480K23Rik	4930480K23Rik	4930480K23Rik	chr14:69732783-69767113	KI	LLAA	NOTEST	0.238476	0.378332	0.665806	0	1	1	no	0.277369	0.210885	0.441199	0.594933	0.367273	0.272539	0.195326	0.0375824	0.271755	0.41518
4930480M12Rik	4930480M12Rik	4930480M12Rik	chr12:26211266-26240707	KI	LLAA	NOTEST	0	0	0	0	1	1	no	0.01	0.01	0.01	0.01	0.01	0.01	0.01	0.01	0.01	0.01
4930481A15Rik	4930481A15Rik	4930481A15Rik	chr19:5406814-5424979	KI	LLAA	OK	0.284278	2.18854	2.9446	1.39559	0.0542	0.146605	no	2.67107	1.44177	1.929	2.61218	2.2887	0.268585	0.0879751	0.211771	0.383489	0.469567
4930482G09Rik	4930482G09Rik	4930482G09Rik	chr3:153147942-153152108	KI	LLAA	NOTEST	0	0	0	0	1	1	no	0.01	0.01	0.01	0.01	0.01	0.01	0.01	0.01	0.01	0.01
4930483J18Rik	4930483J18Rik	4930483J18Rik	chr15:81190852-81192757	KI	LLAA	NOTEST	0.0619425	0.0655209	0.0810261	0	1	1	no	0.108731	0.118611	0.01	0.100262	0.01	0.01	0.01	0.126613	0.1831	0.01
4930483K19Rik	4930483K19Rik	4930483K19Rik	chr10:76531604-76562226	KI	LLAA	NOTEST	0.187286	0.260187	0.474303	0	1	1	no	0.283163	0.205897	0.10524	0.348243	0.35839	0.0926563	0.326272	0.219857	0.158735	0.13891
4930483O08Rik	4930483O08Rik	4930483O08Rik	chr7:133128250-133142457	KI	LLAA	NOTEST	0	0	0	0	1	1	no	0.01	0.01	0.01	0.01	0.01	0.01	0.01	0.01	0.01	0.01
4930484H19Rik	4930484H19Rik	4930484H19Rik	chr10:126788850-126793710	KI	LLAA	NOTEST	0	0	0	0	1	1	no	0.01	0.01	0.01	0.01	0.01	0.01	0.01	0.01	0.01	0.01
4930486F22Rik	4930486F22Rik	4930486F22Rik	chr10:86048745-86498896	KI	LLAA	NOTEST	0	0	0	0	1	1	no	0.01	0.01	0.01	0.01	0.01	0.01	0.01	0.01	0.01	0.01
4930486I03Rik	4930486I03Rik	4930486I03Rik	chr1:20057778-20618057	KI	LLAA	NOTEST	0.127101	0.232297	0.869993	0	1	1	no	0.01	0.70569	0.01	0.14889	0.306905	0.01	0.139481	0.01	0.136763	0.359262
4930486L24Rik	4930486L24Rik	4930486L24Rik	chr13:60842611-60864416	KI	LLAA	NOTEST	0.243991	0.138694	-0.814927	0	1	1	no	0.01	0.274387	0.186966	0.232116	0.01	0.494148	0.0724917	0.195372	0.211356	0.246588
4930487D11Rik	4930487D11Rik	4930487D11Rik	chr5:38344388-38349197	KI	LLAA	NOTEST	0	0	0	0	1	1	no	0.01	0.01	0.01	0.01	0.01	0.01	0.01	0.01	0.01	0.01
4930487H11Rik	4930487H11Rik	4930487H11Rik	chr1:62703316-62818692	KI	LLAA	NOTEST	0	0	0	0	1	1	no	0.01	0.01	0.01	0.01	0.01	0.01	0.01	0.01	0.01	0.01
4930488B22Rik	4930488B22Rik	4930488B22Rik	chr1:184712496-184718989	KI	LLAA	NOTEST	0	0	0	0	1	1	no	0.01	0.01	0.01	0.01	0.01	0.01	0.01	0.01	0.01	0.01
4930488L21Rik	4930488L21Rik	4930488L21Rik	chr8:93810837-93969388	KI	LLAA	NOTEST	0	0	0	0	1	1	no	0.01	0.01	0.01	0.01	0.01	0.01	0.01	0.01	0.01	0.01
4930500F04Rik	4930500F04Rik	4930500F04Rik	chr5:149847746-149864280	KI	LLAA	NOTEST	0	0	0	0	1	1	no	0.01	0.01	0.01	0.01	0.01	0.01	0.01	0.01	0.01	0.01
4930500L23Rik	4930500L23Rik	4930500L23Rik	chr5:139523750-139541339	KI	LLAA	NOTEST	0	0	0	0	1	1	no	0.01	0.01	0.01	0.01	0.01	0.01	0.01	0.01	0.01	0.01
4930502A04Rik	4930502A04Rik	4930502A04Rik	chr9:68470901-68520200	KI	LLAA	NOTEST	0	0	0	0	1	1	no	0.01	0.01	0.01	0.01	0.01	0.01	0.01	0.01	0.01	0.01
4930502E09Rik	4930502E09Rik	4930502E09Rik	chr11:84829177-84830868	KI	LLAA	NOTEST	0	0	0	0	1	1	no	0.01	0.01	0.01	0.01	0.01	0.01	0.01	0.01	0.01	0.01
4930502E18Rik	4930502E18Rik	4930502E18Rik	chrX:53724830-53738222	KI	LLAA	NOTEST	0	0.0359497	inf	0	1	1	no	0.01	0.01	0.01	0.179749	0.01	0.01	0.01	0.01	0.01	0.01
4930503B20Rik	4930503B20Rik	4930503B20Rik	chr3:146641931-146651715	KI	LLAA	NOTEST	0.047702	0.0259292	-0.879474	0	1	1	no	0.01	0.129646	0.01	0.01	0.01	0.01	0.01	0.138361	0.10015	0.01
4930503E14Rik	4930503E14Rik	4930503E14Rik	chr14:44163166-44171371	KI	LLAA	NOTEST	0	0	0	0	1	1	no	0.01	0.01	0.01	0.01	0.01	0.01	0.01	0.01	0.01	0.01
4930503E24Rik	4930503E24Rik	4930503E24Rik	chr10:124469073-124524488	KI	LLAA	NOTEST	0	0	0	0	1	1	no	0.01	0.01	0.01	0.01	0.01	0.01	0.01	0.01	0.01	0.01
4930503F20Rik	4930503F20Rik	4930503F20Rik	chr14:33808071-33811283	KI	LLAA	NOTEST	0	0	0	0	1	1	no	0.01	0.01	0.01	0.01	0.01	0.01	0.01	0.01	0.01	0.01
4930503H13Rik	4930503H13Rik	4930503H13Rik	chrX:156539482-156540117	KI	LLAA	NOTEST	0	0	0	0	1	1	no	0.01	0.01	0.01	0.01	0.01	0.01	0.01	0.01	0.01	0.01
4930503L19Rik	4930503L19Rik	4930503L19Rik	chr18:70453139-70501065	KI	LLAA	OK	3.67457	4.28066	0.220257	0.774019	0.08375	0.203437	no	4.11568	4.90408	3.78385	4.32986	4.26981	3.10567	3.35323	4.12667	3.96683	3.82046
4930503O07Rik	4930503O07Rik	4930503O07Rik	chr1:194212186-194222759	KI	LLAA	NOTEST	0	0	0	0	1	1	no	0.01	0.01	0.01	0.01	0.01	0.01	0.01	0.01	0.01	0.01
4930504C09Rik	4930504C09Rik	4930504C09Rik	chr15:69270532-69274718	KI	LLAA	NOTEST	0	0	0	0	1	1	no	0.01	0.01	0.01	0.01	0.01	0.01	0.01	0.01	0.01	0.01
4930504O13Rik	4930504O13Rik	4930504O13Rik	chr11:58446142-58452966	KI	LLAA	NOTEST	0	0	0	0	1	1	no	0.01	0.01	0.01	0.01	0.01	0.01	0.01	0.01	0.01	0.01
4930505A04Rik	4930505A04Rik	4930505A04Rik	chr11:30426005-30471829	KI	LLAA	NOTEST	0.194763	0.140782	-0.468254	0	1	1	no	0.01	0.433839	0.147921	0.122153	0.01	0.649638	0.114439	0.01	0.111837	0.0979022
4930505G20Rik	4930505G20Rik	4930505G20Rik	chr14:115092214-116525192	KI	LLAA	NOTEST	0	0	0	0	1	1	no	0.01	0.01	0.01	0.01	0.01	0.01	0.01	0.01	0.01	0.01
4930505K13Rik	4930505K13Rik	4930505K13Rik	chr7:120156114-120166001	KI	LLAA	NOTEST	0	0	0	0	1	1	no	0.01	0.01	0.01	0.01	0.01	0.01	0.01	0.01	0.01	0.01
4930505K14Rik	4930505K14Rik	4930505K14Rik	chr5:148777962-148783080	KI	LLAA	NOTEST	0	0	0	0	1	1	no	0.01	0.01	0.01	0.01	0.01	0.01	0.01	0.01	0.01	0.01
4930506A18Rik	4930506A18Rik	4930506A18Rik	chr8:106252547-106337988	KI	LLAA	NOTEST	0	0	0	0	1	1	no	0.01	0.01	0.01	0.01	0.01	0.01	0.01	0.01	0.01	0.01
4930506C21Rik	4930506C21Rik	4930506C21Rik	chr17:8283812-8327442	KI	LLAA	NOTEST	0.23477	0.180389	-0.380133	0	1	1	no	0.248942	0.01	0.416681	0.01	0.236323	0.244118	0.429988	0.289831	0.209912	0.01
4930507D05Rik	4930507D05Rik	4930507D05Rik	chr10:62429377-62451353	KI	LLAA	NOTEST	0.591996	0.521646	-0.182515	0	1	1	no	0.501312	0.546518	0.334979	0.41652	0.808903	0.197152	0.780538	0.350487	0.713695	0.918106
4930507D10Rik	4930507D10Rik	4930507D10Rik	chr11:80850380-80858300	KI	LLAA	NOTEST	0	0	0	0	1	1	no	0.01	0.01	0.01	0.01	0.01	0.01	0.01	0.01	0.01	0.01
4930509E16Rik	4930509E16Rik	4930509E16Rik	chr9:72518249-72531858	KI	LLAA	NOTEST	0.017035	0	#NAME?	0	1	1	no	0.01	0.01	0.01	0.01	0.01	0.01	0.0851752	0.01	0.01	0.01
4930509J09Rik	4930509J09Rik	4930509J09Rik	chr3:73066350-73594830	KI	LLAA	NOTEST	0	0	0	0	1	1	no	0.01	0.01	0.01	0.01	0.01	0.01	0.01	0.01	0.01	0.01
4930509K18Rik	4930509K18Rik	4930509K18Rik	chr4:40313231-40317719	KI	LLAA	NOTEST	0	0	0	0	1	1	no	0.01	0.01	0.01	0.01	0.01	0.01	0.01	0.01	0.01	0.01
4930511A02Rik	4930511A02Rik	4930511A02Rik	chr12:11438232-11444812	KI	LLAA	NOTEST	0.00962319	0	#NAME?	0	1	1	no	0.01	0.01	0.01	0.01	0.01	0.01	0.01	0.01	0.048116	0.01
4930511A08Rik	4930511A08Rik	4930511A08Rik	chr6:93675452-94283917	KI	LLAA	NOTEST	0.272876	0.181887	-0.585206	0	1	1	no	0.427996	0.01	0.481438	0.01	0.01	0.01	0.01	0.993153	0.371228	0.01
4930511E03Rik	4930511E03Rik	4930511E03Rik	chr6:94943833-94951545	KI	LLAA	NOTEST	0	0	0	0	1	1	no	0.01	0.01	0.01	0.01	0.01	0.01	0.01	0.01	0.01	0.01
4930511M06Rik	4930511M06Rik	4930511M06Rik	chr18:57533825-57731065	KI	LLAA	NOTEST	0.0596859	0.0754028	0.337228	0	1	1	no	0.0819136	0.13394	0.0455982	0.0378142	0.0777473	0.0402778	0.0354315	0.01	0.102813	0.119907
4930512B01Rik	4930512B01Rik	4930512B01Rik	chr12:69746847-69987002	KI	LLAA	NOTEST	0.0139505	0.0179874	0.36667	0	1	1	no	0.01	0.01	0.0899368	0.01	0.01	0.01	0.0697523	0.01	0.01	0.01
4930512J16Rik	4930512J16Rik	4930512J16Rik	chr6:89269510-89285725	KI	LLAA	NOTEST	0	0	0	0	1	1	no	0.01	0.01	0.01	0.01	0.01	0.01	0.01	0.01	0.01	0.01
4930512M02Rik	4930512M02Rik	4930512M02Rik	chr11:11589222-11627838	KI	LLAA	NOTEST	0	0	0	0	1	1	no	0.01	0.01	0.01	0.01	0.01	0.01	0.01	0.01	0.01	0.01
4930513D17Rik	4930513D17Rik	4930513D17Rik	chr5:39461748-39603574	KI	LLAA	NOTEST	0	0	0	0	1	1	no	0.01	0.01	0.01	0.01	0.01	0.01	0.01	0.01	0.01	0.01
4930513N10Rik	4930513N10Rik	4930513N10Rik	chr8:95719450-95821728	KI	LLAA	NOTEST	0.35028	0.330008	-0.086007	0	1	1	no	0.463327	0.0841742	0.343893	0.392178	0.366467	0.455719	0.233843	0.314974	0.549099	0.197763
4930513O06Rik	4930513O06Rik	4930513O06Rik	chrX:139086242-139093403	KI	LLAA	NOTEST	0	0	0	0	1	1	no	0.01	0.01	0.01	0.01	0.01	0.01	0.01	0.01	0.01	0.01
4930515B02Rik	4930515B02Rik	4930515B02Rik	chr4:140872692-140878057	KI	LLAA	NOTEST	0.0400714	0	#NAME?	0	1	1	no	0.01	0.01	0.01	0.01	0.01	0.01	0.200357	0.01	0.01	0.01
4930515G01Rik	4930515G01Rik	4930515G01Rik	chr5:114773732-114774983	KI	LLAA	NOTEST	0.614105	0.472384	-0.378525	0	1	1	no	0.559106	0.304904	0.623372	0.343811	0.530729	0.640351	0.322121	0.325585	1.09686	0.685611
4930515G16Rik	4930515G16Rik	4930515G16Rik	chr6:67565233-67565699	KI	LLAA	NOTEST	0	0	0	0	1	1	no	0.01	0.01	0.01	0.01	0.01	0.01	0.01	0.01	0.01	0.01
4930515L03Rik	4930515L03Rik	4930515L03Rik	chr2:16918677-17013726	KI	LLAA	NOTEST	0	0	0	0	1	1	no	0.01	0.01	0.01	0.01	0.01	0.01	0.01	0.01	0.01	0.01
4930515L19Rik	4930515L19Rik	4930515L19Rik	chrX:46267558-46328911	KI	LLAA	NOTEST	0	0	0	0	1	1	no	0.01	0.01	0.01	0.01	0.01	0.01	0.01	0.01	0.01	0.01
4930517E11Rik	4930517E11Rik	4930517E11Rik	chr2:124089968-124667789	KI	LLAA	NOTEST	0	0	0	0	1	1	no	0.01	0.01	0.01	0.01	0.01	0.01	0.01	0.01	0.01	0.01
4930517M08Rik	4930517M08Rik	4930517M08Rik	chr17:4634979-4637477	KI	LLAA	NOTEST	0	0.0248942	inf	0	1	1	no	0.124471	0.01	0.01	0.01	0.01	0.01	0.01	0.01	0.01	0.01
4930518J21Rik	4930518J21Rik	4930518J21Rik	chr8:56465621-56484968	KI	LLAA	NOTEST	0	0	0	0	1	1	no	0.01	0.01	0.01	0.01	0.01	0.01	0.01	0.01	0.01	0.01
4930518P08Rik	4930518P08Rik	4930518P08Rik	chr13:50753392-50765248	KI	LLAA	NOTEST	0	0	0	0	1	1	no	0.01	0.01	0.01	0.01	0.01	0.01	0.01	0.01	0.01	0.01
4930519D14Rik	4930519D14Rik	4930519D14Rik	chr13:30615042-30624258	KI	LLAA	NOTEST	0	0	0	0	1	1	no	0.01	0.01	0.01	0.01	0.01	0.01	0.01	0.01	0.01	0.01
4930519F09Rik	4930519F09Rik	4930519F09Rik	chr10:28921962-28923507	KI	LLAA	NOTEST	0.0144416	0	#NAME?	0	1	1	no	0.01	0.01	0.01	0.01	0.01	0.0722081	0.01	0.01	0.01	0.01
4930519F16Rik	4930519F16Rik	4930519F16Rik	chrX:103232280-103256606	KI	LLAA	NOTEST	0	0.0220344	inf	0	1	1	no	0.01	0.110172	0.01	0.01	0.01	0.01	0.01	0.01	0.01	0.01
4930519F24Rik	4930519F24Rik	4930519F24Rik	chr9:100022299-100034670	KI	LLAA	NOTEST	0	0	0	0	1	1	no	0.01	0.01	0.01	0.01	0.01	0.01	0.01	0.01	0.01	0.01
4930519G04Rik	4930519G04Rik	4930519G04Rik	chr5:114853713-114883879	KI	LLAA	NOTEST	0	0	0	0	1	1	no	0.01	0.01	0.01	0.01	0.01	0.01	0.01	0.01	0.01	0.01
4930519H02Rik	4930519H02Rik	4930519H02Rik	chr5:15863927-15883766	KI	LLAA	NOTEST	0	0	0	0	1	1	no	0.01	0.01	0.01	0.01	0.01	0.01	0.01	0.01	0.01	0.01
4930519K11Rik	4930519K11Rik	4930519K11Rik	chr14:24004990-24005837	KI	LLAA	NOTEST	0	0	0	0	1	1	no	0.01	0.01	0.01	0.01	0.01	0.01	0.01	0.01	0.01	0.01
4930520O04Rik	4930520O04Rik	4930520O04Rik	chr9:114368323-114390712	KI	LLAA	NOTEST	0.0556676	0.151698	1.4463	0	1	1	no	0.108724	0.118603	0.12127	0.100255	0.30964	0.106675	0.01	0.01	0.0915428	0.08012
4930520P13Rik	4930520P13Rik	4930520P13Rik	chr13:70232821-70248122	KI	LLAA	NOTEST	0	0	0	0	1	1	no	0.01	0.01	0.01	0.01	0.01	0.01	0.01	0.01	0.01	0.01
4930521E06Rik	4930521E06Rik	4930521E06Rik	chr1:44551670-44796836	KI	LLAA	NOTEST	0	0	0	0	1	1	no	0.01	0.01	0.01	0.01	0.01	0.01	0.01	0.01	0.01	0.01
4930522H14Rik	4930522H14Rik	4930522H14Rik	chr4:109505331-109531297	KI	LLAA	NOTEST	0	0	0	0	1	1	no	0.01	0.01	0.01	0.01	0.01	0.01	0.01	0.01	0.01	0.01
4930522O17Rik	4930522O17Rik	4930522O17Rik	chr4:53246195-53251120	KI	LLAA	NOTEST	0	0	0	0	1	1	no	0.01	0.01	0.01	0.01	0.01	0.01	0.01	0.01	0.01	0.01
4930523C07Rik	4930523C07Rik	4930523C07Rik	chr1:160044379-160078586	KI	LLAA	OK	3.75224	3.98512	0.0868682	0.329585	0.4528	0.640044	no	4.15307	3.85002	3.65936	4.86213	3.40101	3.82094	3.14193	4.69873	3.9941	3.10553
4930523O13Rik	4930523O13Rik	4930523O13Rik	chr15:46435865-46496179	KI	LLAA	NOTEST	0	0	0	0	1	1	no	0.01	0.01	0.01	0.01	0.01	0.01	0.01	0.01	0.01	0.01
4930524B15Rik	4930524B15Rik	4930524B15Rik	chr11:31965632-31979651	KI	LLAA	NOTEST	0	0	0	0	1	1	no	0.01	0.01	0.01	0.01	0.01	0.01	0.01	0.01	0.01	0.01
4930524B17Rik	4930524B17Rik	4930524B17Rik	chr6:19247898-19278843	KI	LLAA	NOTEST	0	0	0	0	1	1	no	0.01	0.01	0.01	0.01	0.01	0.01	0.01	0.01	0.01	0.01
4930524C18Rik	4930524C18Rik	4930524C18Rik	chr14:114831964-114861327	KI	LLAA	NOTEST	0	0	0	0	1	1	no	0.01	0.01	0.01	0.01	0.01	0.01	0.01	0.01	0.01	0.01
4930524N10Rik	4930524N10Rik	4930524N10Rik	chrX:154339224-154343392	KI	LLAA	NOTEST	0	0	0	0	1	1	no	0.01	0.01	0.01	0.01	0.01	0.01	0.01	0.01	0.01	0.01
4930524O05Rik	4930524O05Rik	4930524O05Rik	chr19:10634232-10665210	KI	LLAA	NOTEST	0	0	0	0	1	1	no	0.01	0.01	0.01	0.01	0.01	0.01	0.01	0.01	0.01	0.01
4930524O08Rik	4930524O08Rik	4930524O08Rik	chr9:89826518-89864028	KI	LLAA	NOTEST	0	0	0	0	1	1	no	0.01	0.01	0.01	0.01	0.01	0.01	0.01	0.01	0.01	0.01
4930525C09Rik	4930525C09Rik	4930525C09Rik	chr10:97644067-97967090	KI	LLAA	NOTEST	0	0	0	0	1	1	no	0.01	0.01	0.01	0.01	0.01	0.01	0.01	0.01	0.01	0.01
4930525D18Rik	4930525D18Rik	4930525D18Rik	chr9:114341110-114364627	KI	LLAA	NOTEST	0	0	0	0	1	1	no	0.01	0.01	0.01	0.01	0.01	0.01	0.01	0.01	0.01	0.01
4930525G20Rik	4930525G20Rik	4930525G20Rik	chr13:67796593-67830985	KI	LLAA	NOTEST	0.0799226	0.0649816	-0.298574	0	1	1	no	0.144415	0.0393535	0.040193	0.0666788	0.0342673	0.213084	0.0312389	0.0420761	0.0603918	0.0528219
4930526H09Rik	4930526H09Rik	4930526H09Rik	chr13:110882410-110908280	KI	LLAA	NOTEST	0.0232497	0	#NAME?	0	1	1	no	0.01	0.01	0.01	0.01	0.01	0.01	0.01	0.116249	0.01	0.01
4930526I15Rik	4930526I15Rik	4930526I15Rik	chr9:124423250-124424856	KI	LLAA	OK	2.601	2.95424	0.183718	0.406003	0.32735	0.521253	no	2.56591	4.68397	2.76537	2.32131	2.43463	3.61265	3.4712	2.72639	0.977025	2.21776
4930526L06Rik	4930526L06Rik	4930526L06Rik	chr19:11196816-11299884	KI	LLAA	NOTEST	0	0.0217599	inf	0	1	1	no	0.01	0.01	0.01	0.1088	0.01	0.01	0.01	0.01	0.01	0.01
4930527F14Rik	4930527F14Rik	4930527F14Rik	chr14:45543709-45562876	KI	LLAA	NOTEST	0	0.0334382	inf	0	1	1	no	0.01	0.01	0.01	0.01	0.167191	0.01	0.01	0.01	0.01	0.01
4930527G23Rik	4930527G23Rik	4930527G23Rik	chr18:29396715-29496416	KI	LLAA	NOTEST	0	0	0	0	1	1	no	0.01	0.01	0.01	0.01	0.01	0.01	0.01	0.01	0.01	0.01
4930528A17Rik	4930528A17Rik	4930528A17Rik	chr4:21846326-21876475	KI	LLAA	NOTEST	0.234859	0.0914034	-1.36148	0	1	1	no	0.0519643	0.0566513	0.0578741	0.191882	0.0986452	0.204348	0.179788	0.121099	0.174098	0.494964
4930528D03Rik	4930528D03Rik	4930528D03Rik	chr13:59733649-59737470	KI	LLAA	NOTEST	0	0	0	0	1	1	no	0.01	0.01	0.01	0.01	0.01	0.01	0.01	0.01	0.01	0.01
4930528G23Rik	4930528G23Rik	4930528G23Rik	chr6:148659977-148678000	KI	LLAA	NOTEST	0	0	0	0	1	1	no	0.01	0.01	0.01	0.01	0.01	0.01	0.01	0.01	0.01	0.01
4930528H21Rik	4930528H21Rik	4930528H21Rik	chr6:4031840-4047584	KI	LLAA	NOTEST	0.102865	0	#NAME?	0	1	1	no	0.01	0.01	0.01	0.01	0.01	0.01	0.01	0.01	0.514326	0.01
4930528P14Rik	4930528P14Rik	4930528P14Rik	chr2:115329265-115344280	KI	LLAA	NOTEST	0	0	0	0	1	1	no	0.01	0.01	0.01	0.01	0.01	0.01	0.01	0.01	0.01	0.01
4930529C04Rik	4930529C04Rik	4930529C04Rik	chr3:91071661-91075192	KI	LLAA	NOTEST	0.0103891	0.00660278	-0.65393	0	1	1	no	0.01	0.0330139	0.01	0.01	0.01	0.029801	0.01	0.01	0.01	0.0221447
4930529K09Rik	4930529K09Rik	4930529K09Rik	chr14:86245969-86262042	KI	LLAA	NOTEST	0	0	0	0	1	1	no	0.01	0.01	0.01	0.01	0.01	0.01	0.01	0.01	0.01	0.01
4930529L06Rik	4930529L06Rik	4930529L06Rik	chr16:84679788-84685147	KI	LLAA	NOTEST	0	0	0	0	1	1	no	0.01	0.01	0.01	0.01	0.01	0.01	0.01	0.01	0.01	0.01
4930532I03Rik	4930532I03Rik	4930532I03Rik	chr10:106470309-106933468	KI	LLAA	NOTEST	0	0	0	0	1	1	no	0.01	0.01	0.01	0.01	0.01	0.01	0.01	0.01	0.01	0.01
4930532M18Rik	4930532M18Rik	4930532M18Rik	chr1:154241520-154270416	KI	LLAA	NOTEST	0	0	0	0	1	1	no	0.01	0.01	0.01	0.01	0.01	0.01	0.01	0.01	0.01	0.01
4930533B01Rik	4930533B01Rik	4930533B01Rik	chr2:113220186-113716767	KI	LLAA	NOTEST	0	0	0	0	1	1	no	0.01	0.01	0.01	0.01	0.01	0.01	0.01	0.01	0.01	0.01
4930533N22Rik	4930533N22Rik	4930533N22Rik	chr7:75030210-75075166	KI	LLAA	NOTEST	0	0	0	0	1	1	no	0.01	0.01	0.01	0.01	0.01	0.01	0.01	0.01	0.01	0.01
4930533P14Rik	4930533P14Rik	4930533P14Rik	chr1:96612056-96662573	KI	LLAA	NOTEST	0	0	0	0	1	1	no	0.01	0.01	0.01	0.01	0.01	0.01	0.01	0.01	0.01	0.01
4930538K18Rik	4930538K18Rik	4930538K18Rik	chr4:119205054-119218217	KI	LLAA	NOTEST	0.401728	0.557551	0.472884	0	1	1	no	0.757342	0.743279	0.506403	0.349404	0.431327	0.148787	0.392844	0.529334	0.381438	0.556237
4930539C22Rik	4930539C22Rik	4930539C22Rik	chr3:134404142-134423635	KI	LLAA	NOTEST	0	0	0	0	1	1	no	0.01	0.01	0.01	0.01	0.01	0.01	0.01	0.01	0.01	0.01
4930539E08Rik	4930539E08Rik	4930539E08Rik	chr17:28896394-28915324	KI	LLAA	NOTEST	0.00453472	0.0136404	1.5888	0	1	1	no	0.01	0.01	0.0256402	0.0425619	0.01	0.0226736	0.01	0.01	0.01	0.01
4930539J05Rik	4930539J05Rik	4930539J05Rik	chr3:135436220-135438665	KI	LLAA	NOTEST	0.330349	0.536658	0.70001	0	1	1	no	0.591367	0.646422	0.33145	0.271656	0.842394	0.01	0.763304	0.01	0.01	0.888442
4930539M17Rik	4930539M17Rik	4930539M17Rik	chr3:9061963-9071076	KI	LLAA	NOTEST	0	0	0	0	1	1	no	0.01	0.01	0.01	0.01	0.01	0.01	0.01	0.01	0.01	0.01
4930539N22Rik	4930539N22Rik	4930539N22Rik	chr3:13471654-14182287	KI	LLAA	NOTEST	0	0	0	0	1	1	no	0.01	0.01	0.01	0.01	0.01	0.01	0.01	0.01	0.01	0.01
4930540M03Rik	4930540M03Rik	4930540M03Rik	chr9:15559863-15641220	KI	LLAA	NOTEST	0	0	0	0	1	1	no	0.01	0.01	0.01	0.01	0.01	0.01	0.01	0.01	0.01	0.01
4930542C21Rik	4930542C21Rik	4930542C21Rik	chr16:38017322-38054526	KI	LLAA	NOTEST	0	0	0	0	1	1	no	0.01	0.01	0.01	0.01	0.01	0.01	0.01	0.01	0.01	0.01
4930542D17Rik	4930542D17Rik	4930542D17Rik	chr16:50589858-50654166	KI	LLAA	NOTEST	0	0	0	0	1	1	no	0.01	0.01	0.01	0.01	0.01	0.01	0.01	0.01	0.01	0.01
4930543E12Rik	4930543E12Rik	4930543E12Rik	chr7:113100235-113142015	KI	LLAA	NOTEST	0.0187099	0.0175164	-0.0950916	0	1	1	no	0.01	0.0875822	0.01	0.01	0.01	0.01	0.01	0.0935495	0.01	0.01
4930543N07Rik	4930543N07Rik	4930543N07Rik	chr7:138554241-138566994	KI	LLAA	NOTEST	0	0	0	0	1	1	no	0.01	0.01	0.01	0.01	0.01	0.01	0.01	0.01	0.01	0.01
4930544D05Rik	4930544D05Rik	4930544D05Rik	chr11:70614882-70619194	KI	LLAA	NOTEST	0	0	0	0	1	1	no	0.01	0.01	0.01	0.01	0.01	0.01	0.01	0.01	0.01	0.01
4930544G11Rik	4930544G11Rik	4930544G11Rik	chr6:65952570-65954014	KI	LLAA	NOTEST	0	0	0	0	1	1	no	0.01	0.01	0.01	0.01	0.01	0.01	0.01	0.01	0.01	0.01
4930544M13Rik	4930544M13Rik	4930544M13Rik	chr13:114607227-114697822	KI	LLAA	NOTEST	0	0	0	0	1	1	no	0.01	0.01	0.01	0.01	0.01	0.01	0.01	0.01	0.01	0.01
4930545E07Rik	4930545E07Rik	4930545E07Rik	chr18:17568745-17580990	KI	LLAA	NOTEST	0	0	0	0	1	1	no	0.01	0.01	0.01	0.01	0.01	0.01	0.01	0.01	0.01	0.01
4930545H06Rik	4930545H06Rik	4930545H06Rik	chr10:68319064-68321142	KI	LLAA	NOTEST	0	0	0	0	1	1	no	0.01	0.01	0.01	0.01	0.01	0.01	0.01	0.01	0.01	0.01
4930545L23Rik	4930545L23Rik	4930545L23Rik	chr2:134786163-135475258	KI	LLAA	NOTEST	0	0	0	0	1	1	no	0.01	0.01	0.01	0.01	0.01	0.01	0.01	0.01	0.01	0.01
4930546C10Rik	4930546C10Rik	4930546C10Rik	chr18:68889486-68951528	KI	LLAA	NOTEST	0	0	0	0	1	1	no	0.01	0.01	0.01	0.01	0.01	0.01	0.01	0.01	0.01	0.01
4930546K05Rik	4930546K05Rik	4930546K05Rik	chr9:42182237-42209231	KI	LLAA	NOTEST	0	0	0	0	1	1	no	0.01	0.01	0.01	0.01	0.01	0.01	0.01	0.01	0.01	0.01
4930547E08Rik	4930547E08Rik	4930547E08Rik	chr2:103804451-103810622	KI	LLAA	NOTEST	0	0	0	0	1	1	no	0.01	0.01	0.01	0.01	0.01	0.01	0.01	0.01	0.01	0.01
4930547E14Rik	4930547E14Rik	4930547E14Rik	chr16:59613320-60605531	KI	LLAA	NOTEST	0	0	0	0	1	1	no	0.01	0.01	0.01	0.01	0.01	0.01	0.01	0.01	0.01	0.01
4930548G14Rik	4930548G14Rik	4930548G14Rik	chr15:46623304-46639858	KI	LLAA	NOTEST	0	0	0	0	1	1	no	0.01	0.01	0.01	0.01	0.01	0.01	0.01	0.01	0.01	0.01
4930548H24Rik	4930548H24Rik	4930548H24Rik	chr5:31485858-31488262	KI	LLAA	NOTEST	0	0	0	0	1	1	no	0.01	0.01	0.01	0.01	0.01	0.01	0.01	0.01	0.01	0.01
4930548J01Rik	4930548J01Rik	4930548J01Rik	chr17:4119445-4122102	KI	LLAA	NOTEST	0	0	0	0	1	1	no	0.01	0.01	0.01	0.01	0.01	0.01	0.01	0.01	0.01	0.01
4930548K13Rik	4930548K13Rik	4930548K13Rik	chr4:26635819-26705449	KI	LLAA	NOTEST	0	0	0	0	1	1	no	0.01	0.01	0.01	0.01	0.01	0.01	0.01	0.01	0.01	0.01
4930549C01Rik	4930549C01Rik	4930549C01Rik	chr4:136610436-136613213	KI	LLAA	NOTEST	0	0	0	0	1	1	no	0.01	0.01	0.01	0.01	0.01	0.01	0.01	0.01	0.01	0.01
4930549C15Rik	4930549C15Rik	4930549C15Rik	chr12:26306793-26415262	KI	LLAA	NOTEST	0.0213943	0	#NAME?	0	1	1	no	0.01	0.01	0.01	0.01	0.01	0.01	0.01	0.106971	0.01	0.01
4930549G23Rik	4930549G23Rik	4930549G23Rik	chr18:67774875-67799943	KI	LLAA	NOTEST	0.764033	0.729592	-0.0665452	0	1	1	no	1.43763	0.01	1.07275	0.01	1.13758	0.234019	1.6514	0.835788	0.204218	0.894733
4930550C14Rik	4930550C14Rik	4930550C14Rik	chr9:53405285-53432803	KI	LLAA	NOTEST	0.372742	0.515729	0.468437	0	1	1	no	0.84949	0.411795	0.526202	0.522365	0.268792	0.0926563	0.40784	0.549642	0.396839	0.41673
4930550C17Rik	4930550C17Rik	4930550C17Rik	chr13:56222223-56243940	KI	LLAA	NOTEST	0	0	0	0	1	1	no	0.01	0.01	0.01	0.01	0.01	0.01	0.01	0.01	0.01	0.01
4930550L24Rik	4930550L24Rik	4930550L24Rik	chrX:58911460-58920304	KI	LLAA	NOTEST	0	0	0	0	1	1	no	0.01	0.01	0.01	0.01	0.01	0.01	0.01	0.01	0.01	0.01
4930552N02Rik	4930552N02Rik	4930552N02Rik	chr4:52814603-52828269	KI	LLAA	NOTEST	0	0	0	0	1	1	no	0.01	0.01	0.01	0.01	0.01	0.01	0.01	0.01	0.01	0.01
4930552P12Rik	4930552P12Rik	4930552P12Rik	chr19:55640588-55702204	KI	LLAA	NOTEST	0.0161448	0.0178106	0.141667	0	1	1	no	0.01	0.0476042	0.01	0.01	0.0414489	0.0429449	0.0377792	0.01	0.01	0.01
4930553C11Rik	4930553C11Rik	4930553C11Rik	chr11:39307702-39390225	KI	LLAA	NOTEST	0	0	0	0	1	1	no	0.01	0.01	0.01	0.01	0.01	0.01	0.01	0.01	0.01	0.01
4930553E22Rik	4930553E22Rik	4930553E22Rik	chr16:84371142-84375505	KI	LLAA	NOTEST	0	0	0	0	1	1	no	0.01	0.01	0.01	0.01	0.01	0.01	0.01	0.01	0.01	0.01
4930554C24Rik	4930554C24Rik	4930554C24Rik	chr9:84774397-84784351	KI	LLAA	NOTEST	0	0	0	0	1	1	no	0.01	0.01	0.01	0.01	0.01	0.01	0.01	0.01	0.01	0.01
4930554G24Rik	4930554G24Rik	4930554G24Rik	chr11:14072102-14179041	KI	LLAA	NOTEST	0	0	0	0	1	1	no	0.01	0.01	0.01	0.01	0.01	0.01	0.01	0.01	0.01	0.01
4930554H23Rik	4930554H23Rik	4930554H23Rik	chr7:63344691-63444529	KI	LLAA	NOTEST	0	0	0	0	1	1	no	0.01	0.01	0.01	0.01	0.01	0.01	0.01	0.01	0.01	0.01
4930554I06Rik	4930554I06Rik	4930554I06Rik	chr19:21104709-21105538	KI	LLAA	NOTEST	0	0	0	0	1	1	no	0.01	0.01	0.01	0.01	0.01	0.01	0.01	0.01	0.01	0.01
4930555B11Rik	4930555B11Rik	4930555B11Rik	chr2:57181830-57188257	KI	LLAA	NOTEST	0	0	0	0	1	1	no	0.01	0.01	0.01	0.01	0.01	0.01	0.01	0.01	0.01	0.01
4930555B12Rik	4930555B12Rik	4930555B12Rik	chrX:114926988-114928597	KI	LLAA	NOTEST	0	0	0	0	1	1	no	0.01	0.01	0.01	0.01	0.01	0.01	0.01	0.01	0.01	0.01
4930555G01Rik	4930555G01Rik	4930555G01Rik	chr14:5050628-5059243	KI	LLAA	NOTEST	0.243388	0.219379	-0.149832	0	1	1	no	0.0535134	0.408388	0.238408	0.345793	0.0507931	0.36825	0.370284	0.18706	0.134485	0.156861
4930555G21Rik	4930555G21Rik	4930555G21Rik	chr13:53648584-53650081	KI	LLAA	NOTEST	0	0	0	0	1	1	no	0.01	0.01	0.01	0.01	0.01	0.01	0.01	0.01	0.01	0.01
4930555K05Rik	4930555K05Rik	4930555K05Rik	chr13:73206090-73229100	KI	LLAA	NOTEST	0	0	0	0	1	1	no	0.01	0.01	0.01	0.01	0.01	0.01	0.01	0.01	0.01	0.01
4930556C24Rik	4930556C24Rik	4930556C24Rik	chr16:85819210-85826772	KI	LLAA	NOTEST	0	0	0	0	1	1	no	0.01	0.01	0.01	0.01	0.01	0.01	0.01	0.01	0.01	0.01
4930556G01Rik	4930556G01Rik	4930556G01Rik	chr4:30664595-30855744	KI	LLAA	NOTEST	0	0	0	0	1	1	no	0.01	0.01	0.01	0.01	0.01	0.01	0.01	0.01	0.01	0.01
4930556J02Rik	4930556J02Rik	4930556J02Rik	chr14:61492687-61500382	KI	LLAA	NOTEST	0	0	0	0	1	1	no	0.01	0.01	0.01	0.01	0.01	0.01	0.01	0.01	0.01	0.01
4930556M19Rik	4930556M19Rik	4930556M19Rik	chr15:10714835-10790123	KI	LLAA	NOTEST	0.543732	0.371109	-0.551054	0	1	1	no	0.553667	0.482902	0.246676	0.204432	0.367867	0.659899	0.676854	0.503083	0.278333	0.600492
4930556N09Rik	4930556N09Rik	4930556N09Rik	chr10:97035767-97061059	KI	LLAA	NOTEST	0	0	0	0	1	1	no	0.01	0.01	0.01	0.01	0.01	0.01	0.01	0.01	0.01	0.01
4930556N13Rik	4930556N13Rik	4930556N13Rik	chr11:88830791-88881395	KI	LLAA	NOTEST	0.0171294	0	#NAME?	0	1	1	no	0.01	0.01	0.01	0.01	0.01	0.01	0.01	0.01	0.01	0.085647
4930557A04Rik	4930557A04Rik	4930557A04Rik	chrX:9849702-9850252	KI	LLAA	NOTEST	0	0	0	0	1	1	no	0.01	0.01	0.01	0.01	0.01	0.01	0.01	0.01	0.01	0.01
4930557F10Rik	4930557F10Rik	4930557F10Rik	chr13:23276203-23313407	KI	LLAA	NOTEST	0	0	0	0	1	1	no	0.01	0.01	0.01	0.01	0.01	0.01	0.01	0.01	0.01	0.01
4930557J02Rik	4930557J02Rik	4930557J02Rik	chr5:34007178-34169526	KI	LLAA	NOTEST	0	0	0	0	1	1	no	0.01	0.01	0.01	0.01	0.01	0.01	0.01	0.01	0.01	0.01
4930557K07Rik	4930557K07Rik	4930557K07Rik	chr6:125009237-125049853	KI	LLAA	NOTEST	0.0749808	0.275549	1.87772	0	1	1	no	0.01	0.01	0.01	0.447923	0.929823	0.01	0.01	0.01	0.01	0.374904
4930558C23Rik	4930558C23Rik	4930558C23Rik	chr3:95386457-95402841	KI	LLAA	NOTEST	0.0261328	0	#NAME?	0	1	1	no	0.01	0.01	0.01	0.01	0.01	0.01	0.01	0.01	0.01	0.130664
4930558F17Rik	4930558F17Rik	4930558F17Rik	chr5:11664166-11680823	KI	LLAA	NOTEST	0	0	0	0	1	1	no	0.01	0.01	0.01	0.01	0.01	0.01	0.01	0.01	0.01	0.01
4930558G05Rik	4930558G05Rik	4930558G05Rik	chrX:129051523-129067146	KI	LLAA	NOTEST	0	0	0	0	1	1	no	0.01	0.01	0.01	0.01	0.01	0.01	0.01	0.01	0.01	0.01
4930558J18Rik	4930558J18Rik	4930558J18Rik	chr1:57359221-57377544	KI	LLAA	NOTEST	0.129347	0.175737	0.442167	0	1	1	no	0.269399	0.234963	0.120021	0.0497369	0.204564	0.01	0.01	0.313899	0.13541	0.197426
4930558K02Rik	4930558K02Rik	4930558K02Rik	chr1:161942088-161979636	KI	LLAA	NOTEST	0	0	0	0	1	1	no	0.01	0.01	0.01	0.01	0.01	0.01	0.01	0.01	0.01	0.01
4930559C10Rik	4930559C10Rik	4930559C10Rik	chr12:93416456-93444823	KI	LLAA	NOTEST	0	0	0	0	1	1	no	0.01	0.01	0.01	0.01	0.01	0.01	0.01	0.01	0.01	0.01
4930562C15Rik	4930562C15Rik	4930562C15Rik	chr16:4835415-4867691	KI	LLAA	NOTEST	0	0	0	0	1	1	no	0.01	0.01	0.01	0.01	0.01	0.01	0.01	0.01	0.01	0.01
4930562F07Rik	4930562F07Rik	4930562F07Rik	chr1:160044379-160078586	KI	LLAA	OK	2.74757	2.74641	-0.000609782	-0.000705961	0.9971	0.998033	no	2.36758	3.32282	3.77864	2.33634	1.92666	3.80828	2.62643	2.75506	2.29105	2.25704
4930563D23Rik	4930563D23Rik	4930563D23Rik	chr16:92318762-92321441	KI	LLAA	NOTEST	0	0	0	0	1	1	no	0.01	0.01	0.01	0.01	0.01	0.01	0.01	0.01	0.01	0.01
4930563E18Rik	4930563E18Rik	4930563E18Rik	chr18:10706859-10711832	KI	LLAA	NOTEST	0	0.0134877	inf	0	1	1	no	0.01	0.01	0.01	0.0674386	0.01	0.01	0.01	0.01	0.01	0.01
4930563E22Rik	4930563E22Rik	4930563E22Rik	chr11:72211723-72218450	KI	LLAA	NOTEST	0.582244	0.817699	0.489947	0	1	1	no	0.84186	0.741137	0.684817	0.837262	0.983421	0.477817	1.12074	0.490581	0.324858	0.497225
4930563F08Rik	4930563F08Rik	4930563F08Rik	chr5:131437681-132542343	KI	LLAA	NOTEST	0.0973037	0.0536765	-0.858204	0	1	1	no	0.01	0.01	0.01	0.01	0.268383	0.01	0.486519	0.01	0.01	0.01
4930563H07Rik	4930563H07Rik	4930563H07Rik	chr6:48986615-48999616	KI	LLAA	NOTEST	0	0	0	0	1	1	no	0.01	0.01	0.01	0.01	0.01	0.01	0.01	0.01	0.01	0.01
4930563M20Rik	4930563M20Rik	4930563M20Rik	chr8:116781711-116801412	KI	LLAA	NOTEST	0	0	0	0	1	1	no	0.01	0.01	0.01	0.01	0.01	0.01	0.01	0.01	0.01	0.01
4930563M21Rik	4930563M21Rik	4930563M21Rik	chr9:55962588-55980932	KI	LLAA	NOTEST	0	0	0	0	1	1	no	0.01	0.01	0.01	0.01	0.01	0.01	0.01	0.01	0.01	0.01
4930564B18Rik	4930564B18Rik	4930564B18Rik	chr14:75642258-75667137	KI	LLAA	NOTEST	0	0	0	0	1	1	no	0.01	0.01	0.01	0.01	0.01	0.01	0.01	0.01	0.01	0.01
4930564C03Rik	4930564C03Rik	4930564C03Rik	chr17:44495986-45119284	KI	LLAA	NOTEST	0	0	0	0	1	1	no	0.01	0.01	0.01	0.01	0.01	0.01	0.01	0.01	0.01	0.01
4930564D02Rik	4930564D02Rik	4930564D02Rik	chr3:105066843-105078806	KI	LLAA	NOTEST	0	0	0	0	1	1	no	0.01	0.01	0.01	0.01	0.01	0.01	0.01	0.01	0.01	0.01
4930565D16Rik	4930565D16Rik	4930565D16Rik	chr3:84349375-84379921	KI	LLAA	NOTEST	0	0	0	0	1	1	no	0.01	0.01	0.01	0.01	0.01	0.01	0.01	0.01	0.01	0.01
4930565N06Rik	4930565N06Rik	4930565N06Rik	chr16:36880518-36933085	KI	LLAA	NOTEST	0.0430879	0.036066	-0.256644	0	1	1	no	0.0452134	0.0492879	0.01	0.01	0.0858286	0.01	0.0391134	0.105374	0.0378465	0.0331052
4930567H12Rik	4930567H12Rik	4930567H12Rik	chr8:125584637-125616670	KI	LLAA	NOTEST	0	0	0	0	1	1	no	0.01	0.01	0.01	0.01	0.01	0.01	0.01	0.01	0.01	0.01
4930567H17Rik	4930567H17Rik	4930567H17Rik	chrX:70393900-70394740	KI	LLAA	NOTEST	0	0	0	0	1	1	no	0.01	0.01	0.01	0.01	0.01	0.01	0.01	0.01	0.01	0.01
4930567J20Rik	4930567J20Rik	4930567J20Rik	chr16:71249903-71267176	KI	LLAA	NOTEST	0	0	0	0	1	1	no	0.01	0.01	0.01	0.01	0.01	0.01	0.01	0.01	0.01	0.01
4930567K12Rik	4930567K12Rik	4930567K12Rik	chr7:91090785-92449246	KI	LLAA	NOTEST	0	0	0	0	1	1	no	0.01	0.01	0.01	0.01	0.01	0.01	0.01	0.01	0.01	0.01
4930567K20Rik	4930567K20Rik	4930567K20Rik	chr10:10686058-11082331	KI	LLAA	NOTEST	0	0	0	0	1	1	no	0.01	0.01	0.01	0.01	0.01	0.01	0.01	0.01	0.01	0.01
4930568D16Rik	4930568D16Rik	4930568D16Rik	chr2:35354217-35367729	KI	LLAA	NOTEST	0	0	0	0	1	1	no	0.01	0.01	0.01	0.01	0.01	0.01	0.01	0.01	0.01	0.01
4930568E12Rik	4930568E12Rik	4930568E12Rik	chr9:13091266-13105855	KI	LLAA	NOTEST	0	0	0	0	1	1	no	0.01	0.01	0.01	0.01	0.01	0.01	0.01	0.01	0.01	0.01
4930568G15Rik	4930568G15Rik	4930568G15Rik	chr1:165066616-165091930	KI	LLAA	NOTEST	0	0	0	0	1	1	no	0.01	0.01	0.01	0.01	0.01	0.01	0.01	0.01	0.01	0.01
4930570G19Rik	4930570G19Rik	4930570G19Rik	chr3:156546752-156561746	KI	LLAA	NOTEST	0.0628658	0.110237	0.810263	0	1	1	no	0.122827	0.01	0.428358	0.01	0.01	0.01	0.01	0.01	0.01	0.314329
4930571K23Rik	4930571K23Rik	4930571K23Rik	chr7:125368860-125371013	KI	LLAA	NOTEST	0	0	0	0	1	1	no	0.01	0.01	0.01	0.01	0.01	0.01	0.01	0.01	0.01	0.01
4930571O06Rik	4930571O06Rik	4930571O06Rik	chr8:113517281-113550808	KI	LLAA	NOTEST	0	0	0	0	1	1	no	0.01	0.01	0.01	0.01	0.01	0.01	0.01	0.01	0.01	0.01
4930572K03Rik	4930572K03Rik	4930572K03Rik	chr5:127170564-127184356	KI	LLAA	NOTEST	0	0	0	0	1	1	no	0.01	0.01	0.01	0.01	0.01	0.01	0.01	0.01	0.01	0.01
4930572O03Rik	4930572O03Rik	4930572O03Rik	chr5:15652287-15657059	KI	LLAA	NOTEST	0	0	0	0	1	1	no	0.01	0.01	0.01	0.01	0.01	0.01	0.01	0.01	0.01	0.01
4930572O13Rik	4930572O13Rik	4930572O13Rik	chr14:25139794-25143241	KI	LLAA	NOTEST	0	0	0	0	1	1	no	0.01	0.01	0.01	0.01	0.01	0.01	0.01	0.01	0.01	0.01
4930573O16Rik	4930573O16Rik	4930573O16Rik	chr2:52136646-52338798	KI	LLAA	NOTEST	0	0.0765093	inf	0	1	1	no	0.01	0.01	0.01	0.01	0.382547	0.01	0.01	0.01	0.01	0.01
4930577N17Rik	4930577N17Rik	4930577N17Rik	chr3:51252719-51340644	KI	LLAA	OK	0.918501	1.02516	0.158498	0.126658	0.77405	0.875605	no	0.958795	1.12014	0.686768	1.58003	0.780073	1.14393	0.888245	1.11699	0.689396	0.753943
4930578C19Rik	4930578C19Rik	4930578C19Rik	chrX:18418426-18461274	KI	LLAA	NOTEST	0.0249073	0.0377566	0.600157	0	1	1	no	0.0621612	0.01	0.0692494	0.0573722	0.01	0.01	0.01	0.0724225	0.0521142	0.01
4930578E11Rik	4930578E11Rik	4930578E11Rik	chr18:29396715-29496416	KI	LLAA	NOTEST	0	0	0	0	1	1	no	0.01	0.01	0.01	0.01	0.01	0.01	0.01	0.01	0.01	0.01
4930578I06Rik	4930578I06Rik	4930578I06Rik	chr14:63971121-63987780	KI	LLAA	NOTEST	0	0	0	0	1	1	no	0.01	0.01	0.01	0.01	0.01	0.01	0.01	0.01	0.01	0.01
4930578M01Rik	4930578M01Rik	4930578M01Rik	chr15:98985964-98989281	KI	LLAA	NOTEST	0.438886	0.163514	-1.42444	0	1	1	no	0.135696	0.01	0.302929	0.250122	0.128821	0.399043	0.117163	0.947785	0.22908	0.501358
4930578N18Rik	4930578N18Rik	4930578N18Rik	chr16:76122612-76156086	KI	LLAA	NOTEST	0	0	0	0	1	1	no	0.01	0.01	0.01	0.01	0.01	0.01	0.01	0.01	0.01	0.01
4930579F01Rik	4930579F01Rik	4930579F01Rik	chr3:138164134-138186713	KI	LLAA	NOTEST	0	0	0	0	1	1	no	0.01	0.01	0.01	0.01	0.01	0.01	0.01	0.01	0.01	0.01
4930579G18Rik	4930579G18Rik	4930579G18Rik	chr14:54642160-54690742	KI	LLAA	NOTEST	0.0840533	0.0493472	-0.768337	0	1	1	no	0.01	0.0853038	0.0871808	0.01	0.0742514	0.153665	0.135246	0.01	0.131356	0.01
4930579G24Rik	4930579G24Rik	4930579G24Rik	chr3:79629078-79632819	KI	LLAA	OK	3.61544	4.42615	0.29188	1.00057	0.02605	0.0838803	no	3.54956	4.36132	4.45577	4.57666	5.18742	3.21219	3.26486	4.13578	3.87126	3.59311
4930579H20Rik	4930579H20Rik	4930579H20Rik	chr10:26981284-27616942	KI	LLAA	NOTEST	0	0	0	0	1	1	no	0.01	0.01	0.01	0.01	0.01	0.01	0.01	0.01	0.01	0.01
4930579J19Rik	4930579J19Rik	4930579J19Rik	chr13:38345715-38499728	KI	LLAA	NOTEST	0	0	0	0	1	1	no	0.01	0.01	0.01	0.01	0.01	0.01	0.01	0.01	0.01	0.01
4930579K19Rik	4930579K19Rik	4930579K19Rik	chr9:98562459-98563611	KI	LLAA	NOTEST	0.156679	0.266345	0.765485	0	1	1	no	0.204837	0.223435	0.228438	0.188906	0.486111	0.01	0.265479	0.119271	0.172369	0.226277
4930579P08Rik	4930579P08Rik	4930579P08Rik	chr10:116729252-116739760	KI	LLAA	NOTEST	0	0	0	0	1	1	no	0.01	0.01	0.01	0.01	0.01	0.01	0.01	0.01	0.01	0.01
4930581F22Rik	4930581F22Rik	4930581F22Rik	chr9:35046578-35175987	KI	LLAA	NOTEST	0.104028	0.184961	0.83025	0	1	1	no	0.181979	0.148785	0.253301	0.168015	0.172726	0.178948	0.0393567	0.159045	0.0761662	0.0666245
4930583K01Rik	4930583K01Rik	4930583K01Rik	chr7:118243906-118245551	KI	LLAA	NOTEST	0	0.0266114	inf	0	1	1	no	0.01	0.01	0.01	0.01	0.133057	0.01	0.01	0.01	0.01	0.01
4930583P06Rik	4930583P06Rik	4930583P06Rik	chr2:124089968-124667789	KI	LLAA	NOTEST	0	0	0	0	1	1	no	0.01	0.01	0.01	0.01	0.01	0.01	0.01	0.01	0.01	0.01
4930584F24Rik	4930584F24Rik	4930584F24Rik	chr5:26460069-26493314	KI	LLAA	NOTEST	0	0	0	0	1	1	no	0.01	0.01	0.01	0.01	0.01	0.01	0.01	0.01	0.01	0.01
4930586N03Rik	4930586N03Rik	4930586N03Rik	chr13:23313524-23385799	KI	LLAA	NOTEST	0	0	0	0	1	1	no	0.01	0.01	0.01	0.01	0.01	0.01	0.01	0.01	0.01	0.01
4930587E11Rik	4930587E11Rik	4930587E11Rik	chr6:102163305-102464667	KI	LLAA	NOTEST	0	0	0	0	1	1	no	0.01	0.01	0.01	0.01	0.01	0.01	0.01	0.01	0.01	0.01
4930590J08Rik	4930590J08Rik	4930590J08Rik	chr6:91904232-91950725	KI	LLAA	NOTEST	0.00461533	0	#NAME?	0	1	1	no	0.01	0.01	0.01	0.01	0.01	0.01	0.01	0.01	0.01	0.0230766
4930590L20Rik	4930590L20Rik	4930590L20Rik	chr1:140246256-140656402	KI	LLAA	NOTEST	0	0	0	0	1	1	no	0.01	0.01	0.01	0.01	0.01	0.01	0.01	0.01	0.01	0.01
4930591A17Rik	4930591A17Rik	4930591A17Rik	chr2:179414935-179416880	KI	LLAA	NOTEST	0	0	0	0	1	1	no	0.01	0.01	0.01	0.01	0.01	0.01	0.01	0.01	0.01	0.01
4930591E09Rik	4930591E09Rik	4930591E09Rik	chr10:38175773-38181903	KI	LLAA	NOTEST	0	0	0	0	1	1	no	0.01	0.01	0.01	0.01	0.01	0.01	0.01	0.01	0.01	0.01
4930592A05Rik	4930592A05Rik	4930592A05Rik	chr15:33083128-33653436	KI	LLAA	OK	1.84659	2.88407	0.643244	0.551962	0.2062	0.382562	no	2.39896	3.27158	2.6766	2.54336	3.52986	1.05878	2.69361	1.67588	1.41539	2.3893
4930592I03Rik	4930592I03Rik	4930592I03Rik	chr18:82910878-83005314	KI	LLAA	NOTEST	0	0.0245361	inf	0	1	1	no	0.12268	0.01	0.01	0.01	0.01	0.01	0.01	0.01	0.01	0.01
4930593A02Rik	4930593A02Rik	4930593A02Rik	chr3:58692588-58788524	KI	LLAA	NOTEST	0.0385038	0.0247465	-0.637777	0	1	1	no	0.01	0.01	0.01	0.01	0.123732	0.01	0.01	0.01	0.01	0.192519
4930593C16Rik	4930593C16Rik	4930593C16Rik	chr9:120924454-120930802	KI	LLAA	NOTEST	0	0	0	0	1	1	no	0.01	0.01	0.01	0.01	0.01	0.01	0.01	0.01	0.01	0.01
4930594C11Rik	4930594C11Rik	4930594C11Rik	chr1:37439339-37541016	KI	LLAA	NOTEST	0	0.00857276	inf	0	1	1	no	0.01	0.0428638	0.01	0.01	0.01	0.01	0.01	0.01	0.01	0.01
4930594O21Rik	4930594O21Rik	4930594O21Rik	chr3:37609890-37615276	KI	LLAA	NOTEST	0	0	0	0	1	1	no	0.01	0.01	0.01	0.01	0.01	0.01	0.01	0.01	0.01	0.01
4930595D18Rik	4930595D18Rik	4930595D18Rik	chr12:111159849-111267155	KI	LLAA	NOTEST	0	0	0	0	1	1	no	0.01	0.01	0.01	0.01	0.01	0.01	0.01	0.01	0.01	0.01
4930595M18Rik	4930595M18Rik	4930595M18Rik	chrX:81419574-81458122	KI	LLAA	NOTEST	0	0	0	0	1	1	no	0.01	0.01	0.01	0.01	0.01	0.01	0.01	0.01	0.01	0.01
4930596D02Rik	4930596D02Rik	4930596D02Rik	chr14:35809485-35811978	KI	LLAA	NOTEST	0	0	0	0	1	1	no	0.01	0.01	0.01	0.01	0.01	0.01	0.01	0.01	0.01	0.01
4930596I21Rik	4930596I21Rik	4930596I21Rik	chr1:138963708-139176042	KI	LLAA	NOTEST	0	0	0	0	1	1	no	0.01	0.01	0.01	0.01	0.01	0.01	0.01	0.01	0.01	0.01
4930597A21Rik	4930597A21Rik	4930597A21Rik	chr11:44586316-44591229	KI	LLAA	NOTEST	0.0323825	0	#NAME?	0	1	1	no	0.01	0.01	0.01	0.01	0.01	0.01	0.161912	0.01	0.01	0.01
4930597G03Rik	4930597G03Rik	4930597G03Rik	chr14:51317334-51345489	KI	LLAA	NOTEST	0	0	0	0	1	1	no	0.01	0.01	0.01	0.01	0.01	0.01	0.01	0.01	0.01	0.01
4930598F16Rik	4930598F16Rik	4930598F16Rik	chr1:95701183-95716518	KI	LLAA	NOTEST	0	0	0	0	1	1	no	0.01	0.01	0.01	0.01	0.01	0.01	0.01	0.01	0.01	0.01
4930599N23Rik	4930599N23Rik	4930599N23Rik	chr6:39118472-39206773	KI	LLAA	NOTEST	0.0951935	0.17231	0.856074	0	1	1	no	0.01	0.460733	0.01	0.01	0.400819	0.01	0.01	0.163821	0.01	0.312146
4931402G19Rik	4931402G19Rik	4931402G19Rik	chr2:120355308-120504919	KI	LLAA	NOTEST	0.133889	0.198784	0.57016	0	1	1	no	0.194428	0.317936	0.162391	0.134623	0.184543	0.01	0.168185	0.226558	0.2035	0.0712044
4931403E22Rik	4931403E22Rik	4931403E22Rik	chr19:26605159-26823907	KI	LLAA	NOTEST	0	0	0	0	1	1	no	0.01	0.01	0.01	0.01	0.01	0.01	0.01	0.01	0.01	0.01
4931403G20Rik	4931403G20Rik	4931403G20Rik	chr12:69746847-69987002	KI	LLAA	NOTEST	0	0	0	0	1	1	no	0.01	0.01	0.01	0.01	0.01	0.01	0.01	0.01	0.01	0.01
4931406B18Rik	4931406B18Rik	4931406B18Rik	chr7:43492043-43505938	KI	LLAA	NOTEST	0	0	0	0	1	1	no	0.01	0.01	0.01	0.01	0.01	0.01	0.01	0.01	0.01	0.01
4931406C07Rik	4931406C07Rik	4931406C07Rik	chr9:15283336-15357788	KI	LLAA	OK	2.56031	2.84009	0.149619	0.286192	0.48335	0.666731	no	2.28566	3.07956	2.91514	2.57802	3.34208	2.81876	2.19622	2.52885	2.67221	2.58553
4931406H21Rik	4931406H21Rik	4931406H21Rik	chr14:25459184-25666747	KI	LLAA	NOTEST	0.163135	0.154301	-0.0803217	0	1	1	no	0.110465	0.180596	0.0922119	0.178542	0.209688	0.135867	0.215095	0.225314	0.138476	0.100924
C1qa	C1qa	C1qa	chr4:136895915-136898844	KI	LLAA	OK	0.264501	1.1442	2.11299	1.695	0.00785	0.0323143	yes
4931408C20Rik	4931408C20Rik	4931408C20Rik	chr1:26681800-26687460	KI	LLAA	NOTEST	0	0	0	0	1	1	no	0.01	0.01	0.01	0.01	0.01	0.01	0.01	0.01	0.01	0.01
4931408D14Rik	4931408D14Rik	4931408D14Rik	chr19:37258425-37264095	KI	LLAA	NOTEST	0.195392	0.44721	1.19458	0	1	1	no	0.59985	0.268641	0.509545	0.390163	0.46785	0.173176	0.182788	0.205164	0.235559	0.180276
4931409K22Rik	4931409K22Rik	4931409K22Rik	chr5:24543433-24555469	KI	LLAA	NOTEST	0	0	0	0	1	1	no	0.01	0.01	0.01	0.01	0.01	0.01	0.01	0.01	0.01	0.01
4931414P19Rik	4931414P19Rik	4931414P19Rik	chr14:54583662-54605908	KI	LLAA	OK	1.83094	2.17285	0.247006	0.733736	0.10015	0.231747	no	2.65051	2.06376	2.06114	2.29189	1.79694	1.86191	1.49231	1.47083	2.11239	2.21724
4931417E11Rik	4931417E11Rik	4931417E11Rik	chr6:73436964-73471021	KI	LLAA	NOTEST	0	0	0	0	1	1	no	0.01	0.01	0.01	0.01	0.01	0.01	0.01	0.01	0.01	0.01
4931419H13Rik	4931419H13Rik	4931419H13Rik	chr3:55055241-55084002	KI	LLAA	NOTEST	0	0	0	0	1	1	no	0.01	0.01	0.01	0.01	0.01	0.01	0.01	0.01	0.01	0.01
4931420L22Rik	4931420L22Rik	4931420L22Rik	chr16:71131075-71139029	KI	LLAA	NOTEST	0	0	0	0	1	1	no	0.01	0.01	0.01	0.01	0.01	0.01	0.01	0.01	0.01	0.01
4931423N10Rik	4931423N10Rik	4931423N10Rik	chr2:23207475-23267129	KI	LLAA	NOTEST	0	0	0	0	1	1	no	0.01	0.01	0.01	0.01	0.01	0.01	0.01	0.01	0.01	0.01
4931428F04Rik	4931428F04Rik	4931428F04Rik	chr8:105276446-105289528	KI	LLAA	OK	3.99102	3.39805	-0.232053	-0.719852	0.1078	0.243465	no	3.63029	3.23216	3.42236	4.02713	2.6783	4.22598	3.9816	3.89092	4.27459	3.58203
4931428L18Rik	4931428L18Rik	4931428L18Rik	chr1:31141077-31222656	KI	LLAA	NOTEST	0	0	0	0	1	1	no	0.01	0.01	0.01	0.01	0.01	0.01	0.01	0.01	0.01	0.01
4931429I11Rik	4931429I11Rik	4931429I11Rik	chr9:40894848-40964112	KI	LLAA	NOTEST	0	0	0	0	1	1	no	0.01	0.01	0.01	0.01	0.01	0.01	0.01	0.01	0.01	0.01
4931429L15Rik	4931429L15Rik	4931429L15Rik	chr9:46303360-46319986	KI	LLAA	NOTEST	0	0	0	0	1	1	no	0.01	0.01	0.01	0.01	0.01	0.01	0.01	0.01	0.01	0.01
4931429P17Rik	4931429P17Rik	4931429P17Rik	chr13:47960329-48018608	KI	LLAA	NOTEST	0	0	0	0	1	1	no	0.01	0.01	0.01	0.01	0.01	0.01	0.01	0.01	0.01	0.01
4931430N09Rik	4931430N09Rik	4931430N09Rik	chr6:118587239-119221614	KI	LLAA	NOTEST	0	0	0	0	1	1	no	0.01	0.01	0.01	0.01	0.01	0.01	0.01	0.01	0.01	0.01
4931431B13Rik	4931431B13Rik	4931431B13Rik	chr7:128173945-128206366	KI	LLAA	NOTEST	0	0	0	0	1	1	no	0.01	0.01	0.01	0.01	0.01	0.01	0.01	0.01	0.01	0.01
4931431C16Rik	4931431C16Rik	4931431C16Rik	chr5:35581226-35613801	KI	LLAA	NOTEST	0.143563	0.0744613	-0.947126	0	1	1	no	0.0792549	0.129588	0.0882397	0.01	0.0752239	0.0389753	0.0685704	0.0923616	0.198922	0.318987
4931431F19Rik	4931431F19Rik	4931431F19Rik	chr7:104127912-104129823	KI	LLAA	NOTEST	0	0	0	0	1	1	no	0.01	0.01	0.01	0.01	0.01	0.01	0.01	0.01	0.01	0.01
4931440F15Rik	4931440F15Rik	4931440F15Rik	chr11:29692897-30026033	KI	LLAA	NOTEST	0.0140921	0.0186696	0.405803	0	1	1	no	0.01	0.01	0.01	0.01	0.0933478	0.0322521	0.01	0.0382084	0.01	0.01
4931440J10Rik	4931440J10Rik	4931440J10Rik	chr14:62663666-62830126	KI	LLAA	NOTEST	0.0322767	0.0277276	-0.219168	0	1	1	no	0.138638	0.01	0.01	0.01	0.01	0.01	0.01	0.161383	0.01	0.01
4931440P22Rik	4931440P22Rik	4931440P22Rik	chr3:65527484-65555518	KI	LLAA	NOTEST	0.693691	0.65963	-0.0726355	0	1	1	no	0.4798	0.915464	0.334051	0.88571	0.683125	0.707352	1.19295	0.908403	0.351899	0.307854
4932411E22Rik	4932411E22Rik	4932411E22Rik	chr11:89390222-89418948	KI	LLAA	NOTEST	0.0245533	0.032994	0.426284	0	1	1	no	0.01	0.0444002	0.0453506	0.0752191	0.01	0.0400599	0.0352397	0.047467	0.01	0.01
4932411N23Rik	4932411N23Rik	4932411N23Rik	chrX:126812461-126834004	KI	LLAA	NOTEST	0	0	0	0	1	1	no	0.01	0.01	0.01	0.01	0.01	0.01	0.01	0.01	0.01	0.01
4932412D23Rik	4932412D23Rik	4932412D23Rik	chr16:42725701-42875762	KI	LLAA	NOTEST	0	0	0	0	1	1	no	0.01	0.01	0.01	0.01	0.01	0.01	0.01	0.01	0.01	0.01
4932413F04Rik	4932413F04Rik	4932413F04Rik	chr9:103482935-103761837	KI	LLAA	NOTEST	0	0	0	0	1	1	no	0.01	0.01	0.01	0.01	0.01	0.01	0.01	0.01	0.01	0.01
4932414J04Rik	4932414J04Rik	4932414J04Rik	chr11:21494729-21511180	KI	LLAA	NOTEST	0	0	0	0	1	1	no	0.01	0.01	0.01	0.01	0.01	0.01	0.01	0.01	0.01	0.01
4932414N04Rik	4932414N04Rik	4932414N04Rik	chr2:68657883-68748465	KI	LLAA	NOTEST	0	0	0	0	1	1	no	0.01	0.01	0.01	0.01	0.01	0.01	0.01	0.01	0.01	0.01
4932415M13Rik	4932415M13Rik	4932415M13Rik	chr17:53716508-53733843	KI	LLAA	NOTEST	0	0	0	0	1	1	no	0.01	0.01	0.01	0.01	0.01	0.01	0.01	0.01	0.01	0.01
4932416H05Rik	4932416H05Rik	4932416H05Rik	chr2:129798368-129832285	KI	LLAA	NOTEST	0.734781	0.762734	0.053867	0	1	1	no	0.870645	0.835119	0.542765	0.771842	0.793301	0.822204	0.512277	0.730571	1.04845	0.560401
4932416K20Rik	4932416K20Rik	4932416K20Rik	chr8:104795236-104798792	KI	LLAA	NOTEST	0	0	0	0	1	1	no	0.01	0.01	0.01	0.01	0.01	0.01	0.01	0.01	0.01	0.01
4932418E24Rik	4932418E24Rik	4932418E24Rik	chr2:26271646-26294557	KI	LLAA	NOTEST	0	0	0	0	1	1	no	0.01	0.01	0.01	0.01	0.01	0.01	0.01	0.01	0.01	0.01
4932429P05Rik	4932429P05Rik	4932429P05Rik	chrX:89752267-89755491	KI	LLAA	NOTEST	0	0	0	0	1	1	no	0.01	0.01	0.01	0.01	0.01	0.01	0.01	0.01	0.01	0.01
4932435O22Rik	4932435O22Rik	4932435O22Rik	chr11:114344525-114757886	KI	LLAA	NOTEST	0	0	0	0	1	1	no	0.01	0.01	0.01	0.01	0.01	0.01	0.01	0.01	0.01	0.01
4932438A13Rik	4932438A13Rik	4932438A13Rik	chr3:36863105-37053033	KI	LLAA	OK	3.65879	3.88486	0.0864939	0.494961	0.2666	0.455453	no	3.60361	4.02594	3.87115	3.75034	4.17325	3.26661	4.39841	3.51106	3.37469	3.7432
4932438H23Rik	4932438H23Rik	4932438H23Rik	chr16:91053934-91069145	KI	LLAA	NOTEST	0.43938	0.537563	0.290963	0	1	1	no	0.485118	0.396603	0.843951	0.5793	0.382841	0.575154	0.559645	0.626709	0.169121	0.266272
4932441J04Rik	4932441J04Rik	4932441J04Rik	chr5:57570083-57717919	KI	LLAA	NOTEST	0	0.0738118	inf	0	1	1	no	0.01	0.01	0.199533	0.01	0.169526	0.01	0.01	0.01	0.01	0.01
4932443I19Rik	4932443I19Rik	4932443I19Rik	chr8:13705888-13743066	KI	LLAA	NOTEST	0	0	0	0	1	1	no	0.01	0.01	0.01	0.01	0.01	0.01	0.01	0.01	0.01	0.01
4932702P03Rik	4932702P03Rik	4932702P03Rik	chr13:24905599-24939049	KI	LLAA	NOTEST	0	0	0	0	1	1	no	0.01	0.01	0.01	0.01	0.01	0.01	0.01	0.01	0.01	0.01
4933400A11Rik	4933400A11Rik	4933400A11Rik	chrX:169685198-169990797	KI	LLAA	NOTEST	0.0159776	0	#NAME?	0	1	1	no	0.01	0.01	0.01	0.01	0.01	0.01	0.01	0.01	0.0798881	0.01
4933400B14Rik	4933400B14Rik	4933400B14Rik	chr17:89320226-89327333	KI	LLAA	NOTEST	0	0	0	0	1	1	no	0.01	0.01	0.01	0.01	0.01	0.01	0.01	0.01	0.01	0.01
4933400C23Rik	4933400C23Rik	4933400C23Rik	chr9:92718715-92795711	KI	LLAA	NOTEST	0.00965562	0.0617635	2.67731	0	1	1	no	0.01	0.01	0.01	0.121451	0.187367	0.01	0.01	0.01	0.01	0.0482781
4933400F21Rik	4933400F21Rik	4933400F21Rik	chr1:89454810-89895282	KI	LLAA	NOTEST	0.0145683	0.0351212	1.2695	0	1	1	no	0.0591778	0.01	0.0329345	0.0273268	0.0561668	0.01	0.0512108	0.01	0.01	0.0216309
4933400L20Rik	4933400L20Rik	4933400L20Rik	chr8:103603798-103680382	KI	LLAA	NOTEST	0	0	0	0	1	1	no	0.01	0.01	0.01	0.01	0.01	0.01	0.01	0.01	0.01	0.01
4933401B06Rik	4933401B06Rik	4933401B06Rik	chrX:107542581-107543800	KI	LLAA	NOTEST	0	0	0	0	1	1	no	0.01	0.01	0.01	0.01	0.01	0.01	0.01	0.01	0.01	0.01
4933401D09Rik	4933401D09Rik	4933401D09Rik	chr17:15631787-15641102	KI	LLAA	NOTEST	0	0	0	0	1	1	no	0.01	0.01	0.01	0.01	0.01	0.01	0.01	0.01	0.01	0.01
4933401H06Rik	4933401H06Rik	4933401H06Rik	chr3:135825278-135888572	KI	LLAA	NOTEST	0	0	0	0	1	1	no	0.01	0.01	0.01	0.01	0.01	0.01	0.01	0.01	0.01	0.01
4933402C06Rik	4933402C06Rik	4933402C06Rik	chr7:40674736-40691260	KI	LLAA	NOTEST	0	0.0241595	inf	0	1	1	no	0.120797	0.01	0.01	0.01	0.01	0.01	0.01	0.01	0.01	0.01
4933402D24Rik	4933402D24Rik	4933402D24Rik	chr1:63754908-63769267	KI	LLAA	NOTEST	0.048339	0.013919	-1.79614	0	1	1	no	0.01	0.0695948	0.01	0.01	0.01	0.188175	0.01	0.01	0.0535204	0.01
4933402E13Rik	4933402E13Rik	4933402E13Rik	chrX:62283498-62292078	KI	LLAA	NOTEST	0	0	0	0	1	1	no	0.01	0.01	0.01	0.01	0.01	0.01	0.01	0.01	0.01	0.01
4933402J07Rik	4933402J07Rik	4933402J07Rik	chr8:87563906-87589197	KI	LLAA	NOTEST	0	0	0	0	1	1	no	0.01	0.01	0.01	0.01	0.01	0.01	0.01	0.01	0.01	0.01
4933402J10Rik	4933402J10Rik	4933402J10Rik	chr5:59963118-59986002	KI	LLAA	NOTEST	0	0	0	0	1	1	no	0.01	0.01	0.01	0.01	0.01	0.01	0.01	0.01	0.01	0.01
4933402J15Rik	4933402J15Rik	4933402J15Rik	chr14:74355526-74369741	KI	LLAA	NOTEST	0	0	0	0	1	1	no	0.01	0.01	0.01	0.01	0.01	0.01	0.01	0.01	0.01	0.01
4933402N03Rik	4933402N03Rik	4933402N03Rik	chr7:131138346-131146283	KI	LLAA	NOTEST	0	0	0	0	1	1	no	0.01	0.01	0.01	0.01	0.01	0.01	0.01	0.01	0.01	0.01
4933402N22Rik	4933402N22Rik	4933402N22Rik	chr5:11918042-11922804	KI	LLAA	NOTEST	0	0	0	0	1	1	no	0.01	0.01	0.01	0.01	0.01	0.01	0.01	0.01	0.01	0.01
4933402P03Rik	4933402P03Rik	4933402P03Rik	chr11:69816565-69818440	KI	LLAA	NOTEST	0	0	0	0	1	1	no	0.01	0.01	0.01	0.01	0.01	0.01	0.01	0.01	0.01	0.01
4933403O08Rik	4933403O08Rik	4933403O08Rik	chrX:112239048-112243852	KI	LLAA	NOTEST	0.10441	0.104774	0.00503156	0	1	1	no	0.0748478	0.01	0.166821	0.0690642	0.213139	0.01	0.129418	0.01	0.0628237	0.329807
4933404G15Rik	4933404G15Rik	4933404G15Rik	chr16:16707686-16718121	KI	LLAA	NOTEST	0	0	0	0	1	1	no	0.01	0.01	0.01	0.01	0.01	0.01	0.01	0.01	0.01	0.01
4933404K08Rik	4933404K08Rik	4933404K08Rik	chr13:23276203-23313407	KI	LLAA	NOTEST	0	0	0	0	1	1	no	0.01	0.01	0.01	0.01	0.01	0.01	0.01	0.01	0.01	0.01
4933404K13Rik	4933404K13Rik	4933404K13Rik	chr10:43825906-43833301	KI	LLAA	NOTEST	0	0	0	0	1	1	no	0.01	0.01	0.01	0.01	0.01	0.01	0.01	0.01	0.01	0.01
4933404O12Rik	4933404O12Rik	4933404O12Rik	chr5:136919145-136937109	KI	LLAA	OK	1.32644	1.22668	-0.112797	-0.335952	0.4454	0.633693	no	1.17946	0.964123	1.4619	1.51024	1.01768	1.37159	1.11353	1.24974	1.38883	1.50851
4933405D12Rik	4933405D12Rik	4933405D12Rik	chr3:122882591-122924116	KI	LLAA	NOTEST	0	0.0704423	inf	0	1	1	no	0.166364	0.01	0.185847	0.01	0.01	0.01	0.01	0.01	0.01	0.01
4933405E24Rik	4933405E24Rik	4933405E24Rik	chr11:54177771-54213288	KI	LLAA	NOTEST	0	0	0	0	1	1	no	0.01	0.01	0.01	0.01	0.01	0.01	0.01	0.01	0.01	0.01
4933405L10Rik	4933405L10Rik	4933405L10Rik	chr8:105708302-105710168	KI	LLAA	NOTEST	0	0.0853613	inf	0	1	1	no	0.01	0.114943	0.117522	0.194342	0.01	0.01	0.01	0.01	0.01	0.01
4933405O20Rik	4933405O20Rik	4933405O20Rik	chr7:49975349-50863289	KI	LLAA	NOTEST	0	0	0	0	1	1	no	0.01	0.01	0.01	0.01	0.01	0.01	0.01	0.01	0.01	0.01
4933406C10Rik	4933406C10Rik	4933406C10Rik	chr12:32919383-32953789	KI	LLAA	NOTEST	0.248537	0.340194	0.452897	0	1	1	no	0.345666	0.52768	0.308123	0.191395	0.328105	0.407551	0.239103	0.161078	0.231986	0.202967
4933406D12Rik	4933406D12Rik	4933406D12Rik	chr2:146542930-146546108	KI	LLAA	NOTEST	0	0	0	0	1	1	no	0.01	0.01	0.01	0.01	0.01	0.01	0.01	0.01	0.01	0.01
4933406F09Rik	4933406F09Rik	4933406F09Rik	chr14:7412472-7422685	KI	LLAA	NOTEST	0	0	0	0	1	1	no	0.01	0.01	0.01	0.01	0.01	0.01	0.01	0.01	0.01	0.01
4933406G16Rik	4933406G16Rik	4933406G16Rik	chr11:19065274-19075740	KI	LLAA	NOTEST	0	0.0149484	inf	0	1	1	no	0.01	0.01	0.01	0.074742	0.01	0.01	0.01	0.01	0.01	0.01
4933406I18Rik	4933406I18Rik	4933406I18Rik	chr7:114315478-114415161	KI	LLAA	NOTEST	0.047052	0.0521917	0.149566	0	1	1	no	0.01	0.01	0.152072	0.01	0.108887	0.01	0.23526	0.01	0.01	0.01
4933406J08Rik	4933406J08Rik	4933406J08Rik	chr2:122186271-122206393	KI	LLAA	NOTEST	0	0	0	0	1	1	no	0.01	0.01	0.01	0.01	0.01	0.01	0.01	0.01	0.01	0.01
4933406J10Rik	4933406J10Rik	4933406J10Rik	chr7:82648613-82777852	KI	LLAA	NOTEST	0	0.0274438	inf	0	1	1	no	0.01	0.01	0.137219	0.01	0.01	0.01	0.01	0.01	0.01	0.01
4933406K04Rik	4933406K04Rik	4933406K04Rik	chr12:106685606-106716324	KI	LLAA	NOTEST	0	0	0	0	1	1	no	0.01	0.01	0.01	0.01	0.01	0.01	0.01	0.01	0.01	0.01
4933406M09Rik	4933406M09Rik	4933406M09Rik	chr1:134385939-134390983	KI	LLAA	NOTEST	0.0696303	0.0419957	-0.729472	0	1	1	no	0.01	0.0689918	0.140987	0.01	0.01	0.01	0.109436	0.01	0.0530543	0.185661
4933407E24Rik	4933407E24Rik	4933407E24Rik	chr4:124569178-124575538	KI	LLAA	NOTEST	0	0	0	0	1	1	no	0.01	0.01	0.01	0.01	0.01	0.01	0.01	0.01	0.01	0.01
4933407G14Rik	4933407G14Rik	4933407G14Rik	chr10:75449509-75463104	KI	LLAA	NOTEST	0	0	0	0	1	1	no	0.01	0.01	0.01	0.01	0.01	0.01	0.01	0.01	0.01	0.01
4933407I05Rik	4933407I05Rik	4933407I05Rik	chr9:51914428-51927003	KI	LLAA	NOTEST	0	0	0	0	1	1	no	0.01	0.01	0.01	0.01	0.01	0.01	0.01	0.01	0.01	0.01
4933407K13Rik	4933407K13Rik	4933407K13Rik	chrX:75725457-75764699	KI	LLAA	NOTEST	0.350825	0.378487	0.109489	0	1	1	no	0.412702	0.276817	0.459392	0.351817	0.391705	0.499721	0.302182	0.258997	0.345031	0.348197
4933407L21Rik	4933407L21Rik	4933407L21Rik	chr1:85928482-85931756	KI	LLAA	NOTEST	0	0	0	0	1	1	no	0.01	0.01	0.01	0.01	0.01	0.01	0.01	0.01	0.01	0.01
4933408B17Rik	4933408B17Rik	4933408B17Rik	chr18:34579845-34597468	KI	LLAA	NOTEST	0.021581	0.00879269	-1.29539	0	1	1	no	0.01	0.01	0.01	0.01	0.0439634	0.01	0.0400686	0.01	0.01	0.0678365
4933408J17Rik	4933408J17Rik	4933408J17Rik	chr10:93540631-93605245	KI	LLAA	NOTEST	0.0240297	0.0589153	1.29382	0	1	1	no	0.059975	0.0653903	0.01	0.0553569	0.113854	0.01	0.01	0.0698771	0.0502713	0.01
4933408N05Rik	4933408N05Rik	4933408N05Rik	chr8:114205639-114374070	KI	LLAA	NOTEST	0.0879514	0.0855717	-0.0395742	0	1	1	no	0.0716005	0.15615	0.01	0.132144	0.0679634	0.21103	0.0619057	0.166822	0.01	0.01
4933409G03Rik	4933409G03Rik	4933409G03Rik	chr2:68582412-68616463	KI	LLAA	NOTEST	0	0	0	0	1	1	no	0.01	0.01	0.01	0.01	0.01	0.01	0.01	0.01	0.01	0.01
4933409K07Rik	4933409K07Rik	4933409K07Rik	chr4_JH584293_random:120551-144386	KI	LLAA	NOTEST	0	0	0	0	1	1	no	0.01	0.01	0.01	0.01	0.01	0.01	0.01	0.01	0.01	0.01
4933411E08Rik	4933411E08Rik	4933411E08Rik	chr10:117925458-117948307	KI	LLAA	NOTEST	0	0	0	0	1	1	no	0.01	0.01	0.01	0.01	0.01	0.01	0.01	0.01	0.01	0.01
4933411G06Rik	4933411G06Rik	4933411G06Rik	chr10:51756173-51757194	KI	LLAA	NOTEST	0	0	0	0	1	1	no	0.01	0.01	0.01	0.01	0.01	0.01	0.01	0.01	0.01	0.01
4933411K16Rik	4933411K16Rik	4933411K16Rik	chr19:42045850-42070939	KI	LLAA	NOTEST	0.0137719	0.0163969	0.2517	0	1	1	no	0.0819845	0.01	0.01	0.01	0.01	0.01	0.01	0.01	0.0688593	0.01
4933412E12Rik	4933412E12Rik	4933412E12Rik	chr10:116950561-116963279	KI	LLAA	OK	2.20294	2.64164	0.262	0.656587	0.1351	0.286847	no	2.18497	1.99172	2.72583	2.6583	3.64737	2.39983	2.00089	2.28196	2.33999	1.99205
4933412E24Rik	4933412E24Rik	4933412E24Rik	chr15:60014865-60016618	KI	LLAA	NOTEST	0	0	0	0	1	1	no	0.01	0.01	0.01	0.01	0.01	0.01	0.01	0.01	0.01	0.01
4933412O06Rik	4933412O06Rik	4933412O06Rik	chr13:15781663-15802630	KI	LLAA	NOTEST	0.0182265	0	#NAME?	0	1	1	no	0.01	0.01	0.01	0.01	0.01	0.01	0.0911326	0.01	0.01	0.01
4933413G19Rik	4933413G19Rik	4933413G19Rik	chr6:128362993-128385144	KI	LLAA	NOTEST	0	0	0	0	1	1	no	0.01	0.01	0.01	0.01	0.01	0.01	0.01	0.01	0.01	0.01
4933413J09Rik	4933413J09Rik	4933413J09Rik	chr14:26357546-26400456	KI	LLAA	NOTEST	0.0271797	0.0318856	0.230377	0	1	1	no	0.094915	0.0344844	0.01	0.01	0.0300287	0.0622528	0.0273777	0.01	0.01	0.0462678
4933413L06Rik	4933413L06Rik	4933413L06Rik	chr13:117602319-117981028	KI	LLAA	NOTEST	0	0	0	0	1	1	no	0.01	0.01	0.01	0.01	0.01	0.01	0.01	0.01	0.01	0.01
4933415F23Rik	4933415F23Rik	4933415F23Rik	chr1:23100473-23102253	KI	LLAA	NOTEST	0	0	0	0	1	1	no	0.01	0.01	0.01	0.01	0.01	0.01	0.01	0.01	0.01	0.01
4933416C03Rik	4933416C03Rik	4933416C03Rik	chr10:116018362-116274929	KI	LLAA	NOTEST	0	0	0	0	1	1	no	0.01	0.01	0.01	0.01	0.01	0.01	0.01	0.01	0.01	0.01
4933416E03Rik	4933416E03Rik	4933416E03Rik	chr2:159947340-159981289	KI	LLAA	NOTEST	0	0.0229176	inf	0	1	1	no	0.01	0.114588	0.01	0.01	0.01	0.01	0.01	0.01	0.01	0.01
4933416I08Rik	4933416I08Rik	4933416I08Rik	chrX:53686490-53691332	KI	LLAA	NOTEST	8.89944e-05	0	#NAME?	0	1	1	no	0.01	0.01	0.01	0.01	0.01	0.01	0.01	0.01	0.01	0.01
4933416M06Rik	4933416M06Rik	4933416M06Rik	chr13:101254318-101293396	KI	LLAA	NOTEST	0	0	0	0	1	1	no	0.01	0.01	0.01	0.01	0.01	0.01	0.01	0.01	0.01	0.01
4933416M07Rik	4933416M07Rik	4933416M07Rik	chr8:27138772-27174646	KI	LLAA	NOTEST	0.255565	0.295046	0.207247	0	1	1	no	0.523935	0.571334	0.166821	0.01	0.213139	0.441151	0.388254	0.0871907	0.251295	0.109936
4933417A18Rik	4933417A18Rik	4933417A18Rik	chr13:34924408-34963809	KI	LLAA	NOTEST	0	0	0	0	1	1	no	0.01	0.01	0.01	0.01	0.01	0.01	0.01	0.01	0.01	0.01
4933417D19Rik	4933417D19Rik	4933417D19Rik	chr8:123232257-123254175	KI	LLAA	NOTEST	0.565911	0.170693	-1.72917	0	1	1	no	0.380358	0.20743	0.01	0.175414	0.0902637	0.746743	0.821733	0.22149	0.479778	0.559811
4933417E11Rik	4933417E11Rik	4933417E11Rik	chr1:71958997-72005195	KI	LLAA	NOTEST	0.0160424	0.115655	2.84987	0	1	1	no	0.01	0.47495	0.01	0.01	0.103326	0.01	0.01	0.01	0.01	0.0802121
4933417G07Rik	4933417G07Rik	4933417G07Rik	chr3:55625197-56183701	KI	LLAA	NOTEST	0	0	0	0	1	1	no	0.01	0.01	0.01	0.01	0.01	0.01	0.01	0.01	0.01	0.01
4933417O13Rik	4933417O13Rik	4933417O13Rik	chr7:143107253-143427042	KI	LLAA	NOTEST	0.0128853	0.0718551	2.47936	0	1	1	no	0.149041	0.01	0.01	0.0687628	0.141471	0.01	0.0644266	0.01	0.01	0.01
4933421I07Rik	4933421I07Rik	4933421I07Rik	chr7:42445461-42448080	KI	LLAA	NOTEST	0	0	0	0	1	1	no	0.01	0.01	0.01	0.01	0.01	0.01	0.01	0.01	0.01	0.01
Aqp1	Aqp1	Aqp1	chr6:55336298-55348555	KI	LLAA	OK	2.47376	10.1746	2.04019	7.92068	5e-05	0.000413819	yes
4933422A05Rik	4933422A05Rik	4933422A05Rik	chr9:35281104-35285423	KI	LLAA	NOTEST	0.0439116	0	#NAME?	0	1	1	no	0.01	0.01	0.01	0.01	0.01	0.0835184	0.0735142	0.01	0.01	0.0625256
4933424G05Rik	4933424G05Rik	4933424G05Rik	chr18:14968684-15151446	KI	LLAA	NOTEST	0	0	0	0	1	1	no	0.01	0.01	0.01	0.01	0.01	0.01	0.01	0.01	0.01	0.01
4933424G06Rik	4933424G06Rik	4933424G06Rik	chr1:36714537-36757960	KI	LLAA	NOTEST	0.0963939	0.0873024	-0.14292	0	1	1	no	0.105047	0.114588	0.117159	0.01	0.0997182	0.103082	0.0907592	0.122328	0.088418	0.0773824
4933425B07Rik	4933425B07Rik	4933425B07Rik	chr14:46602805-46637423	KI	LLAA	NOTEST	0	0	0	0	1	1	no	0.01	0.01	0.01	0.01	0.01	0.01	0.01	0.01	0.01	0.01
4933425L06Rik	4933425L06Rik	4933425L06Rik	chr13:105082121-105121782	KI	LLAA	NOTEST	0	0	0	0	1	1	no	0.01	0.01	0.01	0.01	0.01	0.01	0.01	0.01	0.01	0.01
4933427D06Rik	4933427D06Rik	4933427D06Rik	chr6:89096114-89110037	KI	LLAA	NOTEST	0	0.00786989	inf	0	1	1	no	0.01	0.01	0.01	0.01	0.0393494	0.01	0.01	0.01	0.01	0.01
4933427D14Rik	4933427D14Rik	4933427D14Rik	chr11:72154096-72203371	KI	LLAA	OK	2.15405	2.28883	0.0875586	0.324502	0.4741	0.658836	no	2.05665	2.42828	2.04365	2.08053	2.83503	2.28892	2.09782	1.94058	2.33195	2.11099
4933427E11Rik	4933427E11Rik	4933427E11Rik	chr15:74702411-74710374	KI	LLAA	NOTEST	0.0497932	0	#NAME?	0	1	1	no	0.01	0.01	0.01	0.01	0.01	0.094658	0.0833326	0.01	0.01	0.0709753
4933427E13Rik	4933427E13Rik	4933427E13Rik	chr11:25326106-25367137	KI	LLAA	NOTEST	0	0	0	0	1	1	no	0.01	0.01	0.01	0.01	0.01	0.01	0.01	0.01	0.01	0.01
4933427G17Rik	4933427G17Rik	4933427G17Rik	chr7:120982508-121014787	KI	LLAA	NOTEST	0.036249	0.0830733	1.19645	0	1	1	no	0.118286	0.01	0.131764	0.10918	0.0561373	0.01	0.0511486	0.01	0.01	0.130096
4933427I22Rik	4933427I22Rik	4933427I22Rik	chr4:139926110-139943519	KI	LLAA	NOTEST	0	0	0	0	1	1	no	0.01	0.01	0.01	0.01	0.01	0.01	0.01	0.01	0.01	0.01
4933428C19Rik	4933428C19Rik	4933428C19Rik	chr4:40482839-40525548	KI	LLAA	NOTEST	0	0	0	0	1	1	no	0.01	0.01	0.01	0.01	0.01	0.01	0.01	0.01	0.01	0.01
4933428G20Rik	4933428G20Rik	4933428G20Rik	chr11:97450159-97502400	KI	LLAA	NOTEST	0.765802	0.813675	0.0874816	0	1	1	no	0.965252	0.701761	0.448267	1.11321	0.839885	0.711007	0.8344	1.40545	0.405303	0.472851
4933429K18Rik	4933429K18Rik	4933429K18Rik	chr19:45726554-45730558	KI	LLAA	NOTEST	0	0	0	0	1	1	no	0.01	0.01	0.01	0.01	0.01	0.01	0.01	0.01	0.01	0.01
4933429O19Rik	4933429O19Rik	4933429O19Rik	chr14:48878872-48887112	KI	LLAA	NOTEST	0	0	0	0	1	1	no	0.01	0.01	0.01	0.01	0.01	0.01	0.01	0.01	0.01	0.01
4933430H16Rik	4933430H16Rik	4933430H16Rik	chr7:82937937-82971391	KI	LLAA	NOTEST	0	0	0	0	1	1	no	0.01	0.01	0.01	0.01	0.01	0.01	0.01	0.01	0.01	0.01
4933430I17Rik	4933430I17Rik	4933430I17Rik	chr4:62525368-62547993	KI	LLAA	NOTEST	0.0246753	0.0780157	1.6607	0	1	1	no	0.0627714	0.01	0.209791	0.0579347	0.0595817	0.123377	0.01	0.01	0.01	0.01
4933430M04Rik	4933430M04Rik	4933430M04Rik	chr11:24481908-24569951	KI	LLAA	NOTEST	0	0	0	0	1	1	no	0.01	0.01	0.01	0.01	0.01	0.01	0.01	0.01	0.01	0.01
4933430N04Rik	4933430N04Rik	4933430N04Rik	chr8:9125411-9132288	KI	LLAA	NOTEST	0	0	0	0	1	1	no	0.01	0.01	0.01	0.01	0.01	0.01	0.01	0.01	0.01	0.01
4933431E20Rik	4933431E20Rik	4933431E20Rik	chr3:107877229-107898685	KI	LLAA	OK	1.54398	1.48464	-0.0565353	-0.108641	0.8088	0.896897	no	1.53848	1.57054	1.56029	1.34919	1.40472	1.39923	1.63506	1.67982	1.51245	1.49334
4933431G14Rik	4933431G14Rik	4933431G14Rik	chr6:72097607-72154570	KI	LLAA	NOTEST	0.154905	0.0768768	-1.01076	0	1	1	no	0.183857	0.200527	0.01	0.01	0.01	0.1805	0.01	0.107067	0.309129	0.177829
4933432G23Rik	4933432G23Rik	4933432G23Rik	chr9:118429838-118437048	KI	LLAA	NOTEST	0	0	0	0	1	1	no	0.01	0.01	0.01	0.01	0.01	0.01	0.01	0.01	0.01	0.01
4933432I03Rik	4933432I03Rik	4933432I03Rik	chr14:102987411-103033803	KI	LLAA	NOTEST	0	0	0	0	1	1	no	0.01	0.01	0.01	0.01	0.01	0.01	0.01	0.01	0.01	0.01
4933432I09Rik	4933432I09Rik	4933432I09Rik	chr16:18209685-18213863	KI	LLAA	NOTEST	0.0621081	0.0522214	-0.25014	0	1	1	no	0.168972	0.0921351	0.01	0.01	0.01	0.01	0.01	0.01	0.01	0.310541
4933432K03Rik	4933432K03Rik	4933432K03Rik	chr7:121587385-121589836	KI	LLAA	NOTEST	0	0	0	0	1	1	no	0.01	0.01	0.01	0.01	0.01	0.01	0.01	0.01	0.01	0.01
4933433C11Rik	4933433C11Rik	4933433C11Rik	chr2:25212558-25214630	KI	LLAA	NOTEST	0	0	0	0	1	1	no	0.01	0.01	0.01	0.01	0.01	0.01	0.01	0.01	0.01	0.01
4933433F19Rik	4933433F19Rik	4933433F19Rik	chr8:30568394-30575573	KI	LLAA	NOTEST	0	0	0	0	1	1	no	0.01	0.01	0.01	0.01	0.01	0.01	0.01	0.01	0.01	0.01
4933433G08Rik	4933433G08Rik	4933433G08Rik	chr9:61103011-61105386	KI	LLAA	NOTEST	0	0	0	0	1	1	no	0.01	0.01	0.01	0.01	0.01	0.01	0.01	0.01	0.01	0.01
4933433G15Rik	4933433G15Rik	4933433G15Rik	chr9:75410183-75415537	KI	LLAA	NOTEST	0.034439	0	#NAME?	0	1	1	no	0.01	0.01	0.01	0.01	0.01	0.01	0.01	0.01	0.172195	0.01
4933433G19Rik	4933433G19Rik	4933433G19Rik	chr13:66912097-67032405	KI	LLAA	NOTEST	0.0360823	0.0213936	-0.754113	0	1	1	no	0.01	0.01	0.01	0.01	0.106968	0.01	0.0973402	0.01	0.01	0.0830712
4933433H22Rik	4933433H22Rik	4933433H22Rik	chr17:84078659-84089875	KI	LLAA	NOTEST	0.108306	0.0875193	-0.307443	0	1	1	no	0.125082	0.01	0.139347	0.173167	0.01	0.122925	0.16225	0.0728648	0.01	0.183491
4933434E20Rik	4933434E20Rik	4933434E20Rik	chr3:89998759-90068347	KI	LLAA	OK	34.2603	28.534	-0.263853	-0.539188	0.22745	0.407933	no	28.8176	25.882	31.842	29.659	26.4696	34.0731	29.4905	31.2278	40.0361	36.4739
4933436E23Rik	4933436E23Rik	4933436E23Rik	chr1:139379451-139402852	KI	LLAA	NOTEST	0	0	0	0	1	1	no	0.01	0.01	0.01	0.01	0.01	0.01	0.01	0.01	0.01	0.01
4933436H12Rik	4933436H12Rik	4933436H12Rik	chr7:68417423-68426133	KI	LLAA	NOTEST	0	0	0	0	1	1	no	0.01	0.01	0.01	0.01	0.01	0.01	0.01	0.01	0.01	0.01
4933436I01Rik	4933436I01Rik	4933436I01Rik	chrX:67919863-67921450	KI	LLAA	NOTEST	0	0	0	0	1	1	no	0.01	0.01	0.01	0.01	0.01	0.01	0.01	0.01	0.01	0.01
4933438B17Rik	4933438B17Rik	4933438B17Rik	chr5:127030788-127088529	KI	LLAA	NOTEST	0	0	0	0	1	1	no	0.01	0.01	0.01	0.01	0.01	0.01	0.01	0.01	0.01	0.01
4933438K21Rik	4933438K21Rik	4933438K21Rik	chr4:147063365-147068436	KI	LLAA	NOTEST	0	0	0	0	1	1	no	0.01	0.01	0.01	0.01	0.01	0.01	0.01	0.01	0.01	0.01
4933439C10Rik	4933439C10Rik	4933439C10Rik	chr11:59485520-59511067	KI	LLAA	OK	1.03789	1.04965	0.0162429	0.0176814	0.9683	0.986984	no	1.36502	0.45295	1.32223	1.15037	0.957655	0.699982	1.28316	0.968073	1.19384	1.04441
4933439K11Rik	4933439K11Rik	4933439K11Rik	chr1:172521129-172550806	KI	LLAA	NOTEST	0.0219077	0.0259683	0.245312	0	1	1	no	0.129842	0.01	0.01	0.01	0.01	0.01	0.01	0.01	0.109539	0.01
4933440J02Rik	4933440J02Rik	4933440J02Rik	chr10:111586718-111594273	KI	LLAA	NOTEST	0	0	0	0	1	1	no	0.01	0.01	0.01	0.01	0.01	0.01	0.01	0.01	0.01	0.01
4933440M02Rik	4933440M02Rik	4933440M02Rik	chr7:125331781-125349786	KI	LLAA	NOTEST	0	0.0146474	inf	0	1	1	no	0.01	0.0732369	0.01	0.01	0.01	0.01	0.01	0.01	0.01	0.01
5031410I06Rik	5031410I06Rik	5031410I06Rik	chr5:26098667-26105314	KI	LLAA	NOTEST	0	0.00815379	inf	0	1	1	no	0.01	0.01	0.040769	0.01	0.01	0.01	0.01	0.01	0.01	0.01
5031414D18Rik	5031414D18Rik	5031414D18Rik	chr14:75004109-75388146	KI	LLAA	NOTEST	0.373114	0.320385	-0.219809	0	1	1	no	0.28672	0.53579	0.319235	0.226921	0.233261	0.483409	0.496119	0.286398	0.239909	0.359736
Cpxm2	Cpxm2	Cpxm2	chr7:132042809-132154741	KI	LLAA	OK	1.40622	5.71392	2.02266	7.0755	5e-05	0.000413819	yes
5031425F14Rik	5031425F14Rik	5031425F14Rik	chr2:166447450-166458770	KI	LLAA	NOTEST	0.0815406	0.0572824	-0.509428	0	1	1	no	0.0689933	0.01	0.153749	0.0636694	0.01	0.01	0.0596549	0.0803762	0.115757	0.151915
5031426D15Rik	5031426D15Rik	5031426D15Rik	chr2:6539698-7396198	KI	LLAA	NOTEST	0.0179465	0.0513693	1.5172	0	1	1	no	0.0348735	0.0190024	0.0388042	0.0483227	0.115844	0.0171632	0.0452795	0.01	0.0145585	0.0127315
5031434C07Rik	5031434C07Rik	5031434C07Rik	chr6:112273757-112330423	KI	LLAA	NOTEST	0.0193251	0.031225	0.692221	0	1	1	no	0.01	0.01	0.0582317	0.0482662	0.0496269	0.0514016	0.045224	0.01	0.01	0.01
5031434O11Rik	5031434O11Rik	5031434O11Rik	chr3:51515317-51567116	KI	LLAA	NOTEST	0.161666	0.291137	0.848686	0	1	1	no	0.181086	0.197696	0.404744	0.500233	0.171927	0.01	0.156203	0.210694	0.306999	0.134433
5031439G07Rik	5031439G07Rik	5031439G07Rik	chr15:84945719-84987971	KI	LLAA	OK	26.269	24.1446	-0.121658	-0.751546	0.09105	0.215824	no	27.5562	21.8495	24.294	24.9502	22.0734	28.2351	27.9529	24.469	24.0659	26.6221
5033403F01Rik	5033403F01Rik	5033403F01Rik	chr13:38932139-38966297	KI	LLAA	NOTEST	0.0795036	0.032327	-1.29828	0	1	1	no	0.0840728	0.01	0.01	0.0775623	0.01	0.165121	0.0726701	0.0979267	0.01	0.0618002
5033403H07Rik	5033403H07Rik	5033403H07Rik	chr5:52973011-52992292	KI	LLAA	NOTEST	0	0	0	0	1	1	no	0.01	0.01	0.01	0.01	0.01	0.01	0.01	0.01	0.01	0.01
5033404E19Rik	5033404E19Rik	5033404E19Rik	chr1:185497305-185498014	KI	LLAA	NOTEST	0	0	0	0	1	1	no	0.01	0.01	0.01	0.01	0.01	0.01	0.01	0.01	0.01	0.01
5033406O09Rik	5033406O09Rik	5033406O09Rik	chr12:111941990-111944482	KI	LLAA	NOTEST	0.203597	0.246011	0.273002	0	1	1	no	0.389533	0.01	0.289322	0.119834	0.431364	0.382783	0.01	0.22691	0.217771	0.190522
5033428I22Rik	5033428I22Rik	5033428I22Rik	chr8:57332434-57354580	KI	LLAA	NOTEST	0.0847437	0.0479199	-0.822482	0	1	1	no	0.01	0.01	0.01	0.118036	0.121564	0.125557	0.01	0.298162	0.01	0.01
5330411J11Rik	5330411J11Rik	5330411J11Rik	chr2:59382492-59386682	KI	LLAA	NOTEST	0.0115132	0.0149653	0.378328	0	1	1	no	0.01	0.0748263	0.01	0.01	0.01	0.01	0.01	0.01	0.057566	0.01
5330413P13Rik	5330413P13Rik	5330413P13Rik	chr2:131820005-131847656	KI	LLAA	NOTEST	0	0.006549	inf	0	1	1	no	0.01	0.01	0.032745	0.01	0.01	0.01	0.01	0.01	0.01	0.01
5330417C22Rik	5330417C22Rik	5330417C22Rik	chr3:108458068-108536522	KI	LLAA	NOTEST	0.0657218	0.0125705	-2.38633	0	1	1	no	0.0322466	0.01	0.01	0.01	0.030606	0.126897	0.0558074	0.0751649	0.01	0.0707402
5330426P16Rik	5330426P16Rik	5330426P16Rik	chr16:50726750-50732773	KI	LLAA	OK	3.88521	4.66169	0.262859	0.89391	0.04435	0.126381	no	4.00158	4.02735	5.41795	4.60247	5.25909	3.38817	3.56698	4.37527	4.43843	3.6572
5330434G04Rik	5330434G04Rik	5330434G04Rik	chrX:105372993-105391754	KI	LLAA	NOTEST	0	0	0	0	1	1	no	0.01	0.01	0.01	0.01	0.01	0.01	0.01	0.01	0.01	0.01
5330439B14Rik	5330439B14Rik	5330439B14Rik	chr6:142587861-142702274	KI	LLAA	NOTEST	0.24277	0.199318	-0.284518	0	1	1	no	0.01	0.360234	0.0920464	0.152375	0.391935	0.324395	0.428292	0.192379	0.20809	0.0606937
5430401F13Rik	5430401F13Rik	5430401F13Rik	chr6:131543761-131553757	KI	LLAA	NOTEST	0	0	0	0	1	1	no	0.01	0.01	0.01	0.01	0.01	0.01	0.01	0.01	0.01	0.01
5430402E10Rik	5430402E10Rik	5430402E10Rik	chrX:77919785-77925062	KI	LLAA	NOTEST	0	0	0	0	1	1	no	0.01	0.01	0.01	0.01	0.01	0.01	0.01	0.01	0.01	0.01
5430402O13Rik	5430402O13Rik	5430402O13Rik	chr6:50566642-50596590	KI	LLAA	NOTEST	0.121193	0.236364	0.963707	0	1	1	no	0.390005	0.283688	0.145074	0.239648	0.123403	0.01	0.112251	0.01	0.109666	0.384046
5430403N17Rik	5430403N17Rik	5430403N17Rik	chr8:35864084-35882957	KI	LLAA	NOTEST	0.691508	0.602913	-0.197798	0	1	1	no	0.51159	0.74357	0.806979	0.669174	0.283251	0.670824	0.442593	0.596173	0.998975	0.748977
5430405H02Rik	5430405H02Rik	5430405H02Rik	chr2:156840006-156862945	KI	LLAA	OK	4.83449	4.39406	-0.137809	-0.350525	0.4274	0.617338	no	4.69916	3.75839	5.20104	4.29178	4.01993	5.29136	4.58434	4.0454	5.14096	5.11039
5430416N02Rik	5430416N02Rik	5430416N02Rik	chr5:100420841-100429535	KI	LLAA	OK	3.54719	3.71981	0.068555	0.132631	0.7609	0.86782	no	5.19133	4.01602	3.14545	3.7817	2.46456	2.96007	2.61021	4.77984	3.67914	3.70665
5430416O09Rik	5430416O09Rik	5430416O09Rik	chr4:43730033-43734534	KI	LLAA	NOTEST	0.0171559	0.0466788	1.44407	0	1	1	no	0.0780462	0.01	0.0579084	0.0480564	0.049383	0.01	0.0450294	0.01	0.0217382	0.0190116
5430419D17Rik	5430419D17Rik	5430419D17Rik	chr7:131174401-131250945	KI	LLAA	NOTEST	0	0	0	0	1	1	no	0.01	0.01	0.01	0.01	0.01	0.01	0.01	0.01	0.01	0.01
5430421F17Rik	5430421F17Rik	5430421F17Rik	chr8:25302649-25306270	KI	LLAA	NOTEST	0.077696	0.138818	0.837283	0	1	1	no	0.01	0.156221	0.01	0.220499	0.317371	0.187872	0.01	0.0556617	0.0399938	0.104953
5430421N21Rik	5430421N21Rik	5430421N21Rik	chr15:101431013-101491512	KI	LLAA	NOTEST	0.321045	0.32862	0.033648	0	1	1	no	0.318743	0.139103	0.142114	0.529852	0.513291	0.188058	0.40102	0.22295	0.427894	0.3653
5430425K12Rik	5430425K12Rik	5430425K12Rik	chr13:80940402-80948597	KI	LLAA	NOTEST	0.0610452	0.0353176	-0.789491	0	1	1	no	0.01	0.01	0.01	0.01	0.176588	0.01	0.080384	0.01	0.156407	0.0684353
5430427M07Rik	5430427M07Rik	5430427M07Rik	chr12:90998491-91384409	KI	LLAA	NOTEST	0	0	0	0	1	1	no	0.01	0.01	0.01	0.01	0.01	0.01	0.01	0.01	0.01	0.01
5430427O19Rik	5430427O19Rik	5430427O19Rik	chrX:85870272-85891499	KI	LLAA	NOTEST	0.0157469	0.0168902	0.10112	0	1	1	no	0.0277888	0.0302874	0.01	0.01	0.0263748	0.0546858	0.0240486	0.01	0.01	0.01
5430428K19Rik	5430428K19Rik	5430428K19Rik	chrX:6400144-6633717	KI	LLAA	NOTEST	0	0	0	0	1	1	no	0.01	0.01	0.01	0.01	0.01	0.01	0.01	0.01	0.01	0.01
5430431A17Rik	5430431A17Rik	5430431A17Rik	chr7:44484516-44485413	KI	LLAA	OK	11.4574	9.7069	-0.239204	-0.801423	0.0754	0.188045	no	10.9964	9.74093	11.2139	6.90003	9.68324	11.2384	12.5155	12.2411	9.84166	11.4506
5430434I15Rik	5430434I15Rik	5430434I15Rik	chr3:38203150-38208119	KI	LLAA	NOTEST	0	0	0	0	1	1	no	0.01	0.01	0.01	0.01	0.01	0.01	0.01	0.01	0.01	0.01
5430437J10Rik	5430437J10Rik	5430437J10Rik	chr15:5496317-5594983	KI	LLAA	NOTEST	0	0	0	0	1	1	no	0.01	0.01	0.01	0.01	0.01	0.01	0.01	0.01	0.01	0.01
5430440P10Rik	5430440P10Rik	5430440P10Rik	chr14:105427558-105437716	KI	LLAA	NOTEST	0.0432399	0.0225094	-0.941839	0	1	1	no	0.01	0.01	0.01	0.01	0.112547	0.116285	0.01	0.01	0.0999149	0.01
5530400C23Rik	5530400C23Rik	5530400C23Rik	chr6:133292215-133295790	KI	LLAA	NOTEST	0	0	0	0	1	1	no	0.01	0.01	0.01	0.01	0.01	0.01	0.01	0.01	0.01	0.01
5530401A14Rik	5530401A14Rik	5530401A14Rik	chr11:80880162-81968396	KI	LLAA	NOTEST	0	0	0	0	1	1	no	0.01	0.01	0.01	0.01	0.01	0.01	0.01	0.01	0.01	0.01
5530601H04Rik	5530601H04Rik	5530601H04Rik	chrX:105040853-105070124	KI	LLAA	NOTEST	0.455962	0.535742	0.232624	0	1	1	no	0.514594	0.43623	0.413663	0.554474	0.759748	0.450064	0.593767	0.399846	0.501772	0.33436
5730403I07Rik	5730403I07Rik	5730403I07Rik	chr9:77366411-77399416	KI	LLAA	NOTEST	0	0	0	0	1	1	no	0.01	0.01	0.01	0.01	0.01	0.01	0.01	0.01	0.01	0.01
5730405O15Rik	5730405O15Rik	5730405O15Rik	chrX:13042014-13045295	KI	LLAA	NOTEST	0.19536	0.325234	0.735343	0	1	1	no	0.278787	0.304222	0.01	0.513837	0.529327	0.01	0.240692	0.162261	0.470805	0.103042
5730408K05Rik	5730408K05Rik	5730408K05Rik	chr19:8883877-8890759	KI	LLAA	OK	0.64877	1.0888	0.746962	0.302025	0.60215	0.761684	no	1.32842	0.484806	1.99315	1.21699	0.420642	0.858894	0.379853	0.513675	1.15375	0.337674
Cxcl5	Cxcl5	Cxcl5	chr5:90759297-90761625	KI	LLAA	OK	1.89831	7.65591	2.01186	5.90769	5e-05	0.000413819	yes
5730412P04Rik	5730412P04Rik	5730412P04Rik	chrX:136104602-136115420	KI	LLAA	NOTEST	0	0	0	0	1	1	no	0.01	0.01	0.01	0.01	0.01	0.01	0.01	0.01	0.01	0.01
5730416F02Rik	5730416F02Rik	5730416F02Rik	chrX:109001484-109002296	KI	LLAA	NOTEST	0	0	0	0	1	1	no	0.01	0.01	0.01	0.01	0.01	0.01	0.01	0.01	0.01	0.01
5730420D15Rik	5730420D15Rik	5730420D15Rik	chr10:95417374-95428640	KI	LLAA	NOTEST	0.0299817	0.022697	-0.401579	0	1	1	no	0.01	0.01	0.113485	0.01	0.01	0.01	0.01	0.01	0.01	0.149908
5730422E09Rik	5730422E09Rik	5730422E09Rik	chr5:149119564-149182036	KI	LLAA	NOTEST	0.0684453	0.0519014	-0.399177	0	1	1	no	0.01	0.01	0.0729799	0.01	0.186527	0.01	0.113284	0.228942	0.01	0.01
5730435O14Rik	5730435O14Rik	5730435O14Rik	chr10:41538848-41606595	KI	LLAA	NOTEST	0.103262	0.0986711	-0.0656078	0	1	1	no	0.01	0.01	0.493355	0.01	0.01	0.01	0.01	0.01	0.187599	0.32871
5730455P16Rik	5730455P16Rik	5730455P16Rik	chr11:80360491-80378015	KI	LLAA	OK	12.8861	13.3181	0.0475669	0.271288	0.54075	0.713289	no	13.2596	13.5861	13.3536	12.7649	13.6261	10.9813	13.4157	14.1764	12.793	13.0643
5730457N03Rik	5730457N03Rik	5730457N03Rik	chr6:52308388-52318378	KI	LLAA	NOTEST	0	0	0	0	1	1	no	0.01	0.01	0.01	0.01	0.01	0.01	0.01	0.01	0.01	0.01
5730460C07Rik	5730460C07Rik	5730460C07Rik	chr3:153789304-153792087	KI	LLAA	NOTEST	0	0	0	0	1	1	no	0.01	0.01	0.01	0.01	0.01	0.01	0.01	0.01	0.01	0.01
5730480H06Rik	5730480H06Rik	5730480H06Rik	chr5:48389502-49285659	KI	LLAA	NOTEST	0.151148	0.193039	0.352936	0	1	1	no	0.194028	0.141038	0.144111	0.179071	0.306948	0.127111	0.111854	0.1507	0.271175	0.0948975
5730488B01Rik	5730488B01Rik	5730488B01Rik	chr4:44531505-44710440	KI	LLAA	NOTEST	0	0	0	0	1	1	no	0.01	0.01	0.01	0.01	0.01	0.01	0.01	0.01	0.01	0.01
5730507C01Rik	5730507C01Rik	5730507C01Rik	chr12:18514509-18535254	KI	LLAA	NOTEST	0.287556	0.14533	-0.984511	0	1	1	no	0.132465	0.192539	0.196671	0.163075	0.0419006	0.260542	0.305609	0.257282	0.258714	0.355632
5730508B09Rik	5730508B09Rik	5730508B09Rik	chr3:127869687-127896323	KI	LLAA	OK	3.7981	3.39111	-0.163521	-0.498504	0.266	0.454692	no	3.10479	3.84718	3.85274	2.73489	3.41593	3.25837	4.45377	4.60342	2.84181	3.83312
5730522E02Rik	5730522E02Rik	5730522E02Rik	chr11:25616845-26210576	KI	LLAA	NOTEST	0.0129418	0.0149696	0.209995	0	1	1	no	0.0748478	0.01	0.01	0.01	0.01	0.01	0.0647089	0.01	0.01	0.01
5730559C18Rik	5730559C18Rik	5730559C18Rik	chr1:136213521-136234280	KI	LLAA	NOTEST	0.816461	0.733425	-0.154734	0	1	1	no	0.965941	0.779912	0.756718	0.85895	0.305602	0.739024	0.711968	0.750488	0.807854	1.07297
5830411N06Rik	5830411N06Rik	5830411N06Rik	chr7:140247300-140299791	KI	LLAA	NOTEST	0	0	0	0	1	1	no	0.01	0.01	0.01	0.01	0.01	0.01	0.01	0.01	0.01	0.01
5830415F09Rik	5830415F09Rik	5830415F09Rik	chr4:46376974-46389423	KI	LLAA	OK	2.49233	2.3128	-0.107852	-0.279177	0.5328	0.70675	no	1.74776	2.62053	2.35336	2.28476	2.5576	2.43242	2.01477	2.54504	2.68898	2.78045
5830416I19Rik	5830416I19Rik	5830416I19Rik	chr5:64044972-64050226	KI	LLAA	NOTEST	0	0.00784129	inf	0	1	1	no	0.01	0.01	0.01	0.01	0.0392064	0.01	0.01	0.01	0.01	0.01
5830416P10Rik	5830416P10Rik	5830416P10Rik	chr19:53441211-53464796	KI	LLAA	NOTEST	0.0271992	0.0168264	-0.692838	0	1	1	no	0.0398205	0.01	0.0443116	0.01	0.01	0.0391923	0.0344666	0.01	0.0332549	0.0290823
5830417I10Rik	5830417I10Rik	5830417I10Rik	chr3:88777056-88832487	KI	LLAA	OK	2.6458	2.57376	-0.0398248	-0.190027	0.6709	0.810077	no	2.91736	2.48797	2.42244	2.3926	2.64843	2.57049	2.55308	2.48909	2.59302	3.02331
5830418P13Rik	5830418P13Rik	5830418P13Rik	chr9:103423577-103480328	KI	LLAA	NOTEST	0.160028	0.058676	-1.44748	0	1	1	no	0.0505273	0.01	0.0562716	0.186581	0.01	0.198707	0.218527	0.176628	0.169261	0.0370159
5830428M24Rik	5830428M24Rik	5830428M24Rik	chr12:69464786-69475550	KI	LLAA	NOTEST	0.0200872	0.0220748	0.136125	0	1	1	no	0.01	0.01	0.01	0.01	0.110374	0.01	0.100436	0.01	0.01	0.01
5830432E09Rik	5830432E09Rik	5830432E09Rik	chr7:135537823-135686294	KI	LLAA	NOTEST	0.145961	0.210366	0.527317	0	1	1	no	0.228897	0.249609	0.01	0.211204	0.36212	0.149894	0.395769	0.01	0.128101	0.0560417
Prr16	Prr16	Prr16	chr18:51117897-51304641	KI	LLAA	OK	0.790981	3.1306	1.98472	4.63978	5e-05	0.000413819	yes
5830454E08Rik	5830454E08Rik	5830454E08Rik	chr9:120577330-120578073	KI	LLAA	NOTEST	0.535749	0.439491	-0.285724	0	1	1	no	0.173413	0.01	0.387516	0.319407	1.31712	0.339524	0.448827	1.2107	0.293781	0.385908
5830473C10Rik	5830473C10Rik	5830473C10Rik	chr5:90561208-90597906	KI	LLAA	NOTEST	0.0185988	0.00930227	-0.999554	0	1	1	no	0.01	0.01	0.01	0.01	0.0465114	0.01	0.01	0.0571004	0.01	0.0358935
5930403L14Rik	5930403L14Rik	5930403L14Rik	chr4:154316124-154636873	KI	LLAA	NOTEST	0.161455	0.212217	0.394404	0	1	1	no	0.240794	0.242231	0.247331	0.119772	0.210957	0.164082	0.17636	0.194318	0.123733	0.148784
5930412G12Rik	5930412G12Rik	5930412G12Rik	chr5:128579129-128600687	KI	LLAA	OK	1.11742	1.08549	-0.0418363	-0.0950277	0.8333	0.910808	no	1.40846	0.941047	1.11304	0.671164	1.29372	0.804194	1.17913	1.21772	0.988836	1.39724
5930430L01Rik	5930430L01Rik	5930430L01Rik	chr5:148990055-148995215	KI	LLAA	NOTEST	0.609815	0.620891	0.0259699	0	1	1	no	0.534022	0.727538	0.475487	0.50863	0.85878	0.707253	0.64702	0.384231	0.647089	0.66348
5930438M14Rik	5930438M14Rik	5930438M14Rik	chr13:101232126-101247551	KI	LLAA	NOTEST	0.0206011	0.0914315	2.14997	0	1	1	no	0.0447585	0.0975835	0.149518	0.165298	0.01	0.01	0.01	0.01	0.0374642	0.0655413
6030407O03Rik	6030407O03Rik	6030407O03Rik	chr1:73618380-73864466	KI	LLAA	NOTEST	0	0	0	0	1	1	no	0.01	0.01	0.01	0.01	0.01	0.01	0.01	0.01	0.01	0.01
6030408B16Rik	6030408B16Rik	6030408B16Rik	chr15:101293211-101297426	KI	LLAA	NOTEST	0.188662	0.23437	0.312979	0	1	1	no	0.225618	0.307474	0.376959	0.208259	0.0535375	0.221774	0.146349	0.197159	0.0472628	0.330767
Fetub	Fetub	Fetub	chr16:22918381-22939768	KI	LLAA	OK	0.892513	3.51889	1.97918	3.38172	5e-05	0.000413819	yes
6030440G07Rik	6030440G07Rik	6030440G07Rik	chr12:110994397-111013872	KI	LLAA	NOTEST	0	0	0	0	1	1	no	0.01	0.01	0.01	0.01	0.01	0.01	0.01	0.01	0.01	0.01
6030443J06Rik	6030443J06Rik	6030443J06Rik	chr5:22550412-22558171	KI	LLAA	NOTEST	0.108776	0.106348	-0.0325715	0	1	1	no	0.0490619	0.0267356	0.109204	0.0906313	0.256108	0.1207	0.127384	0.0857779	0.102475	0.107545
6030458C11Rik	6030458C11Rik	6030458C11Rik	chr15:12808176-12824657	KI	LLAA	OK	9.70716	9.50302	-0.0306634	-0.158169	0.72205	0.843874	no	9.45236	9.79925	9.08629	9.22302	9.95419	8.62175	10.1952	10.6247	9.92877	9.16543
6030466F02Rik	6030466F02Rik	6030466F02Rik	chr8:123733957-123739941	KI	LLAA	NOTEST	0	0	0	0	1	1	no	0.01	0.01	0.01	0.01	0.01	0.01	0.01	0.01	0.01	0.01
6030468B19Rik	6030468B19Rik	6030468B19Rik	chr11:117797659-117807308	KI	LLAA	NOTEST	0	0	0	0	1	1	no	0.01	0.01	0.01	0.01	0.01	0.01	0.01	0.01	0.01	0.01
6030469F06Rik	6030469F06Rik	6030469F06Rik	chr12:31168861-31185922	KI	LLAA	NOTEST	0	0	0	0	1	1	no	0.01	0.01	0.01	0.01	0.01	0.01	0.01	0.01	0.01	0.01
6030471H07Rik	6030471H07Rik	6030471H07Rik	chr4:84042039-84044879	KI	LLAA	NOTEST	0	0	0	0	1	1	no	0.01	0.01	0.01	0.01	0.01	0.01	0.01	0.01	0.01	0.01
6030498E09Rik	6030498E09Rik	6030498E09Rik	chrX:38772779-38962688	KI	LLAA	NOTEST	0	0	0	0	1	1	no	0.01	0.01	0.01	0.01	0.01	0.01	0.01	0.01	0.01	0.01
6230400D17Rik	6230400D17Rik	6230400D17Rik	chr14:20702011-20704425	KI	LLAA	OK	0.98905	0.650286	-0.604969	-0.469387	0.29075	0.482629	no	0.656572	0.835613	0.732357	0.403617	0.62327	0.966283	0.850824	1.14682	1.01358	0.96775
6330403A02Rik	6330403A02Rik	6330403A02Rik	chr1:180432372-180483504	KI	LLAA	NOTEST	0.00581313	0.00348233	-0.739263	0	1	1	no	0.01	0.0174116	0.01	0.01	0.01	0.0157275	0.01	0.01	0.0133382	0.01
6330403K07Rik	6330403K07Rik	6330403K07Rik	chr11:71031940-71033617	KI	LLAA	OK	1.50125	2.04565	0.446394	1.02408	0.02375	0.0777723	no	1.98261	2.23909	2.2092	1.17615	2.62122	1.73916	1.22443	1.31981	1.66349	1.55938
6330407A03Rik	6330407A03Rik	6330407A03Rik	chr4:3678120-3791612	KI	LLAA	NOTEST	0.0177592	0	#NAME?	0	1	1	no	0.01	0.01	0.01	0.01	0.01	0.01	0.01	0.01	0.01	0.0887961
6330408A02Rik	6330408A02Rik	6330408A02Rik	chr7:13258966-13311427	KI	LLAA	OK	3.53487	3.37571	-0.0664651	-0.19406	0.66235	0.804209	no	3.93902	2.89716	3.38654	3.31238	3.34347	3.90674	2.96515	3.24717	3.66805	3.88725
6330409D20Rik	6330409D20Rik	6330409D20Rik	chr2:32721054-32755007	KI	LLAA	NOTEST	0	0	0	0	1	1	no	0.01	0.01	0.01	0.01	0.01	0.01	0.01	0.01	0.01	0.01
6330410L21Rik	6330410L21Rik	6330410L21Rik	chr3:129677574-129763882	KI	LLAA	NOTEST	0.0174179	0.0104534	-0.736598	0	1	1	no	0.01	0.01	0.01	0.01	0.0522669	0.01	0.0238287	0.01	0.0230108	0.0402498
6330415B21Rik	6330415B21Rik	6330415B21Rik	chr6:76881636-77979667	KI	LLAA	NOTEST	0	0	0	0	1	1	no	0.01	0.01	0.01	0.01	0.01	0.01	0.01	0.01	0.01	0.01
6330415G19Rik	6330415G19Rik	6330415G19Rik	chr17:23550798-23565294	KI	LLAA	NOTEST	0.478202	0.331576	-0.528279	0	1	1	no	0.347073	0.30276	0.232034	0.512461	0.263553	0.613809	0.42013	0.323466	0.524108	0.509497
6330416G13Rik	6330416G13Rik	6330416G13Rik	chr4:63560359-63586353	KI	LLAA	OK	3.09755	3.70543	0.258511	1.03769	0.0207	0.0698247	no	4.44351	3.17529	3.53748	4.131	3.23987	3.67707	3.08134	2.57232	3.12379	3.03324
6330418K02Rik	6330418K02Rik	6330418K02Rik	chr5:138259657-138272754	KI	LLAA	OK	1.21201	0.828967	-0.548014	-0.365393	0.4308	0.62027	no	1.04402	0.569847	0.58326	1.12171	0.825999	0.340671	1.35104	0.809876	0.589593	2.96887
6330549D23Rik	6330549D23Rik	6330549D23Rik	chr3:96601132-96629819	KI	LLAA	NOTEST	0.151694	0.143388	-0.0812386	0	1	1	no	0.191249	0.0833872	0.0851689	0.211917	0.145217	0.01	0.231659	0.22288	0.191982	0.111947
6430411K18Rik	6430411K18Rik	6430411K18Rik	chr12:109590168-109595403	KI	LLAA	NOTEST	0.0152206	0.106082	2.80107	0	1	1	no	0.0880521	0.01	0.19632	0.162454	0.0835822	0.01	0.0761032	0.01	0.01	0.01
6430503K07Rik	6430503K07Rik	6430503K07Rik	chr2:147177545-147331681	KI	LLAA	NOTEST	0	0	0	0	1	1	no	0.01	0.01	0.01	0.01	0.01	0.01	0.01	0.01	0.01	0.01
6430531B16Rik	6430531B16Rik	6430531B16Rik	chr7:139972302-139978755	KI	LLAA	NOTEST	0.349417	0.445942	0.351907	0	1	1	no	0.406016	0.664314	0.113196	0.468058	0.578124	0.298852	0.526228	0.591034	0.256223	0.0747455
6430548M08Rik	6430548M08Rik	6430548M08Rik	chr8:120114151-120165307	KI	LLAA	OK	8.07644	8.28376	0.0365664	0.197625	0.65595	0.799821	no	9.46762	8.08979	7.55233	7.97294	8.33613	8.25199	9.28537	7.02304	7.71265	8.10915
6430550D23Rik	6430550D23Rik	6430550D23Rik	chr2:156000442-156007977	KI	LLAA	NOTEST	0.0947703	0.0873088	-0.118307	0	1	1	no	0.143499	0.0782362	0.159902	0.0549068	0.01	0.0704877	0.062033	0.0835821	0.09972	0.158029
6430562O15Rik	6430562O15Rik	6430562O15Rik	chr13:99344785-99415561	KI	LLAA	OK	1.20764	1.19944	-0.00982457	-0.00965491	0.9873	0.994769	no	1.17456	1.13839	0.945102	1.68623	1.05294	1.15419	1.35422	1.3684	1.20389	0.957504
6430571L13Rik	6430571L13Rik	6430571L13Rik	chr9:107340639-107349683	KI	LLAA	NOTEST	0.694084	0.774536	0.158221	0	1	1	no	0.810355	0.883357	0.902294	0.669452	0.607219	0.587215	0.922453	0.546719	0.571082	0.842952
6430573F11Rik	6430573F11Rik	6430573F11Rik	chr8:36489190-36513013	KI	LLAA	NOTEST	0	0.0365781	inf	0	1	1	no	0.01	0.0667209	0.01	0.01	0.11617	0.01	0.01	0.01	0.01	0.01
6430584L05Rik	6430584L05Rik	6430584L05Rik	chr6:55396886-55412285	KI	LLAA	NOTEST	0.0263768	0	#NAME?	0	1	1	no	0.01	0.01	0.01	0.01	0.01	0.0671474	0.01	0.0397753	0.01	0.0249612
6430706D22Rik	6430706D22Rik	6430706D22Rik	chr1:88227019-88277579	KI	LLAA	OK	14.5106	13.0885	-0.148812	-0.617861	0.1605	0.322342	no	13.7837	13.8504	11.5559	13.2566	12.9958	12.4507	15.324	14.0204	15.5984	15.1596
6430710C18Rik	6430710C18Rik	6430710C18Rik	chr2:72745845-72813717	KI	LLAA	NOTEST	0	0	0	0	1	1	no	0.01	0.01	0.01	0.01	0.01	0.01	0.01	0.01	0.01	0.01
6530402F18Rik	6530402F18Rik	6530402F18Rik	chr2:29194725-29252993	KI	LLAA	NOTEST	0.35874	0.370041	0.0447469	0	1	1	no	0.370809	0.242481	0.385171	0.593656	0.258088	0.437878	0.278132	0.288136	0.43373	0.355824
6530403H02Rik	6530403H02Rik	6530403H02Rik	chr3:120454333-120886732	KI	LLAA	NOTEST	0	0	0	0	1	1	no	0.01	0.01	0.01	0.01	0.01	0.01	0.01	0.01	0.01	0.01
6530411M01Rik	6530411M01Rik	6530411M01Rik	chr17:9147718-9168022	KI	LLAA	NOTEST	0	0.0209377	inf	0	1	1	no	0.01	0.104689	0.01	0.01	0.01	0.01	0.01	0.01	0.01	0.01
6720468P15Rik	6720468P15Rik	6720468P15Rik	chr19:57508563-57512788	KI	LLAA	NOTEST	0.0641121	0.0607939	-0.0766719	0	1	1	no	0.0861223	0.01	0.0960042	0.121843	0.01	0.0845669	0.01	0.100311	0.0723624	0.0633199
6720483E21Rik	6720483E21Rik	6720483E21Rik	chr1:20888649-20890473	KI	LLAA	NOTEST	0	0.0401761	inf	0	1	1	no	0.01	0.01	0.01	0.01	0.20088	0.01	0.01	0.01	0.01	0.01
6720489N17Rik	6720489N17Rik	6720489N17Rik	chr13:62603014-62624182	KI	LLAA	NOTEST	0.48322	0.458727	-0.0750414	0	1	1	no	0.370568	0.448828	0.550127	0.494232	0.429882	0.485934	0.46309	0.57579	0.37898	0.512303
6820408C15Rik	6820408C15Rik	6820408C15Rik	chr2:152415586-152444330	KI	LLAA	NOTEST	0.0505225	0	#NAME?	0	1	1	no	0.01	0.01	0.01	0.01	0.01	0.13657	0.0601001	0.01	0.0559425	0.01
6820431F20Rik	6820431F20Rik	6820431F20Rik	chr8:20268285-20297432	KI	LLAA	OK	8.50319	8.17849	-0.0561696	-0.296788	0.4964	0.677584	no	9.4689	7.62222	9.65318	6.66976	7.47837	8.0672	9.45312	9.66062	9.31335	6.02164
7420426K07Rik	7420426K07Rik	7420426K07Rik	chr9:98903118-98904622	KI	LLAA	NOTEST	0	0	0	0	1	1	no	0.01	0.01	0.01	0.01	0.01	0.01	0.01	0.01	0.01	0.01
7420461P10Rik	7420461P10Rik	7420461P10Rik	chr1:162639149-162658219	KI	LLAA	NOTEST	0	0	0	0	1	1	no	0.01	0.01	0.01	0.01	0.01	0.01	0.01	0.01	0.01	0.01
7420700N18Rik	7420700N18Rik	7420700N18Rik	chr8:31367748-31382438	KI	LLAA	NOTEST	0	0	0	0	1	1	no	0.01	0.01	0.01	0.01	0.01	0.01	0.01	0.01	0.01	0.01
7420701I03Rik	7420701I03Rik	7420701I03Rik	chr12:11047812-11078741	KI	LLAA	NOTEST	0	0	0	0	1	1	no	0.01	0.01	0.01	0.01	0.01	0.01	0.01	0.01	0.01	0.01
7530416G11Rik	7530416G11Rik	7530416G11Rik	chr15:85492735-85503227	KI	LLAA	NOTEST	0	0	0	0	1	1	no	0.01	0.01	0.01	0.01	0.01	0.01	0.01	0.01	0.01	0.01
7630403G23Rik	7630403G23Rik	7630403G23Rik	chr9:34042370-34059019	KI	LLAA	NOTEST	0	0	0	0	1	1	no	0.01	0.01	0.01	0.01	0.01	0.01	0.01	0.01	0.01	0.01
8030411F24Rik	8030411F24Rik	8030411F24Rik	chr2:148782008-148785936	KI	LLAA	NOTEST	0	0	0	0	1	1	no	0.01	0.01	0.01	0.01	0.01	0.01	0.01	0.01	0.01	0.01
8030423F21Rik	8030423F21Rik	8030423F21Rik	chr5:52607549-52619011	KI	LLAA	NOTEST	0.323125	0.428702	0.407881	0	1	1	no	0.265564	0.413533	0.506841	0.525475	0.432097	0.298525	0.262596	0.265275	0.317351	0.47188
8030423J24Rik	8030423J24Rik	8030423J24Rik	chr13:70882947-70884503	KI	LLAA	NOTEST	0	0	0	0	1	1	no	0.01	0.01	0.01	0.01	0.01	0.01	0.01	0.01	0.01	0.01
8030442B05Rik	8030442B05Rik	8030442B05Rik	chr2:11338365-11398500	KI	LLAA	NOTEST	0	0	0	0	1	1	no	0.01	0.01	0.01	0.01	0.01	0.01	0.01	0.01	0.01	0.01
8030443G20Rik	8030443G20Rik	8030443G20Rik	chr4:108879069-108972077	KI	LLAA	NOTEST	0	0	0	0	1	1	no	0.01	0.01	0.01	0.01	0.01	0.01	0.01	0.01	0.01	0.01
8030451O07Rik	8030451O07Rik	8030451O07Rik	chr16:72226382-72234327	KI	LLAA	NOTEST	0	0	0	0	1	1	no	0.01	0.01	0.01	0.01	0.01	0.01	0.01	0.01	0.01	0.01
8030455M16Rik	8030455M16Rik	8030455M16Rik	chr8:110047431-110057176	KI	LLAA	NOTEST	0	0	0	0	1	1	no	0.01	0.01	0.01	0.01	0.01	0.01	0.01	0.01	0.01	0.01
Fcgr3	Fcgr3	Fcgr3	chr1:171051168-171059403	KI	LLAA	OK	0.312646	1.21474	1.95804	2.13707	0.0013	0.00742704	yes
Angptl1	Angptl1	Angptl1	chr1:156804165-156939626	KI	LLAA	OK	2.58831	9.99659	1.94942	5.24864	5e-05	0.000413819	yes
8430419L09Rik	8430419L09Rik	8430419L09Rik	chr6:135197986-135236240	KI	LLAA	OK	5.94263	5.68553	-0.0638044	-0.307682	0.4874	0.669717	no	5.97867	5.03137	5.78357	6.15118	5.48288	6.42939	5.58907	5.17494	6.63939	5.88034
8430422H06Rik	8430422H06Rik	8430422H06Rik	chr18:14232305-14278542	KI	LLAA	NOTEST	0	0	0	0	1	1	no	0.01	0.01	0.01	0.01	0.01	0.01	0.01	0.01	0.01	0.01
8430423G03Rik	8430423G03Rik	8430423G03Rik	chr5:148950249-148951658	KI	LLAA	NOTEST	0.0720839	0.0880846	0.289214	0	1	1	no	0.21052	0.229904	0.01	0.01	0.01	0.01	0.181479	0.01	0.17894	0.01
8430426J06Rik	8430426J06Rik	8430426J06Rik	chr15:81242653-81251862	KI	LLAA	NOTEST	0.0379228	0.118212	1.64024	0	1	1	no	0.305407	0.01	0.01	0.140684	0.144968	0.01	0.01	0.01	0.189614	0.01
8430429K09Rik	8430429K09Rik	8430429K09Rik	chr11:3202352-3479831	KI	LLAA	OK	2.85342	2.886	0.016377	0.013603	0.9758	0.990614	no	2.54731	3.28703	2.98826	3.76176	1.84564	2.94789	2.08627	2.49888	3.48677	3.24732
8430430B14Rik	8430430B14Rik	8430430B14Rik	chr17:83998551-84013408	KI	LLAA	NOTEST	0	0	0	0	1	1	no	0.01	0.01	0.01	0.01	0.01	0.01	0.01	0.01	0.01	0.01
8430431K14Rik	8430431K14Rik	8430431K14Rik	chr19:30564486-31765033	KI	LLAA	NOTEST	0	0.00699597	inf	0	1	1	no	0.01	0.01	0.01	0.0349798	0.01	0.01	0.01	0.01	0.01	0.01
8430436N08Rik	8430436N08Rik	8430436N08Rik	chr4:7560687-7573801	KI	LLAA	NOTEST	0.126055	0.205895	0.707857	0	1	1	no	0.110731	0.362388	0.247034	0.204206	0.105115	0.01	0.01	0.128939	0.0932514	0.408083
8430437L04Rik	8430437L04Rik	8430437L04Rik	chr2:72703509-72729468	KI	LLAA	NOTEST	0	0	0	0	1	1	no	0.01	0.01	0.01	0.01	0.01	0.01	0.01	0.01	0.01	0.01
9030025P20Rik	9030025P20Rik	9030025P20Rik	chr17:14964188-15022449	KI	LLAA	NOTEST	0.704754	0.572987	-0.298617	0	1	1	no	0.72824	0.510381	0.405531	0.480192	0.740591	0.664805	0.944847	0.242443	0.566397	1.10528
9030204H09Rik	9030204H09Rik	9030204H09Rik	chr2:35751225-35979624	KI	LLAA	NOTEST	0	0	0	0	1	1	no	0.01	0.01	0.01	0.01	0.01	0.01	0.01	0.01	0.01	0.01
9030404E10Rik	9030404E10Rik	9030404E10Rik	chr16:30021841-30039479	KI	LLAA	NOTEST	0	0	0	0	1	1	no	0.01	0.01	0.01	0.01	0.01	0.01	0.01	0.01	0.01	0.01
9030612E09Rik	9030612E09Rik	9030612E09Rik	chr10:43174698-43176565	KI	LLAA	NOTEST	0.205009	0.410011	0.999977	0	1	1	no	0.23878	0.325425	0.531982	0.330593	0.623275	0.234686	0.0516254	0.0695512	0.450318	0.218863
Tbx4	Tbx4	Tbx4	chr11:85890062-85916097	KI	LLAA	OK	1.97736	7.44464	1.91262	6.8078	5e-05	0.000413819	yes
9030619P08Rik	9030619P08Rik	9030619P08Rik	chr15:75427605-75431829	KI	LLAA	NOTEST	0	0	0	0	1	1	no	0.01	0.01	0.01	0.01	0.01	0.01	0.01	0.01	0.01	0.01
9030624G23Rik	9030624G23Rik	9030624G23Rik	chr12:24043201-24097269	KI	LLAA	NOTEST	0.954456	0.537268	-0.829038	0	1	1	no	0.532149	0.158216	0.592614	0.714596	0.688763	1.1416	0.878799	1.07107	0.97216	0.708661
9030624J02Rik	9030624J02Rik	9030624J02Rik	chr7:118740270-118841491	KI	LLAA	OK	37.9466	40.7076	0.101327	0.631055	0.1506	0.308567	no	42.2243	39.4426	42.2425	40.4035	39.225	34.5168	38.9703	37.0574	38.4669	40.7216
9030625G05Rik	9030625G05Rik	9030625G05Rik	chr18:74972763-74981547	KI	LLAA	NOTEST	0	0	0	0	1	1	no	0.01	0.01	0.01	0.01	0.01	0.01	0.01	0.01	0.01	0.01
9130008F23Rik	9130008F23Rik	9130008F23Rik	chr17:40875481-40880558	KI	LLAA	NOTEST	0.741874	0.193536	-1.93857	0	1	1	no	0.102012	0.111212	0.227221	0.188346	0.33889	1.10322	0.617665	0.653765	0.512616	0.822102
9130011E15Rik	9130011E15Rik	9130011E15Rik	chr19:45818143-45998488	KI	LLAA	OK	6.31932	7.13965	0.176084	0.800688	0.07125	0.180022	no	6.93809	7.19675	7.05971	6.78559	7.71811	5.98059	6.32579	7.04236	5.83461	6.41324
9130015A21Rik	9130015A21Rik	9130015A21Rik	chr12:35672290-35695118	KI	LLAA	NOTEST	0	0	0	0	1	1	no	0.01	0.01	0.01	0.01	0.01	0.01	0.01	0.01	0.01	0.01
9130015L21Rik	9130015L21Rik	9130015L21Rik	chr2:160016652-160040620	KI	LLAA	NOTEST	0	0	0	0	1	1	no	0.01	0.01	0.01	0.01	0.01	0.01	0.01	0.01	0.01	0.01
9130019O22Rik	9130019O22Rik	9130019O22Rik	chr7:127382259-127387166	KI	LLAA	OK	2.67094	2.3402	-0.190717	-0.712103	0.1115	0.249381	no	2.47212	2.27526	2.38463	2.58766	1.98134	2.59465	2.70991	3.04142	2.47915	2.5296
9130019P16Rik	9130019P16Rik	9130019P16Rik	chr6:54039931-54430221	KI	LLAA	NOTEST	0.0415584	0.0105119	-1.98312	0	1	1	no	0.01	0.01	0.0525593	0.01	0.01	0.0232383	0.061312	0.01	0.0197271	0.103515
9130023H24Rik	9130023H24Rik	9130023H24Rik	chr7:128234450-128245100	KI	LLAA	OK	3.12801	2.79963	-0.160005	-0.379459	0.3907	0.584486	no	2.77585	2.86284	2.52495	3.11494	2.7196	2.93668	2.84123	3.09611	3.4929	3.27311
9130024F11Rik	9130024F11Rik	9130024F11Rik	chr1:56971468-56975196	KI	LLAA	NOTEST	0.216442	0.219147	0.0179213	0	1	1	no	0.0572411	0.102149	0.568494	0.132168	0.235685	0.112642	0.322953	0.133446	0.237305	0.275864
9130204L05Rik	9130204L05Rik	9130204L05Rik	chr3:91088136-91090805	KI	LLAA	NOTEST	0	0	0	0	1	1	no	0.01	0.01	0.01	0.01	0.01	0.01	0.01	0.01	0.01	0.01
9130209A04Rik	9130209A04Rik	9130209A04Rik	chr18:47452667-47470868	KI	LLAA	NOTEST	0	0	0	0	1	1	no	0.01	0.01	0.01	0.01	0.01	0.01	0.01	0.01	0.01	0.01
9130221F21Rik	9130221F21Rik	9130221F21Rik	chr6:72013895-72042528	KI	LLAA	NOTEST	0	0	0	0	1	1	no	0.01	0.01	0.01	0.01	0.01	0.01	0.01	0.01	0.01	0.01
9130221H12Rik	9130221H12Rik	9130221H12Rik	chr7:25228258-25237851	KI	LLAA	OK	8.49206	7.79519	-0.12353	-0.230449	0.60485	0.763848	no	10.0181	7.47026	6.73113	7.20502	7.55145	7.67055	10.2534	7.55136	7.78957	9.19542
9130227L01Rik	9130227L01Rik	9130227L01Rik	chr1:55931240-55972098	KI	LLAA	NOTEST	0	0.0130032	inf	0	1	1	no	0.01	0.01	0.0650161	0.01	0.01	0.01	0.01	0.01	0.01	0.01
9130230L23Rik	9130230L23Rik	9130230L23Rik	chr5:65987927-66004285	KI	LLAA	NOTEST	0.133401	0.0746509	-0.837537	0	1	1	no	0.01	0.01	0.01	0.01	0.373255	0.01	0.203958	0.0916098	0.198102	0.173335
9130401M01Rik	9130401M01Rik	9130401M01Rik	chr15:58022270-58034294	KI	LLAA	OK	30.0453	30.8383	0.0375876	0.197067	0.659	0.802266	no	27.5502	33.1387	30.1206	32.6057	30.7765	34.7914	25.4957	31.1597	29.3329	29.4466
9130409I23Rik	9130409I23Rik	9130409I23Rik	chr1:181051236-181060667	KI	LLAA	NOTEST	0	0	0	0	1	1	no	0.01	0.01	0.01	0.01	0.01	0.01	0.01	0.01	0.01	0.01
9130409J20Rik	9130409J20Rik	9130409J20Rik	chr11:66956637-66965014	KI	LLAA	NOTEST	0	0	0	0	1	1	no	0.01	0.01	0.01	0.01	0.01	0.01	0.01	0.01	0.01	0.01
9230009I02Rik	9230009I02Rik	9230009I02Rik	chr11:51085086-51091835	KI	LLAA	NOTEST	0	0	0	0	1	1	no	0.01	0.01	0.01	0.01	0.01	0.01	0.01	0.01	0.01	0.01
9230102K24Rik	9230102K24Rik	9230102K24Rik	chr10:110600649-110615961	KI	LLAA	NOTEST	0	0	0	0	1	1	no	0.01	0.01	0.01	0.01	0.01	0.01	0.01	0.01	0.01	0.01
9230102O04Rik	9230102O04Rik	9230102O04Rik	chr2:9881245-9889540	KI	LLAA	NOTEST	0	0	0	0	1	1	no	0.01	0.01	0.01	0.01	0.01	0.01	0.01	0.01	0.01	0.01
9230104L09Rik	9230104L09Rik	9230104L09Rik	chr2:148846713-148850934	KI	LLAA	NOTEST	0	0	0	0	1	1	no	0.01	0.01	0.01	0.01	0.01	0.01	0.01	0.01	0.01	0.01
9230105E05Rik	9230105E05Rik	9230105E05Rik	chr10:120361274-120476935	KI	LLAA	NOTEST	0	0	0	0	1	1	no	0.01	0.01	0.01	0.01	0.01	0.01	0.01	0.01	0.01	0.01
9230110C19Rik	9230110C19Rik	9230110C19Rik	chr9:8021671-8042823	KI	LLAA	OK	2.29515	2.49198	0.118704	0.308705	0.48025	0.664549	no	1.77757	2.1709	2.45611	3.01822	3.0371	2.37509	2.3361	2.40212	2.32673	2.03571
9230110F15Rik	9230110F15Rik	9230110F15Rik	chr9:35838328-35844150	KI	LLAA	NOTEST	0	0	0	0	1	1	no	0.01	0.01	0.01	0.01	0.01	0.01	0.01	0.01	0.01	0.01
9230112D13Rik	9230112D13Rik	9230112D13Rik	chr14:34511620-34522801	KI	LLAA	NOTEST	0	0	0	0	1	1	no	0.01	0.01	0.01	0.01	0.01	0.01	0.01	0.01	0.01	0.01
9230112J17Rik	9230112J17Rik	9230112J17Rik	chr9:60523966-60545882	KI	LLAA	NOTEST	0.0109363	0.0102311	-0.0961622	0	1	1	no	0.01	0.0511555	0.01	0.01	0.01	0.01	0.01	0.0546815	0.01	0.01
9230114K14Rik	9230114K14Rik	9230114K14Rik	chr5:52190680-52197984	KI	LLAA	OK	1.8829	1.5891	-0.244749	-0.630117	0.16115	0.323427	no	1.40589	2.15713	1.15984	1.39397	1.82865	1.84287	1.26108	2.18421	1.87538	2.25097
9230116L04Rik	9230116L04Rik	9230116L04Rik	chr12:79029162-79103939	KI	LLAA	NOTEST	0.116306	0.0632014	-0.879895	0	1	1	no	0.151081	0.0841274	0.0807988	0.01	0.01	0.01	0.0636688	0.170527	0.240091	0.107242
9230116N13Rik	9230116N13Rik	9230116N13Rik	chr1:136411915-136440220	KI	LLAA	NOTEST	0.184908	0.149518	-0.30649	0	1	1	no	0.0526325	0.172141	0.175858	0.0971735	0.249785	0.206971	0.364195	0.0613275	0.176348	0.115699
9230117E06Rik	9230117E06Rik	9230117E06Rik	chr16:22466568-22657231	KI	LLAA	NOTEST	0	0	0	0	1	1	no	0.01	0.01	0.01	0.01	0.01	0.01	0.01	0.01	0.01	0.01
9330020H09Rik	9330020H09Rik	9330020H09Rik	chr15:98543210-98570864	KI	LLAA	NOTEST	0.310975	0.2846	-0.127865	0	1	1	no	0.343665	0.374578	0.208658	0.288529	0.207569	0.399583	0.243317	0.327711	0.2873	0.296964
9330102E08Rik	9330102E08Rik	9330102E08Rik	chr6:128169699-128183803	KI	LLAA	OK	1.02681	0.893148	-0.201202	-0.529715	0.23335	0.415287	no	0.997148	0.875479	0.986525	0.844205	0.762384	1.06291	1.00676	0.871656	1.01852	1.17422
9330111N05Rik	9330111N05Rik	9330111N05Rik	chr13:80964073-81079857	KI	LLAA	NOTEST	0.0256978	0	#NAME?	0	1	1	no	0.01	0.01	0.01	0.01	0.01	0.01	0.01	0.01	0.0685274	0.0599618
9330117O12Rik	9330117O12Rik	9330117O12Rik	chr18:54611743-54639870	KI	LLAA	NOTEST	0.0926101	0.0489993	-0.918409	0	1	1	no	0.121301	0.0661272	0.01	0.01	0.0575683	0.01	0.104901	0.211991	0.101681	0.0444775
9330133O14Rik	9330133O14Rik	9330133O14Rik	chr8:122443655-122451322	KI	LLAA	OK	1.08944	1.24713	0.19503	0.478262	0.28555	0.477025	no	1.34225	1.08688	1.32358	1.02695	1.45598	0.943018	0.862705	0.983243	1.28325	1.37497
9330136K24Rik	9330136K24Rik	9330136K24Rik	chr17:21528195-21562601	KI	LLAA	NOTEST	0.0723699	0.106542	0.557966	0	1	1	no	0.01	0.240071	0.01	0.01	0.29264	0.0433141	0.01	0.051327	0.0737301	0.193478
9330151L19Rik	9330151L19Rik	9330151L19Rik	chr12:69189837-69199868	KI	LLAA	OK	1.54224	1.82007	0.238966	0.481197	0.26965	0.458732	no	1.7958	1.95758	1.90433	1.69756	1.74506	1.38762	1.73856	1.49479	1.68178	1.40846
9330158H04Rik	9330158H04Rik	9330158H04Rik	chr6:36333137-36524774	KI	LLAA	NOTEST	0	0	0	0	1	1	no	0.01	0.01	0.01	0.01	0.01	0.01	0.01	0.01	0.01	0.01
Cyp2f2	Cyp2f2	Cyp2f2	chr7:27119954-27133660	KI	LLAA	OK	0.432033	1.62079	1.90748	3.00904	5e-05	0.000413819	yes
9330159M07Rik	9330159M07Rik	9330159M07Rik	chr9:88839163-88858870	KI	LLAA	NOTEST	0.173094	0.356932	1.04409	0	1	1	no	0.318969	0.385626	0.443921	0.257705	0.378438	0.0391892	0.310466	0.232311	0.166783	0.116722
9330162012Rik	9330162012Rik	9330162012Rik	chr13:24905599-24939049	KI	LLAA	NOTEST	0.106171	0.157429	0.568316	0	1	1	no	0.31123	0.169699	0.0867158	0.071791	0.147712	0.01	0.20179	0.271906	0.01	0.0571585
9330162B11Rik	9330162B11Rik	9330162B11Rik	chr1:187609005-188214884	KI	LLAA	NOTEST	0.059488	0.0388765	-0.613699	0	1	1	no	0.01	0.0541738	0.01	0.0458758	0.094333	0.0488579	0.128954	0.01	0.0832267	0.0364016
9330175E14Rik	9330175E14Rik	9330175E14Rik	chr8:94433126-94435103	KI	LLAA	NOTEST	0.0396886	0.0581476	0.550994	0	1	1	no	0.01	0.01	0.0823245	0.0681679	0.140246	0.0725721	0.0638693	0.01	0.0620017	0.01
9330175M20Rik	9330175M20Rik	9330175M20Rik	chr1:51218385-51333779	KI	LLAA	NOTEST	0.0220125	0.0157518	-0.482804	0	1	1	no	0.01	0.01	0.01	0.0787591	0.01	0.041944	0.0368981	0.01	0.01	0.0312204
9330178D15Rik	9330178D15Rik	9330178D15Rik	chr3:155976353-156008592	KI	LLAA	NOTEST	0	0	0	0	1	1	no	0.01	0.01	0.01	0.01	0.01	0.01	0.01	0.01	0.01	0.01
9330179D12Rik	9330179D12Rik	9330179D12Rik	chr6:127125708-127212419	KI	LLAA	NOTEST	0.330343	0.362368	0.13349	0	1	1	no	0.319732	0.116256	0.39738	0.728585	0.249886	0.522892	0.308068	0.3432	0.149814	0.327741
9330182L06Rik	9330182L06Rik	9330182L06Rik	chr5:9266192-9480717	KI	LLAA	NOTEST	0.300397	0.451609	0.588202	0	1	1	no	0.388783	0.398792	0.356313	0.528101	0.586053	0.337598	0.27711	0.266567	0.286561	0.334149
9330182O14Rik	9330182O14Rik	9330182O14Rik	chr15:40134364-40150010	KI	LLAA	NOTEST	0	0	0	0	1	1	no	0.01	0.01	0.01	0.01	0.01	0.01	0.01	0.01	0.01	0.01
9330188P03Rik	9330188P03Rik	9330188P03Rik	chr14:105589548-105593929	KI	LLAA	NOTEST	0.0162345	0.0448809	1.46704	0	1	1	no	0.01	0.01	0.12285	0.101555	0.01	0.01	0.01	0.01	0.01	0.0811725
9330199G10Rik	9330199G10Rik	9330199G10Rik	chr13:19462846-19504367	KI	LLAA	NOTEST	0	0	0	0	1	1	no	0.01	0.01	0.01	0.01	0.01	0.01	0.01	0.01	0.01	0.01
9430007A20Rik	9430007A20Rik	9430007A20Rik	chr4:144519821-144529353	KI	LLAA	NOTEST	0	0	0	0	1	1	no	0.01	0.01	0.01	0.01	0.01	0.01	0.01	0.01	0.01	0.01
9430014N10Rik	9430014N10Rik	9430014N10Rik	chr15:93904855-93927111	KI	LLAA	NOTEST	0	0	0	0	1	1	no	0.01	0.01	0.01	0.01	0.01	0.01	0.01	0.01	0.01	0.01
9430015G10Rik	9430015G10Rik	9430015G10Rik	chr4:156109997-156127263	KI	LLAA	OK	4.10485	3.67966	-0.157757	-0.572897	0.1894	0.361214	no	4.2542	3.35981	3.72052	3.68643	3.37732	5.16551	3.45505	3.8446	4.46802	3.59104
9430016H08Rik	9430016H08Rik	9430016H08Rik	chr1:57388243-57415958	KI	LLAA	OK	15.81	14.2654	-0.148313	-0.572635	0.196	0.370082	no	14.6665	12.7584	12.5543	16.3486	14.9993	14.744	15.3174	17.3878	17.093	14.5078
9430018G01Rik	9430018G01Rik	9430018G01Rik	chr6:43345006-43666175	KI	LLAA	NOTEST	0.0102165	0.0153795	0.590118	0	1	1	no	0.01	0.0282892	0.01	0.0239734	0.0246351	0.0510823	0.01	0.01	0.01	0.01
9430019J16Rik	9430019J16Rik	9430019J16Rik	chr2:75436056-75444179	KI	LLAA	NOTEST	0	0	0	0	1	1	no	0.01	0.01	0.01	0.01	0.01	0.01	0.01	0.01	0.01	0.01
Mapk13	Mapk13	Mapk13	chr17:28769316-28778704	KI	LLAA	OK	0.369128	1.37735	1.8997	2.18715	0.0003	0.00209165	yes
9430021M05Rik	9430021M05Rik	9430021M05Rik	chr2:162661162-162675204	KI	LLAA	NOTEST	0	0	0	0	1	1	no	0.01	0.01	0.01	0.01	0.01	0.01	0.01	0.01	0.01	0.01
9430037G07Rik	9430037G07Rik	9430037G07Rik	chr9:88595324-88599243	KI	LLAA	NOTEST	0.141806	0.182261	0.362082	0	1	1	no	0.135342	0.1844	0.338989	0.156231	0.0963423	0.0665708	0.234221	0.1183	0.141464	0.148475
9430038I01Rik	9430038I01Rik	9430038I01Rik	chr7:137375568-137410756	KI	LLAA	OK	3.56253	3.55665	-0.00238587	-0.00623323	0.98005	0.991934	no	4.10527	3.55955	3.99161	2.32971	3.79709	3.09879	2.81931	3.43223	4.43009	4.03225
9430041J12Rik	9430041J12Rik	9430041J12Rik	chr7:4074124-4136926	KI	LLAA	NOTEST	0.0069415	0.0175012	1.33413	0	1	1	no	0.01	0.01	0.01	0.0875059	0.01	0.01	0.01	0.01	0.01	0.0347075
9430060I03Rik	9430060I03Rik	9430060I03Rik	chr1:92933542-92950590	KI	LLAA	NOTEST	0.421806	0.399067	-0.0799499	0	1	1	no	0.673583	0.293784	0.525346	0.310813	0.191808	0.397112	0.17473	0.470837	0.621482	0.44487
9430065F17Rik	9430065F17Rik	9430065F17Rik	chr13:67553201-67570892	KI	LLAA	NOTEST	0.28112	0.548713	0.964863	0	1	1	no	0.110135	0.98777	1.54111	0.01	0.104549	0.01	0.581542	0.128246	0.695815	0.01
9430069I07Rik	9430069I07Rik	9430069I07Rik	chr15:34306680-34436240	KI	LLAA	NOTEST	0	0	0	0	1	1	no	0.01	0.01	0.01	0.01	0.01	0.01	0.01	0.01	0.01	0.01
9430076C15Rik	9430076C15Rik	9430076C15Rik	chr6:53287294-53397216	KI	LLAA	NOTEST	0.0142431	0.00675336	-1.07658	0	1	1	no	0.01	0.01	0.01	0.01	0.0337668	0.01	0.01	0.0414619	0.0297535	0.01
9430078K24Rik	9430078K24Rik	9430078K24Rik	chr12:79917018-79936264	KI	LLAA	NOTEST	0.177722	0.284065	0.6766	0	1	1	no	0.01	0.600715	0.447008	0.182349	0.190254	0.216102	0.01	0.01	0.18548	0.487027
9430083A17Rik	9430083A17Rik	9430083A17Rik	chr13:51097737-51100727	KI	LLAA	NOTEST	0.175515	0.187776	0.0974227	0	1	1	no	0.288525	0.0786237	0.200752	0.199825	0.171155	0.10643	0.187235	0.25219	0.120656	0.211063
9430091E24Rik	9430091E24Rik	9430091E24Rik	chr8:111094744-111145498	KI	LLAA	NOTEST	0.439843	0.391836	-0.16674	0	1	1	no	0.256321	0.419131	0.523245	0.355	0.405481	0.378117	0.40655	0.398268	0.500528	0.515753
9530002B09Rik	9530002B09Rik	9530002B09Rik	chr4:122689258-122705135	KI	LLAA	NOTEST	0	0	0	0	1	1	no	0.01	0.01	0.01	0.01	0.01	0.01	0.01	0.01	0.01	0.01
9530003J23Rik	9530003J23Rik	9530003J23Rik	chr10:117233752-117238681	KI	LLAA	NOTEST	0	0	0	0	1	1	no	0.01	0.01	0.01	0.01	0.01	0.01	0.01	0.01	0.01	0.01
9530014B07Rik	9530014B07Rik	9530014B07Rik	chr13:53635891-53639201	KI	LLAA	NOTEST	0	0	0	0	1	1	no	0.01	0.01	0.01	0.01	0.01	0.01	0.01	0.01	0.01	0.01
9530020I12Rik	9530020I12Rik	9530020I12Rik	chr12:11185992-11204502	KI	LLAA	NOTEST	0.0325847	0.032132	-0.0201852	0	1	1	no	0.01	0.01	0.01	0.16066	0.01	0.01	0.01	0.162923	0.01	0.01
9530026F06Rik	9530026F06Rik	9530026F06Rik	chr1:61378431-61395904	KI	LLAA	NOTEST	0	0	0	0	1	1	no	0.01	0.01	0.01	0.01	0.01	0.01	0.01	0.01	0.01	0.01
9530026P05Rik	9530026P05Rik	9530026P05Rik	chr6:92940581-93111749	KI	LLAA	NOTEST	0.11154	0.149295	0.420606	0	1	1	no	0.01	0.132575	0.271168	0.112022	0.230709	0.119172	0.10495	0.141478	0.102435	0.0896629
9530027J09Rik	9530027J09Rik	9530027J09Rik	chrX:48256933-48285426	KI	LLAA	OK	1.3113	0.925292	-0.503016	-0.687635	0.1263	0.27319	no	0.735133	0.87444	0.893522	1.17184	0.951523	1.05069	1.32911	1.47931	1.56948	1.12792
9530036O11Rik	9530036O11Rik	9530036O11Rik	chr5:28456839-28719209	KI	LLAA	NOTEST	0	0	0	0	1	1	no	0.01	0.01	0.01	0.01	0.01	0.01	0.01	0.01	0.01	0.01
9530051G07Rik	9530051G07Rik	9530051G07Rik	chrX:153037628-153072915	KI	LLAA	NOTEST	0.0186955	0	#NAME?	0	1	1	no	0.01	0.01	0.01	0.01	0.01	0.01	0.0207825	0.01	0.0200611	0.052634
9530052E02Rik	9530052E02Rik	9530052E02Rik	chr8:10986963-11054541	KI	LLAA	NOTEST	0.146024	0.150692	0.0453911	0	1	1	no	0.510937	0.01	0.01	0.01	0.24252	0.25049	0.330922	0.148709	0.01	0.01
9530053A07Rik	9530053A07Rik	9530053A07Rik	chr7:28129465-28164811	KI	LLAA	NOTEST	0.0664481	0.0343337	-0.952602	0	1	1	no	0.0131702	0.028704	0.0439588	0.0608362	0.0249992	0.0777929	0.10261	0.0460583	0.0769431	0.0288364
9530059O14Rik	9530059O14Rik	9530059O14Rik	chr9:122572500-122580647	KI	LLAA	NOTEST	0.00463001	0.0101555	1.13317	0	1	1	no	0.01	0.01	0.01	0.01	0.0507774	0.01	0.0231501	0.01	0.01	0.01
9530062K07Rik	9530062K07Rik	9530062K07Rik	chr6:116199409-116207993	KI	LLAA	NOTEST	0.629614	0.260252	-1.27456	0	1	1	no	0.323779	0.530107	0.01	0.447374	0.01	0.634178	0.698507	0.753598	0.821895	0.239893
9530068E07Rik	9530068E07Rik	9530068E07Rik	chr11:52396427-52408723	KI	LLAA	OK	149.146	154.582	0.0516524	0.334049	0.45105	0.638407	no	152.416	155.497	155.191	152.93	156.878	141.622	149.26	153.961	148.702	152.182
9530077C05Rik	9530077C05Rik	9530077C05Rik	chr9:22411576-22444679	KI	LLAA	NOTEST	0.627779	0.830963	0.404527	0	1	1	no	0.816908	1.11323	0.796068	0.895538	0.533072	0.451768	0.662444	0.832894	0.55589	0.635898
9530080O11Rik	9530080O11Rik	9530080O11Rik	chr4:95959710-96024274	KI	LLAA	NOTEST	0.014428	0.0218558	0.599145	0	1	1	no	0.01	0.01	0.109279	0.01	0.01	0.01	0.01	0.01	0.01	0.0721401
9530082P21Rik	9530082P21Rik	9530082P21Rik	chr17:23749235-23754065	KI	LLAA	OK	5.81849	5.56045	-0.0654416	-0.291929	0.5165	0.694378	no	6.35876	5.11482	5.22376	5.71512	5.38979	6.155	5.35506	5.42931	5.8859	6.26715
9530091C08Rik	9530091C08Rik	9530091C08Rik	chr9:68653785-69388246	KI	LLAA	NOTEST	0.0639454	0.0680944	0.0906963	0	1	1	no	0.0784654	0.0570045	0.0436497	0.01	0.161353	0.0514975	0.12453	0.0304897	0.065487	0.0477223
9630001P10Rik	9630001P10Rik	9630001P10Rik	chr5:45529704-45645469	KI	LLAA	NOTEST	0	0	0	0	1	1	no	0.01	0.01	0.01	0.01	0.01	0.01	0.01	0.01	0.01	0.01
9630013A20Rik	9630013A20Rik	9630013A20Rik	chr14:84443562-84537060	KI	LLAA	NOTEST	0	0	0	0	1	1	no	0.01	0.01	0.01	0.01	0.01	0.01	0.01	0.01	0.01	0.01
9630013K17Rik	9630013K17Rik	9630013K17Rik	chr11:63962626-64079472	KI	LLAA	NOTEST	0	0.0211375	inf	0	1	1	no	0.01	0.01	0.01	0.01	0.105687	0.01	0.01	0.01	0.01	0.01
9630028B13Rik	9630028B13Rik	9630028B13Rik	chr1:185429356-185441819	KI	LLAA	NOTEST	0	0	0	0	1	1	no	0.01	0.01	0.01	0.01	0.01	0.01	0.01	0.01	0.01	0.01
9630028H03Rik	9630028H03Rik	9630028H03Rik	chr2:135580529-135583220	KI	LLAA	NOTEST	0	0.00958481	inf	0	1	1	no	0.047924	0.01	0.01	0.01	0.01	0.01	0.01	0.01	0.01	0.01
9630028I04Rik	9630028I04Rik	9630028I04Rik	chr17:27235074-27248066	KI	LLAA	NOTEST	0.0205306	0.0774507	1.9155	0	1	1	no	0.0843512	0.183899	0.01	0.0389417	0.0800614	0.01	0.0364878	0.01	0.0352938	0.0308715
9830107B12Rik	9830107B12Rik	9830107B12Rik	chr17:48125604-48146307	KI	LLAA	NOTEST	0	0	0	0	1	1	no	0.01	0.01	0.01	0.01	0.01	0.01	0.01	0.01	0.01	0.01
9830132P13Rik	9830132P13Rik	9830132P13Rik	chr3:127916170-127955220	KI	LLAA	NOTEST	0	0	0	0	1	1	no	0.01	0.01	0.01	0.01	0.01	0.01	0.01	0.01	0.01	0.01
9830147E19Rik	9830147E19Rik	9830147E19Rik	chr7:42609525-42642604	KI	LLAA	NOTEST	0.237559	0.183175	-0.375067	0	1	1	no	0.0842476	0.160677	0.234381	0.11673	0.319838	0.290203	0.309905	0.196401	0.175911	0.215377
9830166K06Rik	9830166K06Rik	9830166K06Rik	chr19:8651795-8663335	KI	LLAA	NOTEST	0	0	0	0	1	1	no	0.01	0.01	0.01	0.01	0.01	0.01	0.01	0.01	0.01	0.01
9930012K11Rik	9930012K11Rik	9930012K11Rik	chr14:70154404-70159502	KI	LLAA	OK	2.91182	2.75361	-0.0806006	-0.239192	0.574	0.740658	no	3.07512	2.73857	2.67789	2.94178	2.33469	3.02197	2.94797	2.27964	2.99431	3.31524
9930014A18Rik	9930014A18Rik	9930014A18Rik	chr15:60818995-60831400	KI	LLAA	NOTEST	0.219751	0.201713	-0.123563	0	1	1	no	0.143908	0.246455	0.251651	0.15192	0.214631	0.182102	0.427056	0.167743	0.171697	0.150155
9930021J03Rik	9930021J03Rik	9930021J03Rik	chr19:29714401-29806009	KI	LLAA	OK	1.47564	1.58669	0.104684	0.423303	0.34415	0.538318	no	1.3646	1.8836	1.41701	1.36875	1.89951	1.40737	1.64257	1.56045	1.49682	1.27099
9930104L06Rik	9930104L06Rik	9930104L06Rik	chr4:124937047-124944661	KI	LLAA	OK	3.52156	3.64956	0.0515073	0.196603	0.65705	0.800665	no	3.88875	3.67896	3.67579	3.55708	3.4472	3.21169	3.96782	3.54864	3.28327	3.59638
9930111H07Rik	9930111H07Rik	9930111H07Rik	chr1:85775270-85784694	KI	LLAA	NOTEST	0	0	0	0	1	1	no	0.01	0.01	0.01	0.01	0.01	0.01	0.01	0.01	0.01	0.01
9930111J21Rik1	9930111J21Rik1	9930111J21Rik1	chr11:48945351-48979398	KI	LLAA	NOTEST	0.231207	0.0735193	-1.65299	0	1	1	no	0.0551582	0.0901761	0.0920875	0.0254717	0.104703	0.244231	0.152098	0.353588	0.184385	0.221733
9930111J21Rik2	9930111J21Rik2	9930111J21Rik2	chr11:49037659-49135387	KI	LLAA	NOTEST	0	0	0	0	1	1	no	0.01	0.01	0.01	0.01	0.01	0.01	0.01	0.01	0.01	0.01
A130010J15Rik	A130010J15Rik	A130010J15Rik	chr1:193173468-193201546	KI	LLAA	OK	3.51405	4.2803	0.284578	0.826224	0.06245	0.162929	no	3.599	4.16778	4.44393	4.4406	4.7502	3.37647	3.57776	2.85119	4.39431	3.37052
A130077B15Rik	A130077B15Rik	A130077B15Rik	chr10:122565022-122569891	KI	LLAA	NOTEST	0.0210472	0.01741	-0.273711	0	1	1	no	0.01	0.01	0.0475884	0.0394617	0.01	0.01	0.0739502	0.01	0.01	0.0312859
A1bg	A1bg	A1bg	chr15:60917588-60921270	KI	LLAA	NOTEST	0	0.0136505	inf	0	1	1	no	0.01	0.01	0.0682526	0.01	0.01	0.01	0.01	0.01	0.01	0.01
A1cf	A1cf	A1cf	chr19:31868760-31949406	KI	LLAA	NOTEST	0	0.00556835	inf	0	1	1	no	0.0278418	0.01	0.01	0.01	0.01	0.01	0.01	0.01	0.01	0.01
A230001M10Rik	A230001M10Rik	A230001M10Rik	chr3:102262404-102288771	KI	LLAA	NOTEST	0	0	0	0	1	1	no	0.01	0.01	0.01	0.01	0.01	0.01	0.01	0.01	0.01	0.01
A230009B12Rik	A230009B12Rik	A230009B12Rik	chr17:10403011-10840191	KI	LLAA	NOTEST	0.138438	0.0321301	-2.10724	0	1	1	no	0.01	0.01	0.0655403	0.0951103	0.01	0.202429	0.01	0.240213	0.17359	0.0759582
A230020J21Rik	A230020J21Rik	A230020J21Rik	chr1:191005831-191029781	KI	LLAA	NOTEST	0.58162	0.908241	0.642998	0	1	1	no	0.88912	0.969489	0.762053	0.946754	0.973788	0.604804	1.00533	0.717104	0.22949	0.351367
A230028O05Rik	A230028O05Rik	A230028O05Rik	chr16:25059638-25069058	KI	LLAA	NOTEST	0.0421097	0.0404374	-0.058462	0	1	1	no	0.0387569	0.0844931	0.0431496	0.0357875	0.01	0.0762405	0.01	0.0451667	0.0324227	0.0567186
A230046K03Rik	A230046K03Rik	A230046K03Rik	chr10:83543940-83596473	KI	LLAA	OK	22.419	23.2871	0.0548084	0.339511	0.45155	0.638891	no	19.9616	25.8586	23.4491	21.1569	26.0096	19.242	24.1868	24.8782	21.9835	21.8047
A230050P20Rik	A230050P20Rik	A230050P20Rik	chr9:20868641-20879710	KI	LLAA	OK	8.03845	8.76249	0.124424	0.387644	0.38725	0.581097	no	9.62985	8.02094	9.01558	8.64027	8.50583	9.65946	7.4016	7.16763	8.35736	7.6062
A230056J06Rik	A230056J06Rik	A230056J06Rik	chr13:59580175-59585223	KI	LLAA	NOTEST	0.0274773	0.00743255	-1.88631	0	1	1	no	0.01	0.0371628	0.01	0.01	0.01	0.01	0.0590036	0.01	0.0285103	0.0498724
A230056P14Rik	A230056P14Rik	A230056P14Rik	chr7:55962530-56019573	KI	LLAA	NOTEST	0.612879	0.869517	0.504611	0	1	1	no	0.898949	0.71298	0.910886	1.28176	0.543011	0.240777	0.565137	1.23749	0.480464	0.540525
A230057D06Rik	A230057D06Rik	A230057D06Rik	chr7:61705849-61927574	KI	LLAA	NOTEST	0.0191236	0.0309035	0.692418	0	1	1	no	0.01	0.01	0.01	0.10205	0.0524672	0.01	0.095618	0.01	0.01	0.01
A230065H16Rik	A230065H16Rik	A230065H16Rik	chr12:111406808-111412077	KI	LLAA	NOTEST	0.0646939	0.157118	1.28015	0	1	1	no	0.406003	0.01	0.01	0.186844	0.192743	0.01	0.01	0.01	0.172429	0.151041
A230070E04Rik	A230070E04Rik	A230070E04Rik	chr14:68119544-68131371	KI	LLAA	NOTEST	0.0448253	0.0460531	0.0389873	0	1	1	no	0.0602576	0.01	0.01	0.0556174	0.114391	0.0592231	0.01	0.0702061	0.0505094	0.0441876
A230072C01Rik	A230072C01Rik	A230072C01Rik	chrX:20951664-20987349	KI	LLAA	OK	1.64725	1.6706	0.0203115	0.0349877	0.9383	0.971313	no	1.77909	1.57899	1.47306	2.05171	1.47017	1.37787	1.83385	1.33554	1.88776	1.80122
A230072E10Rik	A230072E10Rik	A230072E10Rik	chrX:151198077-151341879	KI	LLAA	NOTEST	0.083029	0.066596	-0.318181	0	1	1	no	0.01	0.01	0.181537	0.120485	0.0309572	0.128351	0.0846711	0.0760271	0.0545412	0.0715547
A230077H06Rik	A230077H06Rik	A230077H06Rik	chr7:40849152-40898324	KI	LLAA	NOTEST	0.0118181	0.0219077	0.890445	0	1	1	no	0.01	0.01	0.041197	0.0683416	0.01	0.01	0.0320179	0.01	0.01	0.0270725
A230103J11Rik	A230103J11Rik	A230103J11Rik	chr8:85036914-85067120	KI	LLAA	NOTEST	0.101478	0.0609488	-0.735499	0	1	1	no	0.188661	0.01	0.01	0.116083	0.01	0.01	0.163147	0.146535	0.105453	0.0922562
A230108P19Rik	A230108P19Rik	A230108P19Rik	chr2:6188464-6321611	KI	LLAA	NOTEST	0	0.0169947	inf	0	1	1	no	0.0435952	0.01	0.01	0.01	0.0413783	0.01	0.01	0.01	0.01	0.01
A2m	A2m	A2m	chr6:121636172-121679238	KI	LLAA	NOTEST	0.126667	0.604674	2.25512	0	1	1	no	0.566172	0.740452	0.579668	0.857655	0.279425	0.1783	0.235211	0.01	0.0378353	0.181988
A330009N23Rik	A330009N23Rik	A330009N23Rik	chr15:101221190-101232756	KI	LLAA	NOTEST	0.777618	0.643504	-0.273113	0	1	1	no	0.526931	0.670489	0.960293	0.324073	0.735733	0.86232	0.531352	0.511466	1.0788	0.904148
A330015K06Rik	A330015K06Rik	A330015K06Rik	chr3:65109367-65378225	KI	LLAA	NOTEST	0	0	0	0	1	1	no	0.01	0.01	0.01	0.01	0.01	0.01	0.01	0.01	0.01	0.01
A330023F24Rik	A330023F24Rik	A330023F24Rik	chr1:195017398-195037908	KI	LLAA	NOTEST	0.0627825	0.0774521	0.302941	0	1	1	no	0.142053	0.0221161	0.0903292	0.0749812	0.0577811	0.0599187	0.105388	0.0236544	0.0508438	0.0741074
A330032B11Rik	A330032B11Rik	A330032B11Rik	chr19:37021290-37207471	KI	LLAA	NOTEST	0	0	0	0	1	1	no	0.01	0.01	0.01	0.01	0.01	0.01	0.01	0.01	0.01	0.01
A330033J07Rik	A330033J07Rik	A330033J07Rik	chr13:48044230-48264036	KI	LLAA	NOTEST	0.095224	0.105683	0.150343	0	1	1	no	0.115266	0.01	0.12833	0.24835	0.0364678	0.0755829	0.0332432	0.13433	0.0642835	0.16868
A330035P11Rik	A330035P11Rik	A330035P11Rik	chr14:122097938-122106974	KI	LLAA	NOTEST	0.383701	0.394705	0.0407903	0	1	1	no	0.359993	0.348811	0.400808	0.332404	0.531508	0.314724	0.415279	0.372911	0.435057	0.380536
A330040F15Rik	A330040F15Rik	A330040F15Rik	chr19:12573524-12596566	KI	LLAA	NOTEST	0.13515	0.108446	-0.317586	0	1	1	no	0.107362	0.117116	0.119748	0.198005	0.01	0.105345	0.185509	0.12502	0.180771	0.079106
A330041J22Rik	A330041J22Rik	A330041J22Rik	chr9:86581362-86701253	KI	LLAA	NOTEST	0.0119006	0.0347779	1.54714	0	1	1	no	0.0605428	0.01	0.01	0.0558803	0.0574661	0.0595028	0.01	0.01	0.01	0.01
A330048O09Rik	A330048O09Rik	A330048O09Rik	chr13:48272417-48273884	KI	LLAA	NOTEST	0	0	0	0	1	1	no	0.01	0.01	0.01	0.01	0.01	0.01	0.01	0.01	0.01	0.01
A330049N07Rik	A330049N07Rik	A330049N07Rik	chr10:72973302-73086705	KI	LLAA	NOTEST	0	0	0	0	1	1	no	0.01	0.01	0.01	0.01	0.01	0.01	0.01	0.01	0.01	0.01
A330050F15Rik	A330050F15Rik	A330050F15Rik	chr17:69439325-69489233	KI	LLAA	NOTEST	0	0	0	0	1	1	no	0.01	0.01	0.01	0.01	0.01	0.01	0.01	0.01	0.01	0.01
A330069E16Rik	A330069E16Rik	A330069E16Rik	chr2:91237145-91238357	KI	LLAA	OK	1.06539	1.05531	-0.0137071	-0.0178216	0.9529	0.978423	no	0.553802	1.35972	0.77275	1.27592	1.31436	0.949908	0.83674	1.28932	0.818263	1.4327
A330070K13Rik	A330070K13Rik	A330070K13Rik	chr5:130369457-130840645	KI	LLAA	NOTEST	0	0	0	0	1	1	no	0.01	0.01	0.01	0.01	0.01	0.01	0.01	0.01	0.01	0.01
A330074K22Rik	A330074K22Rik	A330074K22Rik	chr8:120204433-120228230	KI	LLAA	NOTEST	0.305696	0.194379	-0.653226	0	1	1	no	0.131401	0.238735	0.195085	0.323525	0.0831462	0.387661	0.303138	0.306249	0.146636	0.384794
A330076C08Rik	A330076C08Rik	A330076C08Rik	chr13:44193588-44216487	KI	LLAA	NOTEST	0	0.0127769	inf	0	1	1	no	0.01	0.01	0.0638847	0.01	0.01	0.01	0.01	0.01	0.01	0.01
A330076H08Rik	A330076H08Rik	A330076H08Rik	chr7:61943900-61982359	KI	LLAA	NOTEST	0	0.0743328	inf	0	1	1	no	0.01	0.0662845	0.135449	0.112225	0.0577051	0.01	0.01	0.01	0.01	0.01
A330093E20Rik	A330093E20Rik	A330093E20Rik	chr18:45560153-46045260	KI	LLAA	NOTEST	0	0	0	0	1	1	no	0.01	0.01	0.01	0.01	0.01	0.01	0.01	0.01	0.01	0.01
A330102I10Rik	A330102I10Rik	A330102I10Rik	chr13:29014413-29040336	KI	LLAA	NOTEST	0	0.143417	inf	0	1	1	no	0.150906	0.01	0.237899	0.328279	0.01	0.01	0.01	0.01	0.01	0.01
A3galt2	A3galt2	A3galt2	chr4:128759257-128769298	KI	LLAA	NOTEST	0.0376468	0.0139275	-1.43459	0	1	1	no	0.01	0.0344524	0.0351849	0.01	0.01	0.01	0.0820572	0.0368396	0.01	0.0693372
A430005L14Rik	A430005L14Rik	A430005L14Rik	chr4:153957236-153961924	KI	LLAA	OK	20.6946	18.6999	-0.146221	-0.66572	0.1361	0.288398	no	15.4351	22.2282	18.4464	18.19	19.1999	19.5872	19.8511	21.2035	19.4376	23.3935
A430033K04Rik	A430033K04Rik	A430033K04Rik	chr5:138622858-138648905	KI	LLAA	OK	2.67925	3.22891	0.269217	0.982069	0.0287	0.0902888	no	2.80699	3.69389	3.01044	3.31923	3.314	2.89602	2.45847	2.07454	3.26327	2.70396
A430035B10Rik	A430035B10Rik	A430035B10Rik	chr6:8507058-8509161	KI	LLAA	NOTEST	0.180666	0.20122	0.155447	0	1	1	no	0.286925	0.187694	0.319603	0.211876	0.01	0.225622	0.0496301	0.267446	0.192355	0.168276
A430046D13Rik	A430046D13Rik	A430046D13Rik	chr10:128499246-128504242	KI	LLAA	OK	3.72239	3.72574	0.00129891	0.00447326	0.99115	0.99585	no	3.93101	4.5907	3.57088	3.17895	3.35715	4.00589	3.24928	3.52154	4.58265	3.25257
A430078G23Rik	A430078G23Rik	A430078G23Rik	chr8:3353414-3390299	KI	LLAA	NOTEST	0.0707543	0.100587	0.507555	0	1	1	no	0.145442	0.0396333	0.0809579	0.167881	0.0690217	0.0715323	0.125843	0.042375	0.0608225	0.0531986
A430078I02Rik	A430078I02Rik	A430078I02Rik	chr6:86438397-86480830	KI	LLAA	NOTEST	0.374578	0.545433	0.542138	0	1	1	no	0.613732	0.382303	0.536945	0.445228	0.748957	0.385873	0.27155	0.561937	0.525152	0.128375
A430085M09Rik	A430085M09Rik	A430085M09Rik	chr4:78594046-78597484	KI	LLAA	NOTEST	0	0	0	0	1	1	no	0.01	0.01	0.01	0.01	0.01	0.01	0.01	0.01	0.01	0.01
A430088P11Rik	A430088P11Rik	A430088P11Rik	chr15:80671846-80700425	KI	LLAA	NOTEST	0.0464576	0.0860664	0.889535	0	1	1	no	0.121709	0.0265192	0.0541727	0.112416	0.115515	0.0239448	0.01	0.170236	0.0203289	0.0177785
A430089I19Rik	A430089I19Rik	A430089I19Rik	chr5_JH584298_random:167741-172019	KI	LLAA	NOTEST	0	0	0	0	1	1	no	0.01	0.01	0.01	0.01	0.01	0.01	0.01	0.01	0.01	0.01
A430090L17Rik	A430090L17Rik	A430090L17Rik	chr13:113794507-114157461	KI	LLAA	NOTEST	0	0	0	0	1	1	no	0.01	0.01	0.01	0.01	0.01	0.01	0.01	0.01	0.01	0.01
A430093F15Rik	A430093F15Rik	A430093F15Rik	chr19:10740946-10786043	KI	LLAA	NOTEST	0.0255381	0.0523887	1.03661	0	1	1	no	0.01	0.01	0.116162	0.096283	0.0494986	0.051269	0.01	0.01	0.01	0.0764214
A430105I19Rik	A430105I19Rik	A430105I19Rik	chr2:118754144-118762661	KI	LLAA	OK	3.54016	3.29031	-0.105592	-0.459339	0.2959	0.488285	no	3.72231	3.22585	3.4936	2.79615	3.21362	3.13364	3.68746	3.60689	3.91471	3.35808
A4galt	A4galt	A4galt	chr15:83226721-83251774	KI	LLAA	OK	17.3556	17.7138	0.0294683	0.153286	0.7305	0.848944	no	17.1206	15.6397	19.6651	19.5171	16.6263	19.5637	16.3158	14.738	17.676	18.4845
A4gnt	A4gnt	A4gnt	chr9:99612501-99622367	KI	LLAA	NOTEST	0.00915816	0	#NAME?	0	1	1	no	0.01	0.01	0.01	0.01	0.01	0.01	0.01	0.0457908	0.01	0.01
A530006G24Rik	A530006G24Rik	A530006G24Rik	chr2:147710692-147717632	KI	LLAA	NOTEST	0	0	0	0	1	1	no	0.01	0.01	0.01	0.01	0.01	0.01	0.01	0.01	0.01	0.01
A530013C23Rik	A530013C23Rik	A530013C23Rik	chr2:167690758-167697413	KI	LLAA	NOTEST	0.478615	0.502799	0.071116	0	1	1	no	0.776679	0.620955	0.634356	0.334583	0.14742	0.305414	0.358283	0.482679	0.563804	0.682893
A530016L24Rik	A530016L24Rik	A530016L24Rik	chr12:112489447-112499927	KI	LLAA	NOTEST	0.127004	0.339981	1.42057	0	1	1	no	0.535696	0.269514	0.275285	0.228291	0.391117	0.0405271	0.106953	0.0480212	0.137922	0.301599
A530032D15Rik	A530032D15Rik	A530032D15Rik	chr1:85088138-85109853	KI	LLAA	NOTEST	0	0.0398234	inf	0	1	1	no	0.01	0.0694214	0.0709328	0.0587628	0.01	0.01	0.01	0.01	0.01	0.01
A530046M15Rik	A530046M15Rik	A530046M15Rik	chr13:15807242-15827537	KI	LLAA	NOTEST	0	0	0	0	1	1	no	0.01	0.01	0.01	0.01	0.01	0.01	0.01	0.01	0.01	0.01
A530050N04Rik	A530050N04Rik	A530050N04Rik	chr18:61470224-61484607	KI	LLAA	NOTEST	0	0	0	0	1	1	no	0.01	0.01	0.01	0.01	0.01	0.01	0.01	0.01	0.01	0.01
A530053G22Rik	A530053G22Rik	A530053G22Rik	chr6:60279042-60403707	KI	LLAA	NOTEST	0.0132684	0	#NAME?	0	1	1	no	0.01	0.01	0.01	0.01	0.01	0.01	0.01	0.01	0.066342	0.01
A530058N18Rik	A530058N18Rik	A530058N18Rik	chr2:114009600-114032292	KI	LLAA	NOTEST	0	0	0	0	1	1	no	0.01	0.01	0.01	0.01	0.01	0.01	0.01	0.01	0.01	0.01
A530064D06Rik	A530064D06Rik	A530064D06Rik	chr17:48151895-48167257	KI	LLAA	NOTEST	0.019211	0.0404581	1.07449	0	1	1	no	0.130919	0.0713714	0.01	0.01	0.01	0.01	0.01	0.01	0.01	0.096055
A530065N20Rik	A530065N20Rik	A530065N20Rik	chr13:60029710-60116669	KI	LLAA	NOTEST	0	0.00542677	inf	0	1	1	no	0.01	0.01	0.01	0.01	0.0271339	0.01	0.01	0.01	0.01	0.01
A530072M11Rik	A530072M11Rik	A530072M11Rik	chr4:16164109-16266225	KI	LLAA	NOTEST	0.168025	0.275968	0.715826	0	1	1	no	0.240889	0.328299	0.134172	0.333508	0.34297	0.236753	0.104161	0.0701648	0.252398	0.176646
A530088E08Rik	A530088E08Rik	A530088E08Rik	chr17:32390660-32404808	KI	LLAA	NOTEST	0	0.0124625	inf	0	1	1	no	0.0623126	0.01	0.01	0.01	0.01	0.01	0.01	0.01	0.01	0.01
A530099J19Rik	A530099J19Rik	A530099J19Rik	chr13:19727416-19732951	KI	LLAA	NOTEST	0	0	0	0	1	1	no	0.01	0.01	0.01	0.01	0.01	0.01	0.01	0.01	0.01	0.01
A630001G21Rik	A630001G21Rik	A630001G21Rik	chr1:85717082-85736606	KI	LLAA	NOTEST	0.0550104	0.0723815	0.395916	0	1	1	no	0.01	0.125129	0.127841	0.01	0.108937	0.01	0.0992602	0.133723	0.01	0.0420689
A630010A05Rik	A630010A05Rik	A630010A05Rik	chr16:14562316-14621284	KI	LLAA	NOTEST	0	0	0	0	1	1	no	0.01	0.01	0.01	0.01	0.01	0.01	0.01	0.01	0.01	0.01
A630012P03Rik	A630012P03Rik	A630012P03Rik	chrX:52272426-52619047	KI	LLAA	NOTEST	0	0	0	0	1	1	no	0.01	0.01	0.01	0.01	0.01	0.01	0.01	0.01	0.01	0.01
C1rb	C1rb	C1rb	chr6:124570429-124581044	KI	LLAA	OK	1.1161	4.15879	1.89771	5.01196	5e-05	0.000413819	yes
A630020A06	A630020A06	A630020A06	chr15:3996038-4015858	KI	LLAA	NOTEST	0.00887106	0.00560301	-0.662904	0	1	1	no	0.01	0.01	0.01	0.0280151	0.01	0.01	0.01	0.01	0.01	0.0443553
A630023A22Rik	A630023A22Rik	A630023A22Rik	chr14:34051129-34102754	KI	LLAA	NOTEST	0.0497174	0	#NAME?	0	1	1	no	0.01	0.01	0.01	0.01	0.01	0.01	0.0748811	0.100909	0.072797	0.01
A630023P12Rik	A630023P12Rik	A630023P12Rik	chr5:110514922-110525979	KI	LLAA	NOTEST	0	0	0	0	1	1	no	0.01	0.01	0.01	0.01	0.01	0.01	0.01	0.01	0.01	0.01
Ctss	Ctss	Ctss	chr3:95526785-95556405	KI	LLAA	OK	1.38225	5.09135	1.88103	3.95838	5e-05	0.000413819	yes
A630066F11Rik	A630066F11Rik	A630066F11Rik	chr10:7630235-7664623	KI	LLAA	OK	2.27214	1.75267	-0.374496	-0.307601	0.483	0.66656	no	1.76728	1.52175	1.6593	2.40231	1.4127	1.64363	2.65267	2.16662	2.50251	2.39523
A630072M18Rik	A630072M18Rik	A630072M18Rik	chr5:20893023-20956398	KI	LLAA	NOTEST	0.530868	0.620041	0.22401	0	1	1	no	0.622827	0.509073	0.454823	0.719158	0.794323	0.555542	0.623327	0.589869	0.487607	0.397996
A630073D07Rik	A630073D07Rik	A630073D07Rik	chr6:132625110-132627511	KI	LLAA	NOTEST	0	0	0	0	1	1	no	0.01	0.01	0.01	0.01	0.01	0.01	0.01	0.01	0.01	0.01
A630075F10Rik	A630075F10Rik	A630075F10Rik	chr2:170061239-170070778	KI	LLAA	NOTEST	0.00879583	0.0261561	1.57226	0	1	1	no	0.01	0.130781	0.01	0.01	0.01	0.01	0.01	0.01	0.01	0.0439792
A630076J17Rik	A630076J17Rik	A630076J17Rik	chr3:107230613-107234031	KI	LLAA	NOTEST	0.0464001	0	#NAME?	0	1	1	no	0.01	0.01	0.01	0.01	0.01	0.01	0.01	0.232001	0.01	0.01
A630077J23Rik	A630077J23Rik	A630077J23Rik	chr4:43751858-43759464	KI	LLAA	NOTEST	0	0	0	0	1	1	no	0.01	0.01	0.01	0.01	0.01	0.01	0.01	0.01	0.01	0.01
A630089N07Rik	A630089N07Rik	A630089N07Rik	chr16:98062511-98082439	KI	LLAA	NOTEST	0.276935	0.401992	0.53762	0	1	1	no	0.413823	0.281967	0.345663	0.477525	0.490982	0.30513	0.357942	0.120548	0.259953	0.3411
A630095E13Rik	A630095E13Rik	A630095E13Rik	chr9:36635753-36638602	KI	LLAA	NOTEST	0	0	0	0	1	1	no	0.01	0.01	0.01	0.01	0.01	0.01	0.01	0.01	0.01	0.01
A630095N17Rik	A630095N17Rik	A630095N17Rik	chr1:75220094-75232093	KI	LLAA	NOTEST	0.126931	0.0413362	-1.61857	0	1	1	no	0.206681	0.01	0.01	0.01	0.01	0.01	0.01	0.48082	0.01	0.153837
A730004F24Rik	A730004F24Rik	A730004F24Rik	chr1:186511837-186558681	KI	LLAA	NOTEST	0	0	0	0	1	1	no	0.01	0.01	0.01	0.01	0.01	0.01	0.01	0.01	0.01	0.01
A730006G06Rik	A730006G06Rik	A730006G06Rik	chr17:48064788-48090920	KI	LLAA	NOTEST	0	0	0	0	1	1	no	0.01	0.01	0.01	0.01	0.01	0.01	0.01	0.01	0.01	0.01
A730008H23Rik	A730008H23Rik	A730008H23Rik	chr1:88227019-88277579	KI	LLAA	OK	9.13536	8.4954	-0.104779	-0.26667	0.54885	0.720354	no	9.58219	7.78684	9.04884	8.24267	7.81647	9.81408	8.14852	9.96209	9.03611	8.71598
A730017C20Rik	A730017C20Rik	A730017C20Rik	chr18:59062380-59076960	KI	LLAA	NOTEST	0	0	0	0	1	1	no	0.01	0.01	0.01	0.01	0.01	0.01	0.01	0.01	0.01	0.01
A730017L22Rik	A730017L22Rik	A730017L22Rik	chr2:130872540-130906396	KI	LLAA	NOTEST	0.551596	0.527751	-0.0637549	0	1	1	no	0.506524	0.250989	0.717872	0.59519	0.568181	0.362237	0.916192	0.42927	0.578217	0.472065
A730018C14Rik	A730018C14Rik	A730018C14Rik	chr12:112411022-112423198	KI	LLAA	NOTEST	0	0	0	0	1	1	no	0.01	0.01	0.01	0.01	0.01	0.01	0.01	0.01	0.01	0.01
A730020E08Rik	A730020E08Rik	A730020E08Rik	chr6:61175603-62382863	KI	LLAA	NOTEST	0.0456848	0.0941134	1.04269	0	1	1	no	0.203549	0.01	0.0755978	0.0626153	0.128805	0.01	0.01	0.0790447	0.01	0.149379
A730020M07Rik	A730020M07Rik	A730020M07Rik	chr3:121634935-121646453	KI	LLAA	NOTEST	0.946187	0.663132	-0.512828	0	1	1	no	0.527449	0.602921	0.881307	0.55319	0.750795	1.05049	0.99062	0.805607	1.20922	0.674998
A730036I17Rik	A730036I17Rik	A730036I17Rik	chr2:129218968-129235606	KI	LLAA	NOTEST	0	0	0	0	1	1	no	0.01	0.01	0.01	0.01	0.01	0.01	0.01	0.01	0.01	0.01
A730043L09Rik	A730043L09Rik	A730043L09Rik	chr9:62242595-62244100	KI	LLAA	NOTEST	0.0163607	0.0580954	1.82819	0	1	1	no	0.01	0.01	0.10845	0.0897038	0.0923233	0.01	0.01	0.01	0.0818036	0.01
A730046J19Rik	A730046J19Rik	A730046J19Rik	chrX:144153694-144166274	KI	LLAA	NOTEST	0	0	0	0	1	1	no	0.01	0.01	0.01	0.01	0.01	0.01	0.01	0.01	0.01	0.01
A730056A06Rik	A730056A06Rik	A730056A06Rik	chr7:73310379-73419899	KI	LLAA	OK	1.44354	2.15905	0.580782	0.862406	0.0545	0.14718	no	1.92174	2.49543	1.72672	2.2636	2.38775	1.4732	1.52707	1.76438	1.12282	1.33024
A730082K24Rik	A730082K24Rik	A730082K24Rik	chr7:114948649-114983967	KI	LLAA	NOTEST	0	0	0	0	1	1	no	0.01	0.01	0.01	0.01	0.01	0.01	0.01	0.01	0.01	0.01
A730085K08Rik	A730085K08Rik	A730085K08Rik	chr9:122382021-122398801	KI	LLAA	NOTEST	0.0422601	0	#NAME?	0	1	1	no	0.01	0.01	0.01	0.01	0.01	0.01	0.01	0.01	0.2113	0.01
A730090H04Rik	A730090H04Rik	A730090H04Rik	chr11:95140446-95159047	KI	LLAA	NOTEST	0.14614	0.11244	-0.378191	0	1	1	no	0.01	0.295536	0.0754975	0.0625325	0.128634	0.0665789	0.351539	0.01	0.113674	0.198907
A730090N16Rik	A730090N16Rik	A730090N16Rik	chr3:65109367-65378225	KI	LLAA	NOTEST	0.147929	0.0366879	-2.01153	0	1	1	no	0.01	0.090718	0.0927213	0.01	0.01	0.163381	0.21571	0.290678	0.0698747	0.01
A830009L08Rik	A830009L08Rik	A830009L08Rik	chr13:91368989-91388085	KI	LLAA	NOTEST	0	0.0217564	inf	0	1	1	no	0.01	0.01	0.01	0.0355988	0.073183	0.01	0.01	0.01	0.01	0.01
A830010M20Rik	A830010M20Rik	A830010M20Rik	chr5:107497744-107512556	KI	LLAA	NOTEST	0.453361	0.534606	0.237817	0	1	1	no	0.542354	0.489718	0.637936	0.429454	0.57357	0.213552	0.388997	0.704472	0.439812	0.519973
A830011K09Rik	A830011K09Rik	A830011K09Rik	chr6:138364480-138599314	KI	LLAA	NOTEST	0	0	0	0	1	1	no	0.01	0.01	0.01	0.01	0.01	0.01	0.01	0.01	0.01	0.01
A830018L16Rik	A830018L16Rik	A830018L16Rik	chr1:11414104-11975902	KI	LLAA	NOTEST	0	0.0173158	inf	0	1	1	no	0.01	0.01	0.0865792	0.01	0.01	0.01	0.01	0.01	0.01	0.01
A830019L24Rik	A830019L24Rik	A830019L24Rik	chr3:143243054-143257996	KI	LLAA	NOTEST	0.0100188	0	#NAME?	0	1	1	no	0.01	0.01	0.01	0.01	0.01	0.01	0.01	0.01	0.01	0.0500941
A830052D11Rik	A830052D11Rik	A830052D11Rik	chr18:32359056-32435740	KI	LLAA	OK	1.19362	1.2256	0.0381452	0.00898987	0.9814	0.992649	no	0.942522	0.799651	1.05118	1.54521	1.78941	1.13043	1.80962	1.46344	1.4103	0.154284
Itgb2	Itgb2	Itgb2	chr10:77530347-77565674	KI	LLAA	OK	0.458907	1.6577	1.85291	3.75704	5e-05	0.000413819	yes
A830082K12Rik	A830082K12Rik	A830082K12Rik	chr13:78188972-78236564	KI	LLAA	NOTEST	0.912607	0.640977	-0.509722	0	1	1	no	0.427909	0.829303	0.529466	0.921797	0.496408	1.122	0.863705	0.831048	0.875758	0.870524
A830082N09Rik	A830082N09Rik	A830082N09Rik	chr10:33987215-33995055	KI	LLAA	NOTEST	0.123246	0.180934	0.553923	0	1	1	no	0.146417	0.203072	0.192521	0.135267	0.227393	0.0655186	0.149795	0.155165	0.177748	0.0680036
A930001A20Rik	A930001A20Rik	A930001A20Rik	chr3:14971200-15002727	KI	LLAA	NOTEST	0.0141716	0	#NAME?	0	1	1	no	0.01	0.01	0.01	0.01	0.01	0.01	0.01	0.01	0.070858	0.01
A930001C03Rik	A930001C03Rik	A930001C03Rik	chr19:4425456-4477143	KI	LLAA	NOTEST	0.0854326	0.105655	0.306502	0	1	1	no	0.134267	0.146508	0.01	0.247499	0.01	0.01	0.115933	0.156303	0.01	0.154926
A930002C04Rik	A930002C04Rik	A930002C04Rik	chr13:47122719-47247991	KI	LLAA	NOTEST	0	0	0	0	1	1	no	0.01	0.01	0.01	0.01	0.01	0.01	0.01	0.01	0.01	0.01
A930003A15Rik	A930003A15Rik	A930003A15Rik	chr16:19876567-19884274	KI	LLAA	OK	8.63419	7.47117	-0.208727	-0.716618	0.1082	0.244228	no	6.36118	7.61319	8.45155	6.75963	8.17029	9.06458	9.64765	7.16369	8.34434	8.95068
A930003O13Rik	A930003O13Rik	A930003O13Rik	chr5:22738910-23275597	KI	LLAA	NOTEST	0.00834319	0.0126773	0.603577	0	1	1	no	0.01	0.01	0.0633865	0.01	0.01	0.01	0.01	0.01	0.01	0.0417159
A930004D18Rik	A930004D18Rik	A930004D18Rik	chr2:18025188-18037741	KI	LLAA	OK	0.891654	0.994596	0.157626	0.235875	0.54715	0.719005	no	0.632828	1.34323	1.00106	0.984263	1.01159	0.72085	1.124	0.737534	0.779783	1.09611
A930005H10Rik	A930005H10Rik	A930005H10Rik	chr3:115881578-115888130	KI	LLAA	OK	8.05638	7.74206	-0.0574155	-0.157634	0.7233	0.844831	no	9.79579	6.51554	9.61895	7.24745	5.53255	8.54698	7.04197	4.73563	11.1239	8.83344
A930006I01Rik	A930006I01Rik	A930006I01Rik	chr2:103338600-103372764	KI	LLAA	NOTEST	0	0	0	0	1	1	no	0.01	0.01	0.01	0.01	0.01	0.01	0.01	0.01	0.01	0.01
A930006K02Rik	A930006K02Rik	A930006K02Rik	chr16:91465103-91470123	KI	LLAA	NOTEST	0.178638	0.22163	0.311114	0	1	1	no	0.491108	0.01	0.01	0.150789	0.466252	0.16031	0.282521	0.190506	0.13854	0.121312
A930007I19Rik	A930007I19Rik	A930007I19Rik	chr19:29503662-29521987	KI	LLAA	NOTEST	0.0494106	0.0190392	-1.37585	0	1	1	no	0.01	0.0515439	0.01	0.0436519	0.01	0.01	0.122703	0.0550962	0.01	0.0692539
A930009A15Rik	A930009A15Rik	A930009A15Rik	chr10:115450313-115587780	KI	LLAA	NOTEST	0.0201959	0	#NAME?	0	1	1	no	0.01	0.01	0.01	0.01	0.01	0.01	0.01	0.01	0.10098	0.01
A930011G23Rik	A930011G23Rik	A930011G23Rik	chr5:99297243-99729060	KI	LLAA	NOTEST	0	0	0	0	1	1	no	0.01	0.01	0.01	0.01	0.01	0.01	0.01	0.01	0.01	0.01
A930012L18Rik	A930012L18Rik	A930012L18Rik	chr18:44425059-44812182	KI	LLAA	NOTEST	0.287321	0.808807	1.49313	0	1	1	no	0.694151	1.00895	0.51532	0.683598	1.14202	0.136514	0.360292	0.431405	0.271183	0.237212
A930013F10Rik	A930013F10Rik	A930013F10Rik	chr8:22628118-22653437	KI	LLAA	NOTEST	0.147267	0.0913985	-0.688189	0	1	1	no	0.090029	0.0981419	0.100249	0.0831211	0.085451	0.0885307	0.350474	0.0524555	0.113038	0.131836
Tyrobp	Tyrobp	Tyrobp	chr7:30413787-30417579	KI	LLAA	OK	1.18665	4.23445	1.83527	2.46301	0.00025	0.00178102	yes
A930016O22Rik	A930016O22Rik	A930016O22Rik	chr7:19411093-19421583	KI	LLAA	OK	7.56258	8.36076	0.144756	0.217164	0.63235	0.784125	no	8.52577	6.95856	9.07977	9.63398	7.60574	9.16162	8.62435	7.76319	6.66925	5.5945
A930017M01Rik	A930017M01Rik	A930017M01Rik	chr15:44881393-44884743	KI	LLAA	NOTEST	0.018163	0.00607524	-1.57999	0	1	1	no	0.01	0.01	0.01	0.01	0.0303762	0.01	0.01	0.0373004	0.0535146	0.01
A930018P22Rik	A930018P22Rik	A930018P22Rik	chr2:104122768-104124746	KI	LLAA	NOTEST	0.0227455	0	#NAME?	0	1	1	no	0.01	0.01	0.01	0.01	0.01	0.01	0.01	0.01	0.01	0.113727
A930019D19Rik	A930019D19Rik	A930019D19Rik	chr2:146241298-146512004	KI	LLAA	NOTEST	0	0	0	0	1	1	no	0.01	0.01	0.01	0.01	0.01	0.01	0.01	0.01	0.01	0.01
A930024E05Rik	A930024E05Rik	A930024E05Rik	chr5:122989353-122998341	KI	LLAA	NOTEST	0.297194	0.249208	-0.254056	0	1	1	no	0.176511	0.256595	0.262161	0.271538	0.279234	0.404808	0.407074	0.205656	0.295873	0.172559
A930031H19Rik	A930031H19Rik	A930031H19Rik	chr4:131000831-131010474	KI	LLAA	NOTEST	0	0	0	0	1	1	no	0.01	0.01	0.01	0.01	0.01	0.01	0.01	0.01	0.01	0.01
A930041C12Rik	A930041C12Rik	A930041C12Rik	chr5:107534710-107661853	KI	LLAA	NOTEST	0.0399064	0.107212	1.42578	0	1	1	no	0.01	0.291141	0.01	0.24492	0.01	0.01	0.01	0.01	0.01	0.199532
AA387883	AA387883	AA387883	chr19:52923180-52926931	KI	LLAA	NOTEST	0	0	0	0	1	1	no	0.01	0.01	0.01	0.01	0.01	0.01	0.01	0.01	0.01	0.01
AA388235	AA388235	AA388235	chr17:33981491-33985358	KI	LLAA	NOTEST	0.137244	0	#NAME?	0	1	1	no	0.01	0.01	0.01	0.01	0.01	0.135538	0.119208	0.192658	0.138139	0.100679
AA413626	AA413626	AA413626	chr11:4895342-4928865	KI	LLAA	NOTEST	0.0949685	0.181574	0.935033	0	1	1	no	0.01	0.447823	0.460045	0.01	0.01	0.01	0.01	0.474842	0.01	0.01
AA414768	AA414768	AA414768	chrX:12936872-12938541	KI	LLAA	OK	2.43581	2.10754	-0.208844	-0.542044	0.22225	0.401729	no	2.90214	1.61901	2.03035	1.74399	2.24219	2.65264	2.45105	2.75198	2.0946	2.22878
AA415398	AA415398	AA415398	chr4:119530314-119538769	KI	LLAA	NOTEST	0.800089	0.964609	0.269784	0	1	1	no	0.877508	1.33941	0.912311	0.971955	0.721856	0.977496	0.708311	0.954245	0.588344	0.772048
AA465934	AA465934	AA465934	chr11:83291698-83298977	KI	LLAA	OK	22.4441	0.245545	-6.51421	-2.58858	0.05615	0.150496	no	0.433433	0.01	0.01	0.794292	0.01	17.2401	18.5942	24.6398	28.9618	22.7848
Prokr1	Prokr1	Prokr1	chr6:87578591-87590701	KI	LLAA	OK	0.899734	3.20395	1.83228	5.74738	5e-05	0.000413819	yes
AA474331	AA474331	AA474331	chr10:39892759-39899238	KI	LLAA	OK	1.4336	1.13134	-0.341613	-0.435786	0.2988	0.491485	no	1.14044	1.60047	1.0919	1.0505	0.773373	1.27639	0.702941	2.08557	1.65442	1.44868
AA536875	AA536875	AA536875	chr14:123168502-123176176	KI	LLAA	NOTEST	0	0	0	0	1	1	no	0.01	0.01	0.01	0.01	0.01	0.01	0.01	0.01	0.01	0.01
AA543186	AA543186	AA543186	chr2:25327449-25332571	KI	LLAA	NOTEST	0.257496	0.215626	-0.256018	0	1	1	no	0.01	0.433817	0.14776	0.244788	0.251766	0.260633	0.344031	0.154506	0.333685	0.194624
AA543401	AA543401	AA543401	chr9:106892824-107231909	KI	LLAA	NOTEST	0	0	0	0	1	1	no	0.01	0.01	0.01	0.01	0.01	0.01	0.01	0.01	0.01	0.01
AA545190	AA545190	AA545190	chr6:10971467-10974378	KI	LLAA	NOTEST	0	0	0	0	1	1	no	0.01	0.01	0.01	0.01	0.01	0.01	0.01	0.01	0.01	0.01
AA619741	AA619741	AA619741	chr1:34633534-34636210	KI	LLAA	NOTEST	0	0	0	0	1	1	no	0.01	0.01	0.01	0.01	0.01	0.01	0.01	0.01	0.01	0.01
AA792892	AA792892	AA792892	chr5:94377339-94384334	KI	LLAA	NOTEST	0	0	0	0	1	1	no	0.01	0.01	0.01	0.01	0.01	0.01	0.01	0.01	0.01	0.01
AA986860	AA986860	AA986860	chr1:130731975-130744622	KI	LLAA	NOTEST	0.491481	0.413676	-0.248635	0	1	1	no	0.556884	0.242806	0.330653	0.479952	0.458083	0.365179	0.385468	0.519197	0.590015	0.597546
AB124611	AB124611	AB124611	chr9:21526176-21545331	KI	LLAA	NOTEST	0.208182	0.40189	0.948953	0	1	1	no	0.480798	0.419531	0.214435	0.620849	0.273835	0.283165	0.332392	0.111979	0.242609	0.0707654
AF067061	AF067061	AF067061	chr13:120263113-120264517	KI	LLAA	NOTEST	0	0	0	0	1	1	no	0.01	0.01	0.01	0.01	0.01	0.01	0.01	0.01	0.01	0.01
AF067063	AF067063	AF067063	chr13:119827960-119830217	KI	LLAA	NOTEST	0	0	0	0	1	1	no	0.01	0.01	0.01	0.01	0.01	0.01	0.01	0.01	0.01	0.01
AF251705	AF251705	AF251705	chr11:114996768-115001880	KI	LLAA	NOTEST	0.135997	0.0649234	-1.06676	0	1	1	no	0.01	0.113192	0.115729	0.0956959	0.01	0.01	0.0896571	0.120841	0.0873317	0.382153
AF357355	AF357355	AF357355	chr12:109603944-109661711	KI	LLAA	NOTEST	0	0	0	0	1	1	no	0.01	0.01	0.01	0.01	0.01	0.01	0.01	0.01	0.01	0.01
AF357359	AF357359	AF357359	chr12:109603944-109661711	KI	LLAA	NOTEST	0	0	0	0	1	1	no	0.01	0.01	0.01	0.01	0.01	0.01	0.01	0.01	0.01	0.01
AF357399	AF357399	AF357399	chr7:28350688-28352698	KI	LLAA	NOTEST	0	0	0	0	1	1	no	0.01	0.01	0.01	0.01	0.01	0.01	0.01	0.01	0.01	0.01
AF357425	AF357425	AF357425	chr12:109603944-109661711	KI	LLAA	NOTEST	0	0	0	0	1	1	no	0.01	0.01	0.01	0.01	0.01	0.01	0.01	0.01	0.01	0.01
AF357426	AF357426	AF357426	chr12:109603944-109661711	KI	LLAA	NOTEST	0	0	0	0	1	1	no	0.01	0.01	0.01	0.01	0.01	0.01	0.01	0.01	0.01	0.01
AF366264	AF366264	AF366264	chr8:13835230-13838089	KI	LLAA	NOTEST	0.00553299	0	#NAME?	0	1	1	no	0.01	0.01	0.01	0.01	0.01	0.01	0.01	0.01	0.01	0.027665
AF529169	AF529169	AF529169	chr9:89590034-89622986	KI	LLAA	NOTEST	0	0	0	0	1	1	no	0.01	0.01	0.01	0.01	0.01	0.01	0.01	0.01	0.01	0.01
AI115009	AI115009	AI115009	chr3:152396002-152681432	KI	LLAA	NOTEST	0.286492	0.208311	-0.459757	0	1	1	no	0.300934	0.131242	0.268185	0.055552	0.28564	0.414075	0.2082	0.280494	0.353148	0.176541
AI118078	AI118078	AI118078	chr9:55326948-55438344	KI	LLAA	NOTEST	0.0155752	0.0273438	0.811966	0	1	1	no	0.01	0.01	0.0505477	0.01	0.0861713	0.0446379	0.01	0.01	0.01	0.033238
AI182371	AI182371	AI182371	chr2:35081860-35100685	KI	LLAA	NOTEST	0.024759	0.0663456	1.42205	0	1	1	no	0.268118	0.01	0.01	0.01	0.0636103	0.0658485	0.0579463	0.01	0.01	0.01
AI197445	AI197445	AI197445	chr13:107469821-107479188	KI	LLAA	NOTEST	0.0302431	0.014139	-1.09693	0	1	1	no	0.01	0.01	0.0495607	0.01	0.0211341	0.0547505	0.01	0.0778648	0.0186	0.01
AI314180	AI314180	AI314180	chr4:58800030-58912725	KI	LLAA	OK	22.3446	23.5855	0.0779736	0.484024	0.27525	0.464966	no	20.6489	25.5875	24.5611	22.3964	24.7337	19.1157	24.16	22.6794	21.5661	24.2019
AI314278	AI314278	AI314278	chr7:89426305-89432077	KI	LLAA	NOTEST	0.00797405	0	#NAME?	0	1	1	no	0.01	0.01	0.01	0.01	0.01	0.01	0.0398703	0.01	0.01	0.01
AI317395	AI317395	AI317395	chr10:40001572-40025268	KI	LLAA	NOTEST	0.684839	0.62672	-0.127945	0	1	1	no	0.486072	0.574002	0.631386	0.673223	0.768917	0.318705	0.770981	0.708061	0.677829	0.94862
AI413582	AI413582	AI413582	chr17:27563768-27565727	KI	LLAA	OK	17.3184	15.5968	-0.151051	-0.531699	0.23565	0.418179	no	18.6023	16.8525	11.3485	16.7298	14.4512	17.3598	16.2181	16.719	19.7663	16.5288
AI414108	AI414108	AI414108	chr9:27352684-27357543	KI	LLAA	NOTEST	0.228211	0.255578	0.163391	0	1	1	no	0.217422	0.355432	0.193564	0.160665	0.350805	0.256774	0.395183	0.228086	0.181604	0.0794101
AI427809	AI427809	AI427809	chr4:53261355-53270232	KI	LLAA	NOTEST	0.358098	0.399252	0.156944	0	1	1	no	0.27211	0.415331	0.242459	0.653097	0.413262	0.374495	0.376569	0.126815	0.455943	0.456668
AI429214	AI429214	AI429214	chr8:36985572-37024238	KI	LLAA	OK	1.4573	1.85023	0.344411	0.838402	0.05995	0.157948	no	1.47301	2.22363	1.57763	1.98722	1.98966	1.16946	1.07797	1.71627	1.66156	1.6612
AI450353	AI450353	AI450353	chr11:83291698-83298977	KI	LLAA	NOTEST	0.377395	0.183821	-1.03777	0	1	1	no	0.151918	0.01	0.338606	0.140176	0.288405	0.37307	0.394009	0.442421	0.510104	0.16737
AI463170	AI463170	AI463170	chr12:76533559-76579039	KI	LLAA	NOTEST	0.0614597	0.0528731	-0.217108	0	1	1	no	0.264366	0.01	0.01	0.01	0.01	0.01	0.01	0.307299	0.01	0.01
C3	C3	C3	chr17:57203966-57228136	KI	LLAA	OK	1.01229	3.60198	1.83117	6.51539	5e-05	0.000413819	yes
A930015D03Rik	A930015D03Rik	A930015D03Rik	chr17:35994503-36038174	KI	LLAA	OK	1.07817	3.83314	1.82994	1.35086	0.0064	0.02733	yes
AI504432	AI504432	AI504432	chr3:107039503-107054322	KI	LLAA	NOTEST	0	0	0	0	1	1	no	0.01	0.01	0.01	0.01	0.01	0.01	0.01	0.01	0.01	0.01
AI506816	AI506816	AI506816	chr5:23692260-23712667	KI	LLAA	NOTEST	0.301485	0.219332	-0.458968	0	1	1	no	0.341006	0.372939	0.382716	0.01	0.01	0.66376	0.586306	0.01	0.01	0.257359
AI507597	AI507597	AI507597	chr4:141614232-141618633	KI	LLAA	NOTEST	0.0335003	0.0923201	1.46247	0	1	1	no	0.143903	0.157039	0.160659	0.01	0.01	0.01	0.01	0.167501	0.01	0.01
AI593442	AI593442	AI593442	chr9:52673031-52679780	KI	LLAA	NOTEST	0	0.00353836	inf	0	1	1	no	0.01	0.01	0.01	0.01	0.0176918	0.01	0.01	0.01	0.01	0.01
AI597479	AI597479	AI597479	chr1:43098709-43115946	KI	LLAA	OK	16.226	16.2157	-0.000915779	-0.00516872	0.99245	0.996174	no	15.7008	17.6194	16.2013	15.2151	16.3422	14.594	16.6952	17.866	16.6462	15.3288
AI606473	AI606473	AI606473	chr3:154330820-154334687	KI	LLAA	NOTEST	0.043441	0.081122	0.901035	0	1	1	no	0.101758	0.01	0.113328	0.0939393	0.0965848	0.100044	0.01	0.01	0.0426113	0.0745498
H2-T24	H2-T24	H2-T24	chr17:35994503-36038174	KI	LLAA	OK	0.574144	2.01804	1.81347	1.77846	0.0008	0.0048961	yes
AI646519	AI646519	AI646519	chr2:147361542-147362793	KI	LLAA	NOTEST	0	0.0324894	inf	0	1	1	no	0.01	0.01	0.01	0.162447	0.01	0.01	0.01	0.01	0.01	0.01
AI661453	AI661453	AI661453	chr17:47412733-47470638	KI	LLAA	NOTEST	0.0368544	0.0298294	-0.305101	0	1	1	no	0.0209712	0.0228551	0.0466743	0.0387426	0.0199038	0.0412793	0.01	0.048889	0.0175152	0.0765884
AI662270	AI662270	AI662270	chr11:83223575-83226584	KI	LLAA	NOTEST	0.0279963	0.165171	2.56065	0	1	1	no	0.0815273	0.177819	0.181741	0.0752176	0.30955	0.0800678	0.01	0.01	0.01	0.0599136
AI837181	AI837181	AI837181	chr19:5425143-5427316	KI	LLAA	OK	24.228	22.2779	-0.12106	-0.624445	0.16045	0.322297	no	24.6936	20.2191	22.3063	24.8061	19.3645	24.9137	24.2381	23.9592	23.9172	24.1117
Fgf10	Fgf10	Fgf10	chr13:118714698-118792573	KI	LLAA	OK	0.547387	1.88609	1.78476	4.78325	5e-05	0.000413819	yes
Ephb6	Ephb6	Ephb6	chr6:41605481-41620507	KI	LLAA	OK	0.711799	2.38397	1.74383	4.49027	5e-05	0.000413819	yes
AI847159	AI847159	AI847159	chr2:129178147-129180673	KI	LLAA	NOTEST	0	0	0	0	1	1	no	0.01	0.01	0.01	0.01	0.01	0.01	0.01	0.01	0.01	0.01
AI854517	AI854517	AI854517	chr7:79500025-79534403	KI	LLAA	NOTEST	0	0	0	0	1	1	no	0.01	0.01	0.01	0.01	0.01	0.01	0.01	0.01	0.01	0.01
AI854703	AI854703	AI854703	chr6:48628166-48633688	KI	LLAA	NOTEST	0.111734	0.195763	0.809034	0	1	1	no	0.239341	0.130433	0.133203	0.248673	0.227163	0.147177	0.0517795	0.244084	0.0500157	0.0656159
AI987944	AI987944	AI987944	chr7:41372929-41393379	KI	LLAA	OK	4.75907	4.9545	0.0580609	0.241484	0.5912	0.754055	no	4.05288	6.0221	4.72058	5.04775	4.92919	4.2026	5.02237	5.36843	4.3667	4.83524
AK010878	AK010878	AK010878	chr12:102739829-102757810	KI	LLAA	OK	7.99057	7.56122	-0.0796809	-0.174696	0.6943	0.826795	no	6.98351	7.65476	6.33755	8.60372	8.22654	7.86119	7.39976	8.68211	7.00537	9.00444
AU015228	AU015228	AU015228	chr2:130100393-130103375	KI	LLAA	NOTEST	0	0	0	0	1	1	no	0.01	0.01	0.01	0.01	0.01	0.01	0.01	0.01	0.01	0.01
AU015791	AU015791	AU015791	chr12:105513432-105515248	KI	LLAA	NOTEST	0.0184426	0	#NAME?	0	1	1	no	0.01	0.01	0.01	0.01	0.01	0.01	0.01	0.01	0.01	0.0922128
AU015836	AU015836	AU015836	chrX:93968655-93975470	KI	LLAA	NOTEST	0	0	0	0	1	1	no	0.01	0.01	0.01	0.01	0.01	0.01	0.01	0.01	0.01	0.01
AU016765	AU016765	AU016765	chr17:64514088-64555590	KI	LLAA	NOTEST	0.0401626	0	#NAME?	0	1	1	no	0.01	0.01	0.01	0.01	0.01	0.01	0.01	0.01	0.01	0.200813
AU018091	AU018091	AU018091	chr7:3154658-3169203	KI	LLAA	NOTEST	0	0	0	0	1	1	no	0.01	0.01	0.01	0.01	0.01	0.01	0.01	0.01	0.01	0.01
AU019823	AU019823	AU019823	chr9:50603900-50625000	KI	LLAA	OK	3.62181	3.30308	-0.132901	-0.285348	0.5129	0.691208	no	3.04072	3.61921	3.45684	3.38974	3.00886	3.15061	3.34796	4.75035	3.62413	3.23601
AU019990	AU019990	AU019990	chr2:132598195-132653064	KI	LLAA	NOTEST	0	0	0	0	1	1	no	0.01	0.01	0.01	0.01	0.01	0.01	0.01	0.01	0.01	0.01
AU021063	AU021063	AU021063	chr15:101221190-101232756	KI	LLAA	OK	0.651223	1.26037	0.95262	0.537109	0.2349	0.4171	no	0.475868	2.33928	1.06522	1.96962	0.451854	0.6972	0.409986	0.829974	0.608284	0.710671
AU021092	AU021092	AU021092	chr16:5211818-5222299	KI	LLAA	NOTEST	0.0164851	0.0525065	1.67133	0	1	1	no	0.01	0.0915374	0.0935599	0.0774353	0.01	0.0824254	0.01	0.01	0.01	0.01
AU022252	AU022252	AU022252	chr4:119225137-119232724	KI	LLAA	OK	19.4751	17.7005	-0.137836	-0.709372	0.10935	0.245787	no	19.7591	16.076	17.8879	18.3479	16.4318	19.0682	20.4437	18.6397	18.2129	21.0109
AU022751	AU022751	AU022751	chrX:6081217-6083420	KI	LLAA	NOTEST	0	0	0	0	1	1	no	0.01	0.01	0.01	0.01	0.01	0.01	0.01	0.01	0.01	0.01
AU022754	AU022754	AU022754	chr15:85535436-85593708	KI	LLAA	NOTEST	0.0147201	0	#NAME?	0	1	1	no	0.01	0.01	0.01	0.01	0.01	0.01	0.0313605	0.04224	0.01	0.01
AU022793	AU022793	AU022793	chr15:39962648-39967515	KI	LLAA	NOTEST	0.0139021	0.0119321	-0.220463	0	1	1	no	0.0596603	0.01	0.01	0.01	0.01	0.01	0.01	0.0695107	0.01	0.01
AU023762	AU023762	AU023762	chr9:113496745-113587152	KI	LLAA	NOTEST	0.0205061	0.0224975	0.133709	0	1	1	no	0.01	0.01	0.112487	0.01	0.01	0.01	0.0436839	0.0588468	0.01	0.01
AU040320	AU040320	AU040320	chr4:126753554-126967923	KI	LLAA	OK	22.2899	22.2781	-0.000762124	-0.00372722	0.9938	0.997069	no	23.7236	21.9727	23.5536	21.6442	20.4964	22.1495	22.6689	21.4158	21.7679	23.4474
AU040972	AU040972	AU040972	chr11:79339891-79581609	KI	LLAA	NOTEST	0	0	0	0	1	1	no	0.01	0.01	0.01	0.01	0.01	0.01	0.01	0.01	0.01	0.01
AU041133	AU041133	AU041133	chr10:82128012-82153065	KI	LLAA	OK	1.1546	1.12337	-0.0395634	-0.0948706	0.8299	0.908736	no	0.866053	1.7083	0.918358	1.02814	1.09601	1.17623	1.28447	1.34568	1.00075	0.965897
AV039307	AV039307	AV039307	chr2:120850655-120970715	KI	LLAA	NOTEST	0.193702	0.275201	0.50665	0	1	1	no	0.196435	0.32131	0.32848	0.3623	0.167479	0.096378	0.169739	0.114354	0.330383	0.257654
AV051173	AV051173	AV051173	chr4:116684964-116700000	KI	LLAA	NOTEST	0.112283	0.220718	0.975062	0	1	1	no	0.217224	0.237242	0.242991	0.199878	0.206253	0.212325	0.187232	0.01	0.01	0.161858
AV064505	AV064505	AV064505	chr9:7628230-7699416	KI	LLAA	NOTEST	0	0	0	0	1	1	no	0.01	0.01	0.01	0.01	0.01	0.01	0.01	0.01	0.01	0.01
AV320801	AV320801,Gm15023	AV320801,Gm15023	chrX:135494587-135504594	KI	LLAA	NOTEST	0.00499548	0	#NAME?	0	1	1	no	0.01	0.01	0.01	0.01	0.01	0.01	0.0249774	0.01	0.01	0.01
Saa2	Saa2	Saa2	chr7:46751832-46754314	KI	LLAA	OK	0.676178	2.25253	1.73607	1.623	0.00135	0.00767543	yes
AW046200	AW046200	AW046200	chr8:57523824-57663430	KI	LLAA	NOTEST	0	0.0318055	inf	0	1	1	no	0.076072	0.0829552	0.01	0.01	0.01	0.01	0.01	0.01	0.01	0.01
Gal	Gal	Gal	chr19:3409916-3414457	KI	LLAA	OK	1.35385	4.419	1.70665	2.50124	5e-05	0.000413819	yes
AW146154	AW146154	AW146154	chr7:41478873-41499890	KI	LLAA	OK	1.2099	1.30697	0.111339	0.308621	0.4851	0.667952	no	1.00497	1.54036	1.43328	1.33415	1.2221	1.1741	1.33163	1.42749	0.945176	1.17111
AW209491	AW209491	AW209491	chr13:14630244-14638202	KI	LLAA	OK	12.8842	13.4936	0.06667	0.321178	0.4738	0.658566	no	12.6691	13.524	13.5643	14.2516	13.4588	11.4608	12.3677	15.0716	13.1309	12.39
AW495222	AW495222	AW495222	chr13:93674435-93752823	KI	LLAA	NOTEST	0	0.0256751	inf	0	1	1	no	0.128375	0.01	0.01	0.01	0.01	0.01	0.01	0.01	0.01	0.01
AW549542	AW549542	AW549542	chr5:119570128-119580358	KI	LLAA	NOTEST	0.0710022	0.0855707	0.269254	0	1	1	no	0.0633152	0.0690345	0.01	0.175308	0.120196	0.01	0.109504	0.01	0.106175	0.139332
2610035D17Rik	2610035D17Rik	2610035D17Rik	chr11:113043905-113201838	KI	LLAA	OK	1.04923	3.31463	1.65952	3.92858	5e-05	0.000413819	yes
Igfbp2	Igfbp2	Igfbp2	chr1:72824479-72852471	KI	LLAA	OK	5.99649	18.8829	1.65489	6.4794	5e-05	0.000413819	yes
AW554918	AW554918	AW554918	chr18:25169019-25467321	KI	LLAA	OK	1.24387	1.39562	0.166063	0.559413	0.204	0.379345	no	1.122	1.52311	1.64282	1.36372	1.32644	1.29805	1.20968	1.19312	1.28219	1.23632
AW822252	AW822252	AW822252	chrX:53696921-53716578	KI	LLAA	NOTEST	0	0	0	0	1	1	no	0.01	0.01	0.01	0.01	0.01	0.01	0.01	0.01	0.01	0.01
AY074887	AY074887	AY074887	chr9:54950256-54958030	KI	LLAA	NOTEST	0.0323825	0	#NAME?	0	1	1	no	0.01	0.01	0.01	0.01	0.01	0.01	0.161912	0.01	0.01	0.01
AY358078	AY358078	AY358078	chr14:51800045-51826359	KI	LLAA	NOTEST	0	0.0148503	inf	0	1	1	no	0.01	0.01	0.01	0.01	0.0742514	0.01	0.01	0.01	0.01	0.01
AY512915	AY512915	AY512915	chr6:95290573-95333993	KI	LLAA	NOTEST	0	0	0	0	1	1	no	0.01	0.01	0.01	0.01	0.01	0.01	0.01	0.01	0.01	0.01
AY512931	AY512931	AY512931	chr8:45060701-45065418	KI	LLAA	NOTEST	0	0	0	0	1	1	no	0.01	0.01	0.01	0.01	0.01	0.01	0.01	0.01	0.01	0.01
AY702102	AY702102	AY702102	chr2:169962012-169963187	KI	LLAA	NOTEST	0	0	0	0	1	1	no	0.01	0.01	0.01	0.01	0.01	0.01	0.01	0.01	0.01	0.01
AY702103	AY702103	AY702103	chr17:50239207-50246316	KI	LLAA	NOTEST	0	0	0	0	1	1	no	0.01	0.01	0.01	0.01	0.01	0.01	0.01	0.01	0.01	0.01
AY761184	AY761184	AY761184	chr8:21702523-21703647	KI	LLAA	NOTEST	0	0	0	0	1	1	no	0.01	0.01	0.01	0.01	0.01	0.01	0.01	0.01	0.01	0.01
AY761185	AY761185	AY761185	chr8:20943693-20944748	KI	LLAA	NOTEST	0	0	0	0	1	1	no	0.01	0.01	0.01	0.01	0.01	0.01	0.01	0.01	0.01	0.01
Adam8	Adam8	Adam8	chr7:139978931-139992562	KI	LLAA	OK	0.739849	2.29692	1.6344	4.07629	5e-05	0.000413819	yes
Aacs	Aacs	Aacs	chr5:125475872-125517403	KI	LLAA	OK	36.1995	36.3648	0.00657165	0.0402183	0.92975	0.96622	no	40.6563	33.3098	33.8307	40.4234	33.6037	40.7619	33.1275	33.3654	36.7729	36.9699
Aadac	Aadac	Aadac	chr3:60031787-60040157	KI	LLAA	NOTEST	0	0.0165439	inf	0	1	1	no	0.01	0.01	0.01	0.0827193	0.01	0.01	0.01	0.01	0.01	0.01
Aadacl2	Aadacl2	Aadacl2	chr3:60006742-60025420	KI	LLAA	NOTEST	0	0	0	0	1	1	no	0.01	0.01	0.01	0.01	0.01	0.01	0.01	0.01	0.01	0.01
Aadacl3	Aadacl3	Aadacl3	chr4:144453770-144463756	KI	LLAA	NOTEST	0	0	0	0	1	1	no	0.01	0.01	0.01	0.01	0.01	0.01	0.01	0.01	0.01	0.01
Aadat	Aadat	Aadat	chr8:60506123-60545677	KI	LLAA	NOTEST	0	0	0	0	1	1	no	0.01	0.01	0.01	0.01	0.01	0.01	0.01	0.01	0.01	0.01
Aaed1	Aaed1	Aaed1	chr13:64291835-64312710	KI	LLAA	OK	19.5669	20.4207	0.0616192	0.271662	0.54125	0.713403	no	19.3637	19.355	21.747	23.4927	18.145	18.8657	18.8807	20.9442	18.1193	21.0245
Aagab	Aagab	Aagab	chr9:63602654-63641889	KI	LLAA	OK	22.8935	21.6127	-0.083058	-0.469996	0.2953	0.487637	no	23.7083	20.7389	22.0213	21.1956	20.3992	21.4248	23.4052	21.3426	23.4432	24.8516
Aak1	Aak1	Aak1	chr6:86849516-87003227	KI	LLAA	OK	3.33551	3.54275	0.0869612	0.502946	0.2589	0.446315	no	3.29477	3.40633	3.72235	3.28765	4.00265	2.92277	3.56359	3.23636	3.47706	3.47779
Aamdc	Aamdc	Aamdc	chr7:97550330-97579497	KI	LLAA	OK	127.974	115.8	-0.144211	-0.856819	0.0537	0.145621	no	117.63	120.163	119.424	115.223	106.562	129.102	123.882	125.016	139.013	122.857
Aamp	Aamp	Aamp	chr1:74279839-74284738	KI	LLAA	OK	169.695	166.78	-0.0249957	-0.161237	0.715	0.839134	no	190.711	155.785	169.984	165.412	152.007	183.324	160.632	157.581	173.341	173.595
Aanat	Aanat	Aanat	chr11:116593686-116597680	KI	LLAA	NOTEST	0	0	0	0	1	1	no	0.01	0.01	0.01	0.01	0.01	0.01	0.01	0.01	0.01	0.01
Aar2	Aar2	Aar2	chr2:156547575-156568972	KI	LLAA	OK	18.0701	16.8798	-0.0983093	-0.562487	0.20625	0.382562	no	18.7304	16.4202	16.7181	15.5194	17.0109	17.1893	18.9441	16.9422	18.7223	18.5529
Aard	Aard	Aard	chr15:52040106-52045722	KI	LLAA	NOTEST	0.205293	0.918952	2.1623	0	1	1	no	0.856206	0.653642	1.24076	0.868866	0.975285	0.252227	0.296022	0.199456	0.215812	0.0629478
Aars	Aars	Aars	chr8:111033841-111055569	KI	LLAA	OK	114.43	118.897	0.0552544	0.35731	0.41995	0.611077	no	124.695	114.932	124.947	117.26	112.652	115.059	103.932	116.408	120.906	115.843
Aars2	Aars2	Aars2	chr17:45506840-45520843	KI	LLAA	OK	8.84131	9.57486	0.114991	0.582357	0.1959	0.369953	no	10.6288	9.70069	9.15862	9.75665	8.62954	9.82678	8.97578	8.3579	8.61856	8.42754
Aarsd1	Aarsd1	Aarsd1	chr11:101406839-101417433	KI	LLAA	OK	17.6986	16.6827	-0.0852888	-0.396873	0.3678	0.562307	no	18.9893	16.3598	14.4989	17.5978	15.9676	18.8162	16.7126	17.472	18.2148	17.2776
Aasdh	Aasdh	Aasdh	chr5:76875934-76905514	KI	LLAA	OK	2.47366	2.66964	0.110001	0.405656	0.3702	0.564516	no	2.19605	2.64547	2.57296	2.6153	3.31843	2.61561	2.95066	2.69424	2.10114	2.00663
Aasdhppt	Aasdhppt	Aasdhppt	chr9:4294792-4309494	KI	LLAA	OK	14.3135	13.6986	-0.0633483	-0.336701	0.4407	0.62906	no	11.4858	14.8597	14.3385	12.7968	15.0121	11.668	14.695	16.7649	13.8918	14.5477
Aass	Aass	Aass	chr6:23072172-23132986	KI	LLAA	NOTEST	0.00920738	0.0559809	2.60407	0	1	1	no	0.0288383	0.01	0.0320985	0.01	0.218968	0.01	0.0249563	0.01	0.01	0.0210806
Tbc1d8b	Tbc1d8b	Tbc1d8b	chrX:139684995-139754218	KI	LLAA	OK	1.12579	3.49492	1.63432	6.20655	5e-05	0.000413819	yes
Aatk	Aatk	Aatk	chr11:120007315-120047145	KI	LLAA	NOTEST	0.161866	0.109961	-0.557814	0	1	1	no	0.203534	0.110906	0.0452944	0.112803	0.0772672	0.260417	0.264253	0.142345	0.0679907	0.0743258
Abat	Abat	Abat	chr16:8513428-8621567	KI	LLAA	OK	4.65503	4.07283	-0.192758	-0.885148	0.04635	0.130751	no	4.32098	3.88129	3.93786	4.19396	4.03006	5.27961	4.3073	4.36201	4.53973	4.78647
Mkx	Mkx	Mkx	chr18:6934965-7004779	KI	LLAA	OK	1.98318	6.11426	1.62436	6.05043	5e-05	0.000413819	yes
Abca12	Abca12	Abca12	chr1:71243089-71414910	KI	LLAA	NOTEST	0.00538574	0.00231404	-1.21873	0	1	1	no	0.01	0.01	0.01	0.0115702	0.01	0.0123294	0.01	0.0145993	0.01	0.01
Abca13	Abca13	Abca13	chr11:9191941-9684259	KI	LLAA	NOTEST	0	0	0	0	1	1	no	0.01	0.01	0.01	0.01	0.01	0.01	0.01	0.01	0.01	0.01
Abca14	Abca14	Abca14	chr7:120203963-120325352	KI	LLAA	NOTEST	0	0	0	0	1	1	no	0.01	0.01	0.01	0.01	0.01	0.01	0.01	0.01	0.01	0.01
Abca15	Abca15	Abca15	chr7:120328683-120407687	KI	LLAA	NOTEST	0	0	0	0	1	1	no	0.01	0.01	0.01	0.01	0.01	0.01	0.01	0.01	0.01	0.01
Abca16	Abca16	Abca16	chr7:120409646-120544813	KI	LLAA	NOTEST	0	0	0	0	1	1	no	0.01	0.01	0.01	0.01	0.01	0.01	0.01	0.01	0.01	0.01
Abca17	Abca17	Abca17	chr17:24264278-24347252	KI	LLAA	NOTEST	0	0	0	0	1	1	no	0.01	0.01	0.01	0.01	0.01	0.01	0.01	0.01	0.01	0.01
Abca2	Abca2	Abca2	chr2:25428673-25448539	KI	LLAA	OK	11.6008	12.7019	0.130824	0.790582	0.07635	0.189851	no	15.5781	12.154	12.5959	11.3438	11.8378	11.5276	13.3513	10.6335	10.9712	11.5204
Steap4	Steap4	Steap4	chr5:7960471-7982213	KI	LLAA	OK	6.88854	21.1286	1.61693	8.30117	5e-05	0.000413819	yes
Abca4	Abca4	Abca4	chr3:122044459-122180061	KI	LLAA	NOTEST	0.110546	0.112603	0.0265936	0	1	1	no	0.129791	0.0628625	0.128364	0.159873	0.0821223	0.0993756	0.062419	0.0840549	0.180562	0.126319
Sfrp2	Sfrp2	Sfrp2	chr3:83766320-83774314	KI	LLAA	OK	84.5225	257.733	1.60847	10.2242	5e-05	0.000413819	yes
Abca6	Abca6	Abca6	chr11:110176820-110251776	KI	LLAA	NOTEST	0.417225	0.863512	1.04939	0	1	1	no	0.6051	1.11503	0.783545	0.706169	1.10771	0.511156	0.400497	0.458913	0.352822	0.362739
Abca7	Abca7	Abca7	chr10:79697304-80369637	KI	LLAA	OK	4.97965	4.64433	-0.100572	-0.0542784	0.8892	0.944292	no	5.63937	4.37984	4.47186	4.91615	3.81444	4.7537	5.14285	4.51829	5.07914	5.40425
Abca8a	Abca8a	Abca8a	chr11:110025633-110095937	KI	LLAA	OK	5.63761	6.28652	0.157178	0.812349	0.06495	0.167925	no	5.80612	6.18465	5.96057	6.8686	6.61268	5.06955	5.60924	6.37493	5.67718	5.45718
Abca8b	Abca8b	Abca8b	chr11:109933405-109995816	KI	LLAA	OK	1.59576	1.93638	0.27912	1.08118	0.0157	0.0560259	no	1.81711	1.94325	2.0408	1.89825	1.9825	1.38745	1.9551	1.90041	1.64471	1.09113
Ypel4	Ypel4	Ypel4	chr2:84734203-84737877	KI	LLAA	OK	0.572574	1.73464	1.59911	1.58341	0.0067	0.0283948	yes
Abcb10	Abcb10	Abcb10	chr8:123952458-123983122	KI	LLAA	OK	12.7133	11.4237	-0.154312	-0.861714	0.0522	0.142771	no	11.752	12.0563	10.2823	11.1959	11.832	12.1223	13.945	12.4342	12.6798	12.3854
Abcb11	Abcb11	Abcb11	chr2:69238281-69342616	KI	LLAA	NOTEST	0.00315224	0.00868925	1.46286	0	1	1	no	0.01	0.0235156	0.01	0.0199307	0.01	0.01	0.01	0.01	0.01	0.0157612
Abcb1a	Abcb1a	Abcb1a	chr5:8660091-8748570	KI	LLAA	NOTEST	0.228277	0.403341	0.821212	0	1	1	no	0.275734	0.439199	0.330447	0.548578	0.422746	0.146124	0.348804	0.148339	0.26573	0.232391
Efcab7	Efcab7	Efcab7	chr4:99829499-99912783	KI	LLAA	OK	0.81743	2.47545	1.59852	3.33549	5e-05	0.000413819	yes
Abcb4	Abcb4	Abcb4	chr5:8893720-8959226	KI	LLAA	NOTEST	0.292136	0.509005	0.80104	0	1	1	no	0.495679	0.426502	0.667816	0.385529	0.569497	0.282384	0.293512	0.334481	0.283391	0.266912
Abcb5	Abcb5	Abcb5	chr12:118867823-118966421	KI	LLAA	NOTEST	0	0	0	0	1	1	no	0.01	0.01	0.01	0.01	0.01	0.01	0.01	0.01	0.01	0.01
Abcb6	Abcb6	Abcb6	chr1:75171640-75180283	KI	LLAA	OK	30.1799	30.1037	-0.0036484	-0.0217945	0.96245	0.983491	no	35.8114	28.5241	29.4606	29.1605	27.5621	32.5827	31.1128	29.2102	28.5372	29.4569
Abcb7	Abcb7	Abcb7	chrX:104280564-104413846	KI	LLAA	OK	4.28979	4.36375	0.0246625	0.119453	0.78695	0.882731	no	3.97886	4.55495	4.38681	3.99584	4.90229	3.28756	5.43461	4.42523	4.02336	4.27817
Abcb8	Abcb8	Abcb8	chr5:24394155-24409947	KI	LLAA	OK	15.707	15.7012	-0.00053403	-0.00291013	0.99655	0.998033	no	19.5311	13.6059	15.1224	16.2387	14.0078	15.9977	15.2473	16.6007	15.1385	15.5508
Abcb9	Abcb9	Abcb9	chr5:124061856-124095798	KI	LLAA	OK	2.93697	2.80492	-0.0663694	-0.24587	0.58075	0.745105	no	3.5382	2.45414	2.9718	2.46551	2.59497	3.57582	3.00603	2.43672	2.7968	2.86951
Abcc1	Abcc1	Abcc1	chr16:14361557-14474878	KI	LLAA	OK	12.7133	13.4738	0.0838196	0.495821	0.26715	0.456062	no	14.033	12.4389	13.5276	14.3364	13.0331	12.0012	13.3876	12.6654	13.5342	11.978
Abcc10	Abcc10	Abcc10	chr17:46297482-46328023	KI	LLAA	OK	1.59929	1.92902	0.270435	0.867863	0.05385	0.145961	no	2.34915	1.68309	2.00908	1.82834	1.77541	1.47708	1.61905	1.41981	1.6533	1.82721
Abcc12	Abcc12	Abcc12	chr8:86504840-86566590	KI	LLAA	NOTEST	0	0.00992143	inf	0	1	1	no	0.0234783	0.01	0.0261288	0.01	0.01	0.01	0.01	0.01	0.01	0.01
Abcc2	Abcc2	Abcc2	chr19:43782307-43838218	KI	LLAA	NOTEST	0	0	0	0	1	1	no	0.01	0.01	0.01	0.01	0.01	0.01	0.01	0.01	0.01	0.01
Abcc3	Abcc3	Abcc3	chr11:94343294-94392976	KI	LLAA	NOTEST	0.273289	0.501046	0.874516	0	1	1	no	0.506424	0.436934	0.634003	0.487277	0.440594	0.22844	0.200899	0.221361	0.299605	0.416142
Abcc4	Abcc4	Abcc4	chr14:118482691-118706219	KI	LLAA	OK	2.87958	3.22662	0.164165	0.730765	0.101	0.23289	no	3.01906	3.25965	3.13411	3.25456	3.46574	3.39555	2.5973	2.56678	3.06444	2.77384
Abcc5	Abcc5	Abcc5	chr16:20331303-20426394	KI	LLAA	OK	19.757	21.1597	0.0989588	0.487783	0.2742	0.463591	no	24.2364	21.7004	20.4896	19.2493	20.123	18.8072	22.5276	17.6872	19.5819	20.181
Abcc6	Abcc6	Abcc6	chr7:45976379-46030286	KI	LLAA	NOTEST	0.0127127	0.0130403	0.0366994	0	1	1	no	0.0212942	0.01	0.0236968	0.01	0.0202104	0.0209573	0.01	0.0248209	0.0177855	0.01
Abcc8	Abcc8	Abcc8	chr7:46104522-46180033	KI	LLAA	OK	1.18143	1.3299	0.170779	0.548074	0.2129	0.390619	no	1.49246	1.0921	1.73203	1.26042	1.07249	1.09114	1.43939	1.2426	0.872581	1.26146
Abcc9	Abcc9	Abcc9	chr6:142587861-142702274	KI	LLAA	OK	10.7258	12.0747	0.170897	1.01802	0.0226	0.0748395	no	13.6791	11.5355	12.6055	10.4515	12.1019	9.79687	12.9069	11.051	10.0858	9.78862
Abcd1	Abcd1	Abcd1	chrX:73716596-73738287	KI	LLAA	OK	12.6312	13.2402	0.0679342	0.367591	0.4068	0.599877	no	16.255	11.9488	12.6938	13.7026	11.6009	13.8536	12.485	11.1981	13.089	12.5304
Rbp4	Rbp4	Rbp4	chr19:38116619-38125321	KI	LLAA	OK	4.66591	14.0345	1.58875	4.92252	5e-05	0.000413819	yes
Abcd3	Abcd3	Abcd3	chr3:121758909-121815215	KI	LLAA	OK	26.3396	27.5569	0.0651821	0.391792	0.3721	0.565867	no	26.7932	28.5506	25.719	28.1207	28.6013	25.9256	27.8221	27.0388	25.9042	25.0072
Clec4n	Clec4n	Clec4n	chr6:123229842-123247024	KI	LLAA	OK	0.410841	1.22719	1.57871	1.44462	0.00025	0.00178102	yes
Abce1	Abce1	Abce1	chr8:79683441-79711740	KI	LLAA	OK	56.4804	52.771	-0.0980059	-0.622556	0.15525	0.315241	no	44.5337	56.6123	51.714	52.5685	58.4264	50.1729	56.9263	61.1915	57.2646	56.8466
Abcf1	Abcf1	Abcf1	chr17:35956818-35969750	KI	LLAA	OK	60.3138	53.5756	-0.170912	-1.07892	0.01595	0.0567459	no	60.3258	50.0879	52.1429	54.4478	50.8734	62.8037	59.6141	60.7572	57.2683	61.1255
Abcf2	Abcf2	Abcf2	chr5:24565340-24577467	KI	LLAA	OK	81.1321	75.0771	-0.111901	-0.710857	0.1112	0.248805	no	78.1007	72.2734	75.6618	76.8309	72.5186	85.0813	79.2311	77.8097	81.7012	81.8374
Inpp4a	Inpp4a	Inpp4a	chr1:37299837-37410740	KI	LLAA	OK	2.73288	8.14801	1.57603	6.77394	5e-05	0.000413819	yes
Abcg1	Abcg1	Abcg1	chr17:31057693-31117981	KI	LLAA	NOTEST	0.947001	0.728042	-0.379344	0	1	1	no	0.92114	0.74797	0.582832	0.634013	0.754255	0.995557	0.969297	0.968467	0.904862	0.896822
BC026585	BC026585	BC026585	chr1:157458581-157488733	KI	LLAA	OK	1.36969	4.04961	1.56394	3.47546	5e-05	0.000413819	yes
Abcg3	Abcg3	Abcg3	chr5:104935056-104982717	KI	LLAA	NOTEST	0.109099	0.0954986	-0.19209	0	1	1	no	0.0710297	0.154845	0.11861	0.0655918	0.0674164	0.0698709	0.092189	0.0827799	0.118807	0.18185
Abcg4	Abcg4	Abcg4	chr9:44273189-44288244	KI	LLAA	NOTEST	0.0944232	0.215906	1.19319	0	1	1	no	0.235689	0.224774	0.262337	0.24488	0.111848	0.0869599	0.0764847	0.0686743	0.0246252	0.215372
Abcg5	Abcg5	Abcg5	chr17:84658233-84700333	KI	LLAA	NOTEST	0	0	0	0	1	1	no	0.01	0.01	0.01	0.01	0.01	0.01	0.01	0.01	0.01	0.01
Abcg8	Abcg8	Abcg8	chr17:84658233-84700333	KI	LLAA	NOTEST	0.0445433	0.0482194	0.114404	0	1	1	no	0.0355494	0.01	0.0395752	0.0984878	0.0674845	0.0699411	0.123045	0.01	0.0297307	0.01
Abhd1	Abhd1	Abhd1	chr5:30950065-30960327	KI	LLAA	OK	5.78441	4.08529	-0.501734	-0.579122	0.19295	0.366204	no	4.3257	3.36979	3.24765	5.29338	4.18991	7.8011	5.64616	5.44955	4.37719	5.64806
Abhd10	Abhd10	Abhd10	chr16:45729724-45742955	KI	LLAA	OK	10.0738	11.0668	0.135638	0.511142	0.2501	0.435999	no	10.9292	9.44118	11.196	12.487	11.2807	10.3816	12.0698	8.70693	8.85782	10.3526
Abhd11	Abhd11	Abhd11	chr5:135009151-135013157	KI	LLAA	OK	33.0954	32.2482	-0.0374111	-0.184461	0.6843	0.820091	no	34.5415	28.8293	33.8412	34.6945	29.3345	34.2234	34.8413	30.9316	34.2602	31.2204
Abhd11os	Abhd11os	Abhd11os	chr5:135009151-135013157	KI	LLAA	OK	2.17257	1.65165	-0.395495	-0.25729	0.5818	0.746127	no	2.06382	0.644553	1.98292	2.16702	1.39994	2.01182	2.28336	2.39816	3.28373	0.885804
Abhd12	Abhd12	Abhd12	chr2:150832514-150904731	KI	LLAA	OK	20.1479	22.8672	0.182652	0.977332	0.0273	0.0870715	no	23.8026	21.7077	23.4343	23.0126	22.3787	21.7339	19.6595	19.5844	20.3703	19.3912
Abhd12b	Abhd12b	Abhd12b	chr12:70154170-70183206	KI	LLAA	NOTEST	0	0	0	0	1	1	no	0.01	0.01	0.01	0.01	0.01	0.01	0.01	0.01	0.01	0.01
Abhd13	Abhd13	Abhd13	chr8:9977716-9992154	KI	LLAA	OK	8.95248	9.11854	0.0265149	0.144802	0.7488	0.860723	no	8.53974	9.42132	8.84671	9.30385	9.48109	7.93616	9.09153	10.4152	8.5048	8.81476
Abhd14a	Abhd14a	Abhd14a	chr9:106440050-106447678	KI	LLAA	OK	22.0536	23.393	0.0850661	0.414507	0.3535	0.547846	no	27.1827	21.8084	21.4319	23.4924	23.0496	25.7935	22.1637	17.5123	21.6804	23.1179
Abhd14b	Abhd14b	Abhd14b	chr9:106448639-106452918	KI	LLAA	OK	5.83686	6.14445	0.0740908	0.261692	0.5568	0.726897	no	5.72727	6.24557	6.21041	5.92715	6.61185	5.39749	4.88428	5.67982	7.08254	6.14017
Abhd15	Abhd15	Abhd15	chr11:77515116-77520628	KI	LLAA	OK	1.68974	2.06897	0.292116	0.922599	0.0374	0.110788	no	2.54474	2.26939	2.31769	1.77016	1.44289	2.04827	1.68723	1.46364	1.43691	1.81264
1700112E06Rik	1700112E06Rik	1700112E06Rik	chr14:22019711-23094571	KI	LLAA	OK	0.406392	1.16656	1.52132	1.44382	0.00185	0.0100289	yes
Abhd16b	Abhd16b	Abhd16b	chr2:181493205-181494980	KI	LLAA	NOTEST	0.162461	0.0985115	-0.721732	0	1	1	no	0.189243	0.068779	0.01	0.17466	0.0598756	0.247967	0.0545497	0.0734933	0.158669	0.277627
Abhd17a	Abhd17a	Abhd17a	chr10:80583648-80590341	KI	LLAA	OK	83.969	77.2707	-0.119937	-0.729829	0.1011	0.232983	no	88.0545	68.89	74.3789	86.8246	68.2052	102.631	85.1015	83.5205	73.1461	75.4458
Abhd17b	Abhd17b	Abhd17b	chr19:21653308-21685637	KI	LLAA	OK	12.1361	13.1172	0.11216	0.566795	0.20125	0.376526	no	11.1483	12.6812	13.8856	12.8562	15.0147	10.5298	13.1897	13.8129	10.6955	12.4525
Abhd17c	Abhd17c	Abhd17c	chr7:84109355-84151893	KI	LLAA	OK	36.0653	33.3299	-0.113798	-0.668844	0.13285	0.283656	no	35.5781	35.0411	32.3529	31.3053	32.3719	40.4333	34.8507	38.0264	31.682	35.3343
Abhd2	Abhd2	Abhd2	chr7:79273265-79361601	KI	LLAA	OK	4.18686	3.79706	-0.140987	-0.55391	0.20925	0.386664	no	4.16714	3.56893	3.89366	3.4357	3.91986	5.05045	3.92747	4.68296	4.17027	3.10316
Abhd3	Abhd3	Abhd3	chr18:10644410-10706696	KI	LLAA	OK	0.872499	1.15278	0.401889	0.780011	0.0792	0.195246	no	1.41616	0.772005	1.64324	0.980353	0.952132	0.579961	0.867523	0.893744	0.939647	1.08162
Abhd4	Abhd4	Abhd4	chr14:54254128-54269169	KI	LLAA	OK	42.5412	42.1399	-0.0136719	-0.0827403	0.85305	0.923092	no	41.4727	40.7044	44.3049	42.4939	41.7238	46.7182	38.3577	42.2473	42.7441	42.6386
Abhd5	Abhd5	Abhd5	chr9:122351615-122381523	KI	LLAA	OK	13.5038	14.2824	0.0808737	0.437621	0.3184	0.51262	no	13.5969	15.1556	13.767	12.7771	16.1153	13.3757	13.7458	12.5816	14.3981	13.4176
Abhd6	Abhd6	Abhd6	chr14:8002901-8056555	KI	LLAA	OK	3.99313	3.81896	-0.0643392	-0.221348	0.6166	0.77323	no	4.82785	3.82798	2.9942	3.74755	3.69721	3.88298	3.74859	3.5158	4.27464	4.54362
Abhd8	Abhd8	Abhd8	chr8:71456699-71463657	KI	LLAA	OK	36.3867	39.9785	0.135812	0.792478	0.0734	0.184267	no	46.8025	35.4382	39.0047	42.0164	36.6309	43.9748	38.4019	33.3831	32.8508	33.323
Abi1	Abi1	Abi1	chr2:22895521-23040241	KI	LLAA	OK	15.7312	16.355	0.0560979	0.27843	0.53505	0.708324	no	14.4233	17.869	15.9147	15.3617	18.2061	12.9384	15.1313	18.8268	16.3462	15.4134
Abi2	Abi2	Abi2	chr1:60409618-60481163	KI	LLAA	OK	7.02737	7.90963	0.170625	0.922294	0.039	0.114433	no	7.26222	7.61092	8.66782	7.22924	8.77794	6.5481	7.01273	7.32165	7.2769	6.97746
Abi3	Abi3	Abi3	chr11:95824499-95845731	KI	LLAA	OK	3.99268	3.89474	-0.0358295	-0.142729	0.7506	0.861583	no	4.83507	3.25028	3.86673	4.25158	3.27005	4.38697	4.25934	3.91438	2.66189	4.74082
Ednrb	Ednrb	Ednrb	chr14:103814614-103844476	KI	LLAA	OK	1.66102	4.7481	1.51528	5.23048	5e-05	0.000413819	yes
Abl1	Abl1	Abl1	chr2:31688536-31804362	KI	LLAA	OK	11.6824	12.203	0.0628917	0.36699	0.4065	0.599511	no	12.8756	11.2787	12.8925	12.7273	11.2408	12.6238	10.7849	10.7209	12.2974	11.9851
Plin1	Plin1	Plin1	chr7:79721163-79732776	KI	LLAA	OK	0.572766	1.63721	1.51522	2.20953	5e-05	0.000413819	yes
Lyz2	Lyz2	Lyz2	chr10:117277540-117282272	KI	LLAA	OK	23.2466	66.3363	1.51278	7.7759	5e-05	0.000413819	yes
Lipg	Lipg	Lipg	chr18:74939321-74961263	KI	LLAA	OK	0.922365	2.62339	1.50802	4.50794	5e-05	0.000413819	yes
Ablim3	Ablim3	Ablim3	chr18:61799392-61911852	KI	LLAA	OK	53.3706	50.102	-0.0911772	-0.576947	0.1943	0.367876	no	57.6056	47.1673	50.4873	48.7421	46.5078	53.1308	56.6134	53.1688	50.6639	53.2762
Abo	Abo	Abo	chr2:26842502-26864995	KI	LLAA	NOTEST	0	0	0	0	1	1	no	0.01	0.01	0.01	0.01	0.01	0.01	0.01	0.01	0.01	0.01
Abr	Abr	Abr	chr11:76416731-76577739	KI	LLAA	OK	26.0415	23.7158	-0.134962	-0.828156	0.0637	0.165493	no	25.4273	22.7436	24.4377	22.5837	23.3868	24.4826	28.6006	24.1005	25.8616	27.1621
Abra	Abra	Abra	chr15:41865292-41869720	KI	LLAA	OK	12.6973	12.7549	0.00653351	0.0304759	0.949	0.977027	no	12.7181	11.4403	14.3106	12.2075	13.098	13.9981	12.8126	12.817	11.3571	12.5015
Abracl	Abracl	Abracl	chr10:18011259-18023252	KI	LLAA	OK	14.372	14.0938	-0.0281943	-0.104265	0.81545	0.9002	no	10.4339	18.1865	14.9569	15.0641	11.8276	12.2036	12.4995	20.2993	14.7498	12.1076
Abt1	Abt1	Abt1	chr13:23418360-23423866	KI	LLAA	OK	5.82576	5.1662	-0.173344	-0.835938	0.05655	0.151224	no	5.06481	4.45742	5.61016	5.68844	5.01016	6.20104	4.9803	5.68173	5.68137	6.58437
Abtb1	Abtb1	Abtb1	chr6:88835913-88841935	KI	LLAA	OK	13.8966	14.7855	0.0894504	0.435768	0.32815	0.522157	no	17.7145	13.9525	13.4633	15.6945	13.1027	16.1881	13.168	13.1844	13.9535	12.9889
Ly6c1	Ly6c1	Ly6c1	chr15:75044017-75048837	KI	LLAA	OK	1.28403	3.62467	1.49717	2.11147	5e-05	0.000413819	yes
Gabra3	Gabra3	Gabra3	chrX:72432675-72656246	KI	LLAA	OK	0.375966	1.05821	1.49295	3.0726	5e-05	0.000413819	yes
Olfml1	Olfml1	Olfml1	chr7:107284774-107591365	KI	LLAA	OK	0.805912	2.26705	1.49212	3.16914	5e-05	0.000413819	yes
Acaa2	Acaa2	Acaa2	chr18:74779211-74806207	KI	LLAA	OK	142.461	149.716	0.0716635	0.455699	0.2958	0.488257	no	160.426	141.725	153.897	152.512	140.021	139.453	148.541	130.249	146.272	147.788
Peli2	Peli2	Peli2	chr14:48120868-48260883	KI	LLAA	OK	0.902817	2.52475	1.48363	5.19628	5e-05	0.000413819	yes
Trnp1	Trnp1	Trnp1	chr4:133491099-133498550	KI	LLAA	OK	0.563483	1.55924	1.4684	2.45924	5e-05	0.000413819	yes
Acad10	Acad10	Acad10	chr5:121621028-121660510	KI	LLAA	OK	1.09122	1.31326	0.267209	0.74689	0.09455	0.22193	no	1.71121	1.12549	1.4121	1.25341	1.06409	1.13211	1.35318	0.859666	1.18372	0.927438
Acad11	Acad11	Acad11	chr9:104063702-104127646	KI	LLAA	OK	14.3977	12.9478	-0.153135	-0.682967	0.12875	0.277013	no	12.9699	13.1943	11.6925	13.7819	13.1003	13.7051	14.9366	12.9513	15.5022	14.8933
AA467197	AA467197	AA467197	chr2:122637886-122641076	KI	LLAA	OK	1.08997	2.99419	1.45788	1.90782	0.0005	0.00326917	yes
Acad8	Acad8	Acad8	chr9:26974138-26999549	KI	LLAA	OK	14.9549	14.2997	-0.0646279	-0.347011	0.4261	0.616141	no	14.9458	13.7818	15.5048	13.9404	13.3258	14.4409	14.3356	15.2186	14.6804	16.0988
Acad9	Acad9	Acad9	chr3:36065999-36092857	KI	LLAA	OK	18.313	17.2022	-0.0902677	-0.52616	0.23335	0.415287	no	16.7628	17.2911	16.9912	16.99	17.976	17.4581	17.4741	19.284	18.5338	18.8148
Acadl	Acadl	Acadl	chr1:66830838-66863309	KI	LLAA	OK	119.032	109.574	-0.119438	-0.760823	0.0856	0.20644	no	105.681	110.372	110.668	106.072	115.08	117.493	123.197	128.181	107.95	118.338
Acadm	Acadm	Acadm	chr3:153922352-153944643	KI	LLAA	OK	52.91	51.6858	-0.0337721	-0.2055	0.6423	0.791211	no	48.6665	53.2324	51.0995	51.5052	53.9254	47.0519	53.1264	56.6432	54.5076	53.2207
Acads	Acads	Acads	chr5:115110298-115119346	KI	LLAA	OK	50.3429	51.95	0.0453378	0.272444	0.5434	0.715355	no	58.697	48.2735	52.5741	48.6773	51.5283	53.4736	50.0408	48.6703	49.8476	49.682
Figf	Figf	Figf	chrX:164373521-164402650	KI	LLAA	OK	8.24995	22.5989	1.45379	6.40061	5e-05	0.000413819	yes
Acadvl	Acadvl	Acadvl	chr11:70010182-70015428	KI	LLAA	OK	105.097	98.9234	-0.0873354	-0.557014	0.2142	0.392361	no	103.323	101.897	98.4946	96.2674	94.6343	103.019	105.683	100.828	106.782	109.173
Acan	Acan	Acan	chr7:79053482-79115099	KI	LLAA	NOTEST	0.052366	0.0994012	0.924634	0	1	1	no	0.0994491	0.123857	0.126456	0.0393746	0.10787	0.0139857	0.0368952	0.0331225	0.0948669	0.0829596
Acap1	Acap1	Acap1	chr11:69881566-69895539	KI	LLAA	NOTEST	0.00760121	0.00833961	0.133751	0	1	1	no	0.01	0.01	0.01	0.01	0.0416981	0.01	0.0380061	0.01	0.01	0.01
Acap2	Acap2	Acap2	chr16:30920553-31275697	KI	LLAA	OK	10.2139	12.3328	0.271964	1.03078	0.02045	0.0691598	no	10.8613	12.7685	11.9953	12.3147	13.7241	8.88036	10.5193	11.6073	10.1182	9.94413
Acap3	Acap3	Acap3	chr4:155891874-155907251	KI	LLAA	OK	13.2377	14.1829	0.0994996	0.566611	0.2034	0.378529	no	15.7205	12.9774	12.8959	15.4745	13.8464	14.0658	13.2649	12.0722	13.3397	13.4461
Acat1	Acat1	Acat1	chr9:53580521-53610350	KI	LLAA	OK	55.2649	53.3939	-0.0496877	-0.314409	0.4766	0.661295	no	53.161	52.9906	55.5322	53.2912	51.9945	54.1138	57.4131	57.4398	52.3609	54.9968
Acat2	Acat2	Acat2	chr17:12943041-12960725	KI	LLAA	OK	29.0785	26.9433	-0.110026	-0.61965	0.162	0.324579	no	25.6459	30.4538	25.3635	27.8001	25.4533	33.581	26.278	23.6208	33.2943	28.6185
Acat3	Acat3	Acat3	chr17:12916328-12940396	KI	LLAA	OK	11.6814	10.7884	-0.114733	-0.177839	0.69235	0.825475	no	9.63054	13.6556	9.98281	10.7396	9.93361	9.74034	14.9736	11.6103	11.8005	10.2824
Acbd3	Acbd3	Acbd3	chr1:180726042-180754204	KI	LLAA	OK	26.4401	28.429	0.10464	0.63068	0.1591	0.32046	no	25.78	27.83	29.4168	27.5963	31.5221	23.877	26.9519	29.2197	25.7272	26.4244
Acbd4	Acbd4	Acbd4	chr11:103101687-103112199	KI	LLAA	OK	5.25061	5.26566	0.00413051	0.0157762	0.96905	0.987219	no	6.43808	4.58257	4.5038	5.50108	5.30277	5.70144	5.29242	4.89775	5.21478	5.14665
Acbd5	Acbd5	Acbd5	chr2:23068200-23114512	KI	LLAA	OK	12.3187	13.1749	0.0969412	0.528181	0.2343	0.416474	no	11.5236	15.5063	12.9309	11.7368	14.1767	9.7963	13.9271	13.7347	11.9933	12.142
Acbd6	Acbd6	Acbd6	chr1:155558119-155687233	KI	LLAA	OK	16.5264	14.9933	-0.140456	-0.620828	0.16345	0.326428	no	15.9518	16.4533	13.2263	16.1957	13.1396	18.2173	16.2844	14.8784	15.9704	17.2817
Acbd7	Acbd7	Acbd7	chr2:3336167-3340997	KI	LLAA	NOTEST	0.040121	0.226306	2.49585	0	1	1	no	0.01	0.585338	0.299998	0.246195	0.01	0.01	0.01	0.01	0.01	0.200605
AW551984	AW551984	AW551984	chr9:39587395-39604124	KI	LLAA	OK	1.16919	3.17908	1.4431	4.66586	5e-05	0.000413819	yes
Accsl	Accsl	Accsl	chr2:93855359-93869157	KI	LLAA	NOTEST	0.0115082	0.00987623	-0.220632	0	1	1	no	0.0493812	0.01	0.01	0.01	0.01	0.01	0.01	0.0575411	0.01	0.01
Acd	Acd	Acd	chr8:105690905-105701095	KI	LLAA	OK	12.311	11.2969	-0.124021	-0.531673	0.23165	0.413199	no	11.9048	10.5264	11.386	13.5812	9.08602	12.4821	11.3339	13.0238	12.3617	12.3532
Serpina3n	Serpina3n	Serpina3n	chr12:104406707-104414329	KI	LLAA	OK	0.647008	1.75291	1.4379	2.8422	5e-05	0.000413819	yes
Ace2	Ace2	Ace2	chrX:164139341-164188418	KI	LLAA	NOTEST	0	0	0	0	1	1	no	0.01	0.01	0.01	0.01	0.01	0.01	0.01	0.01	0.01	0.01
Ace3	Ace3	Ace3	chr11:105994674-106005443	KI	LLAA	NOTEST	0	0.00942414	inf	0	1	1	no	0.01	0.01	0.01	0.01	0.0471207	0.01	0.01	0.01	0.01	0.01
Acer1	Acer1	Acer1	chr17:56953489-56982126	KI	LLAA	NOTEST	0	0	0	0	1	1	no	0.01	0.01	0.01	0.01	0.01	0.01	0.01	0.01	0.01	0.01
Acer2	Acer2	Acer2	chr4:86874413-86932490	KI	LLAA	NOTEST	0.182497	0.180314	-0.0173607	0	1	1	no	0.227208	0.194646	0.169808	0.120686	0.189221	0.124212	0.174789	0.11606	0.240216	0.257207
Acer3	Acer3	Acer3	chr7:98213659-98309527	KI	LLAA	OK	2.48946	2.90676	0.223583	0.862617	0.0532	0.144565	no	2.20096	3.19842	2.9162	2.66205	3.5562	1.93372	3.01592	2.68749	2.47407	2.3361
Ache	Ache	Ache	chr5:137288253-137294466	KI	LLAA	OK	4.23237	4.74938	0.166271	0.617548	0.16585	0.329878	no	6.12114	4.6071	5.15385	4.18078	3.68401	3.9106	4.95042	4.34282	3.58369	4.37434
Acin1	Acin1	Acin1	chr14:54642160-54690742	KI	LLAA	OK	13.4971	11.6691	-0.209956	-0.772453	0.08315	0.202356	no	12.3501	12.1266	11.9217	11.6263	10.3209	14.2498	11.5463	11.7863	15.0175	14.8859
Ackr1	Ackr1	Ackr1	chr1:173331885-173333503	KI	LLAA	NOTEST	0	0	0	0	1	1	no	0.01	0.01	0.01	0.01	0.01	0.01	0.01	0.01	0.01	0.01
Ackr2	Ackr2	Ackr2	chr9:121898354-121911071	KI	LLAA	NOTEST	0.0952686	0.0431714	-1.14192	0	1	1	no	0.111733	0.01	0.01	0.0687805	0.035344	0.183178	0.01	0.0868055	0.124615	0.0817449
Iqce	Iqce	Iqce	chr5:140663504-140702378	KI	LLAA	OK	1.32953	3.58899	1.43267	5.13805	5e-05	0.000413819	yes
Cd68	Cd68	Cd68	chr11:69664212-69666170	KI	LLAA	OK	2.09953	5.58726	1.41207	3.37833	5e-05	0.000413819	yes
Acly	Acly	Acly	chr11:100476351-100528000	KI	LLAA	OK	90.8028	101.039	0.154101	0.989717	0.0265	0.0851662	no	108.413	97.4981	99.6377	104.305	95.3406	89.4795	89.5055	86.5713	92.3795	96.0782
Acmsd	Acmsd	Acmsd	chr1:127729412-127774054	KI	LLAA	NOTEST	0	0	0	0	1	1	no	0.01	0.01	0.01	0.01	0.01	0.01	0.01	0.01	0.01	0.01
Acnat1	Acnat1	Acnat1	chr4:49443531-49451109	KI	LLAA	NOTEST	0	0	0	0	1	1	no	0.01	0.01	0.01	0.01	0.01	0.01	0.01	0.01	0.01	0.01
Acnat2	Acnat2	Acnat2	chr4:49379844-49408151	KI	LLAA	NOTEST	0	0	0	0	1	1	no	0.01	0.01	0.01	0.01	0.01	0.01	0.01	0.01	0.01	0.01
Aco1	Aco1	Aco1	chr4:40143264-40199009	KI	LLAA	OK	23.7162	24.2816	0.0339878	0.206969	0.63595	0.787013	no	25.2235	23.3414	24.2451	24.6813	23.9165	23.8548	23.1267	22.6439	25.1776	23.7781
Retn	Retn	Retn	chr8:3655769-3659818	KI	LLAA	OK	1.70411	4.51761	1.40654	2.16538	5e-05	0.000413819	yes
Acot1	Acot1	Acot1	chr12:84009501-84017669	KI	LLAA	NOTEST	0.276902	0.377181	0.445885	0	1	1	no	0.364117	0.39705	0.243451	0.604791	0.276498	0.715417	0.125923	0.0848345	0.244453	0.213881
Acot10	Acot10	Acot10	chr15:20665213-20666750	KI	LLAA	NOTEST	0	0	0	0	1	1	no	0.01	0.01	0.01	0.01	0.01	0.01	0.01	0.01	0.01	0.01
Tnmd	Tnmd	Tnmd	chrX:133851007-133865578	KI	LLAA	OK	10.9825	28.8226	1.392	6.35352	5e-05	0.000413819	yes
Acot12	Acot12	Acot12	chr13:91461096-91786148	KI	LLAA	NOTEST	0.0520044	0.0208391	-1.31934	0	1	1	no	0.0706618	0.01	0.01	0.01	0.0335336	0.0347547	0.01	0.01	0.147737	0.0775305
Acot13	Acot13	Acot13	chr13:24817954-24831489	KI	LLAA	OK	81.5445	73.3509	-0.152774	-0.825152	0.06115	0.160427	no	74.4794	72.9372	70.5978	80.7597	67.9802	83.756	81.6125	76.8203	76.2277	89.3063
AW112010	AW112010	AW112010	chr19:11047611-11050566	KI	LLAA	OK	0.924379	2.42524	1.39157	1.83745	0.0013	0.00742704	yes
Acot3	Acot3	Acot3	chr12:84052150-84059564	KI	LLAA	NOTEST	0	0.00774368	inf	0	1	1	no	0.01	0.01	0.01	0.0387184	0.01	0.01	0.01	0.01	0.01	0.01
Acot4	Acot4	Acot4	chr12:84038378-84044723	KI	LLAA	NOTEST	0.210043	0.189389	-0.149331	0	1	1	no	0.235538	0.154062	0.157375	0.0869826	0.312987	0.277922	0.366754	0.109787	0.157756	0.137995
Acot5	Acot5	Acot5	chr12:84069324-84076019	KI	LLAA	NOTEST	0	0	0	0	1	1	no	0.01	0.01	0.01	0.01	0.01	0.01	0.01	0.01	0.01	0.01
Acot6	Acot6	Acot6	chr12:84100653-84109783	KI	LLAA	OK	2.24018	2.33971	0.0627135	0.169606	0.7015	0.831164	no	2.6361	2.00523	1.84393	2.88571	2.32757	1.62675	2.86284	2.2856	1.9529	2.47281
Acot7	Acot7	Acot7	chr4:152178099-152271855	KI	LLAA	OK	33.3885	30.3948	-0.135523	-0.725356	0.1006	0.232332	no	33.4798	27.7437	26.9599	34.213	29.5779	40.5725	32.4976	30.053	32.9375	30.8817
Acot8	Acot8	Acot8	chr2:164786020-164804881	KI	LLAA	OK	11.8842	10.5058	-0.177865	-0.511214	0.25165	0.437858	no	12.6101	10.8475	9.48969	9.26567	10.3159	12.7777	11.7813	9.31241	12.9408	12.6089
Steap3	Steap3	Steap3	chr1:120226415-120271082	KI	LLAA	OK	20.6371	53.9964	1.38763	8.2117	5e-05	0.000413819	yes
Acox1	Acox1	Acox1	chr11:116171882-116215318	KI	LLAA	OK	28.2054	27.9224	-0.0145477	-0.082287	0.8563	0.925332	no	29.1311	26.5502	28.6254	26.2655	29.0399	26.9863	28.5323	28.1445	29.3542	28.0099
Acox2	Acox2	Acox2	chr14:8225510-8259019	KI	LLAA	NOTEST	0.254799	0.392907	0.62483	0	1	1	no	0.401239	0.485995	0.496428	0.411617	0.169256	0.306884	0.231405	0.207802	0.37316	0.154742
Acox3	Acox3	Acox3	chr5:35581226-35613801	KI	LLAA	OK	7.94424	8.30301	0.0637269	0.325122	0.4671	0.652568	no	9.2014	8.0053	8.56418	7.80263	7.94157	7.80976	7.59055	7.43197	7.82411	9.06478
Acoxl	Acoxl	Acoxl	chr2:127854627-128123892	KI	LLAA	NOTEST	0.0250461	0	#NAME?	0	1	1	no	0.01	0.01	0.01	0.01	0.01	0.0371643	0.01	0.088066	0.01	0.01
Lcp1	Lcp1	Lcp1	chr14:75004109-75388146	KI	LLAA	OK	0.652742	1.70507	1.38525	1.89576	0.00035	0.00239207	yes
Efemp1	Efemp1	Efemp1	chr11:28853204-28926743	KI	LLAA	OK	31.0609	80.4925	1.37376	8.2025	5e-05	0.000413819	yes
Acp5	Acp5	Acp5	chr9:22055459-22389206	KI	LLAA	OK	1.46132	2.71049	0.891285	0.586362	0.1771	0.345024	no	2.64318	2.9387	3.4216	2.2828	2.26617	1.92571	1.17916	1.09244	2.14906	0.960209
Acp6	Acp6	Acp6	chr3:97158776-97176576	KI	LLAA	OK	19.2819	17.8669	-0.109957	-0.558501	0.20175	0.376828	no	18.9571	18.6514	17.8486	16.6713	17.2062	18.1902	18.656	17.8473	21.6757	20.0403
Acpp	Acpp	Acpp	chr9:104288239-104337722	KI	LLAA	NOTEST	0.18589	0.28671	0.625139	0	1	1	no	0.401249	0.205791	0.341478	0.283414	0.201615	0.139365	0.224707	0.110045	0.236616	0.218718
Acpt	Acpt	Acpt	chr7:44253086-44257204	KI	LLAA	NOTEST	0	0.0181896	inf	0	1	1	no	0.0909479	0.01	0.01	0.01	0.01	0.01	0.01	0.01	0.01	0.01
Acr	Acr	Acr	chr15:89568325-89574585	KI	LLAA	NOTEST	0	0	0	0	1	1	no	0.01	0.01	0.01	0.01	0.01	0.01	0.01	0.01	0.01	0.01
Acrbp	Acrbp	Acrbp	chr6:125049926-125063265	KI	LLAA	NOTEST	0.700281	0.538532	-0.378902	0	1	1	no	0.555061	0.605392	0.722607	0.370526	0.439074	1.11816	0.239846	0.969697	0.748668	0.425035
Acrv1	Acrv1	Acrv1	chr9:36693219-36698837	KI	LLAA	NOTEST	0	0	0	0	1	1	no	0.01	0.01	0.01	0.01	0.01	0.01	0.01	0.01	0.01	0.01
Acsbg1	Acsbg1	Acsbg1	chr9:54604996-54661885	KI	LLAA	NOTEST	0.109126	0.107264	-0.0248356	0	1	1	no	0.234138	0.0425367	0.0434461	0.216198	0.01	0.0767632	0.236338	0.01	0.0326461	0.199883
Acsbg2	Acsbg2	Acsbg2	chr17:56843103-56874447	KI	LLAA	NOTEST	0	0	0	0	1	1	no	0.01	0.01	0.01	0.01	0.01	0.01	0.01	0.01	0.01	0.01
1500015O10Rik	1500015O10Rik	1500015O10Rik	chr1:43730601-43742564	KI	LLAA	OK	12.3065	31.8889	1.37363	5.69663	5e-05	0.000413819	yes
Acsf3	Acsf3	Acsf3	chr8:122775504-122817881	KI	LLAA	OK	4.29659	4.50978	0.0698651	0.257961	0.55935	0.729013	no	4.78213	4.18154	5.15927	4.69071	3.73522	4.30994	4.26581	3.77293	4.17151	4.96273
Acsl1	Acsl1	Acsl1	chr8:46471036-46536051	KI	LLAA	OK	31.3679	32.9162	0.069511	0.428311	0.3332	0.526862	no	35.6077	35.2632	32.9097	28.9746	31.8259	29.225	35.807	31.9481	30.1226	29.7367
Gls2	Gls2	Gls2	chr10:128194634-128211794	KI	LLAA	OK	0.473951	1.22439	1.36925	1.27445	0.00805	0.0329303	yes
Gpihbp1	Gpihbp1	Gpihbp1	chr15:75596657-75598213	KI	LLAA	OK	0.813217	2.09588	1.36584	1.63401	0.0019	0.0102527	yes
Acsl5	Acsl5	Acsl5	chr19:55253368-55296628	KI	LLAA	OK	17.2624	15.4927	-0.156042	-0.86746	0.04905	0.136277	no	12.5935	15.81	17.2865	15.2857	16.4878	17.1897	15.9469	18.0978	16.9807	18.0969
Acsl6	Acsl6	Acsl6	chr11:54303823-54361539	KI	LLAA	OK	5.04525	5.33725	0.0811725	0.33315	0.45245	0.639779	no	5.6943	5.42149	4.36794	6.14523	5.0573	4.90947	5.47047	4.1129	5.31847	5.41492
Acsm1	Acsm1	Acsm1	chr7:119617827-119662515	KI	LLAA	NOTEST	0	0	0	0	1	1	no	0.01	0.01	0.01	0.01	0.01	0.01	0.01	0.01	0.01	0.01
Acsm2	Acsm2	Acsm2	chr7:119554339-119600694	KI	LLAA	NOTEST	0	0	0	0	1	1	no	0.01	0.01	0.01	0.01	0.01	0.01	0.01	0.01	0.01	0.01
[truncated: 22,343 more rows]
