# Supplementary material for: Lysosomal LRRC8 complex impacts lysosomal pH, morphology, and systemic glucose metabolism
Source: Sci Adv. 2025 Sep 26;11(39):eadt6366. doi: 10.1126/sciadv.adt6366 (PMC12466849; doi:10.1126/sciadv.adt6366)
Supplement: Supplementary file 2 — Tables S1 and S2 [file sciadv.adt6366_tables_s1_and_s2.zip › sciadv.adt6366_table_s2.xls]

## Sheet: Sheet0
Supplementary Table 2: IPA canonical pathway analysis of LRRC8A-3xFlag-KI and LRRC8A-L706A; L707A knock-in (LL:AA KI) primary myotube
Ingenuity Canonical Pathways	-log(p-value)	Ratio	z-score	Downregulated	No change	Upregulated	No overlap with dataset	Molecules
Extracellular matrix organization	7.16	0.178	0.471	8/101 (8%)	0/101 (0%)	10/101 (10%)	83/101 (82%)	AGRN,ASPN,COL10A1,COL4A1,COL4A2,DCN,DMP1,FMOD,ITGA2,ITGB4,LAMA1,LAMC2,LUM,MATN3,MATN4,NID2,VCAN,VTN
Hepatic Fibrosis / Hepatic Stellate Cell Activation	5.88	0.126	#NUM!	9/174 (5%)	0/174 (0%)	13/174 (7%)	152/174 (87%)	AGTR1,COL10A1,COL25A1,COL26A1,COL4A1,COL4A2,COL8A1,EDNRB,FGFR2,HGF,IGFBP4,IGFBP5,IL1RL1,LAMA1,MYH14,MYL2,MYL6B,NGFR,PDGFD,PDGFRA,TNFRSF11B,VEGFA
Regulation of Insulin-like Growth Factor (IGF) transport and uptake by IGFBPs	5.66	0.149	1.213	6/114 (5%)	0/114 (0%)	11/114 (10%)	97/114 (85%)	BMP4,C3,C4A/C4B,CHRDL1,DMP1,GPC3,IGFBP2,IGFBP4,IGFBP5,ITIH2,KNG1,MATN3,MSLN,MXRA8,PAPPA2,SCG2,VCAN
Post-translational protein phosphorylation	5.1	0.15	1.291	5/100 (5%)	0/100 (0%)	10/100 (10%)	85/100 (85%)	BMP4,C3,C4A/C4B,CHRDL1,DMP1,GPC3,IGFBP4,IGFBP5,ITIH2,KNG1,MATN3,MSLN,MXRA8,SCG2,VCAN
Pulmonary Fibrosis Idiopathic Signaling Pathway	4.65	0.093	1.347	12/301 (4%)	0/301 (0%)	16/301 (5%)	273/301 (91%)	ACTG2,COL10A1,COL25A1,COL26A1,COL4A1,COL4A2,COL8A1,CXCL12,FGF18,FGFR2,FGFR3,FGFR4,FOXG1,FOXO6,FZD8,HES1,IL11RA,ITGA2,MAP2K6,MAPK13,MMP12,MMP16,PDGFD,PDGFRA,PINK1,RPS6KA1,TGFBR3,WNT11
Complement System	4.6	0.25	1.89	1/32 (3%)	0/32 (0%)	7/32 (22%)	24/32 (75%)	C1QA,C1QB,C1QC,C1R,C1S,C3,C4A/C4B,ITGB2
Neutrophil degranulation	4.54	0.0837	3.773	6/406 (1%)	0/406 (0%)	28/406 (7%)	372/406 (92%)	ACAA1,ADAM8,AMPD3,ATP6V0C,C3,CAP1,CD36,CD68,CDA,CTSS,FCGR2A,FGL2,HEBP2,ITGB2,JUP,LRG1,LYZ,MGST1,MME,NAPRT,PADI2,PECAM1,PLAC8,PRDX4,PYGL,RAB27A,RAB5B,RETN,RNASET2,SERPINA3,SLC11A1,SLPI,TLR2,TYROBP
Complement cascade	4.2	0.196	2.333	1/46 (2%)	0/46 (0%)	8/46 (17%)	37/46 (80%)	C1QA,C1QB,C1QC,C1R,C1S,C3,C4A/C4B,CLU,VTN
STAT3 Pathway	4.17	0.12	1.155	6/133 (5%)	0/133 (0%)	10/133 (8%)	117/133 (88%)	CDKN1A,FGFR2,FGFR3,FGFR4,HGF,IL11RA,IL1RL1,MAP3K9,MAPK13,NGFR,NTRK2,PDGFRA,PIM1,SOCS4,TGFBR3,VEGFA
LXR/RXR Activation	4.03	0.128	1.155	2/109 (2%)	0/109 (0%)	12/109 (11%)	95/109 (87%)	C3,C4A/C4B,CD36,CLU,IL1RL1,KNG1,LPL,LYZ,MSR1,NGFR,RBP4,SAA1,TNFRSF11B,VTN
Acute Phase Response Signaling	3.89	0.106	1.89	3/170 (2%)	0/170 (0%)	15/170 (9%)	152/170 (89%)	C1QA,C1QB,C1QC,C1R,C1S,C3,C4A/C4B,CRABP1,ITIH2,MAP2K6,MAPK13,NGFR,RBP4,SAA1,Saa3,SERPINA3,SOCS4,TNFRSF11B
Wound Healing Signaling Pathway	3.7	0.0942	0.655	12/223 (5%)	0/223 (0%)	9/223 (4%)	202/223 (91%)	COL10A1,COL25A1,COL26A1,COL4A1,COL4A2,COL8A1,FGFR2,IL15,IL1RL1,ITGB4,LAMA1,LAMC2,LIF,MAP2K6,Mcpt8,NGFR,PDGFD,TGFBR3,TNFRSF11B,TNFSF13B,VEGFA
Axonal Guidance Signaling	3.65	0.0754	#NUM!	15/451 (3%)	0/451 (0%)	19/451 (4%)	417/451 (92%)	ACE,ADAM23,ADAM33,ADAM8,ADAMTS20,ADAMTS3,BMP4,CXCL12,EPHB6,FZD8,GNB1,GNG7,ITGA2,ITGB2,ITGB4,MMP12,MMP16,MYL2,MYL6B,NFATC2,NGEF,NGFR,NTRK2,PAPPA2,PDGFD,RAC3,SEMA3A,SEMA3E,SEMA6A,SEMA7A,TUBB3,UNC5B,VEGFA,WNT11
PTEN Signaling	3.39	0.107	-0.832	6/140 (4%)	0/140 (0%)	9/140 (6%)	125/140 (89%)	CASP9,CDKN1A,FGFR2,FGFR3,FGFR4,FOXG1,FOXO6,ITGA2,ITGB2,ITGB4,NGFR,NTRK2,PDGFRA,RAC3,TGFBR3
Collagen chain trimerization	3.29	0.189	-1.134	5/37 (14%)	0/37 (0%)	2/37 (5%)	30/37 (81%)	COL10A1,COL14A1,COL25A1,COL26A1,COL4A1,COL4A2,COL8A1
Noradrenaline and Adrenaline Degradation	3.28	0.222	2.449	0/27 (0%)	0/27 (0%)	6/27 (22%)	21/27 (78%)	ADH1C,ALDH1A1,ALDH4A1,ALDH7A1,DHRS9,MAOB
Glycosaminoglycan metabolism	3.22	0.135	0.632	4/74 (5%)	0/74 (0%)	6/74 (8%)	64/74 (86%)	AGRN,B3GNT3,CSPG4,DCN,FMOD,GPC2,GPC3,LUM,OGN,VCAN
Osteoarthritis Pathway	3.17	0.09	1.291	5/211 (2%)	0/211 (0%)	14/211 (7%)	192/211 (91%)	ADIPOQ,CASP9,COL10A1,DCN,FGF18,FGFR3,FZD8,HES1,IL1RL1,ITGA2,ITGB2,ITGB4,MATN3,MMP12,RARRES2,RBP4,SLC39A8,TLR2,VEGFA
Response to elevated platelet cytosolic Ca2+	3.16	0.111	1.941	3/117 (3%)	0/117 (0%)	10/117 (9%)	104/117 (89%)	CAP1,CD36,CLU,CTSW,ECM1,HGF,KNG1,PECAM1,PLEK,RARRES2,SERPINA3,SYTL4,VEGFA
PIP3 activates AKT signaling	3.16	0.106	0.535	6/132 (5%)	0/132 (0%)	8/132 (6%)	118/132 (89%)	CASP9,CD80,CDKN1A,FGF10,FGF18,FGFR2,FGFR3,FGFR4,FOXO6,HGF,IER3,IL1RL1,KITLG,PDGFRA
Role of Osteoclasts in Rheumatoid Arthritis Signaling Pathway	3.14	0.0821	1.342	8/280 (3%)	0/280 (0%)	15/280 (5%)	257/280 (92%)	ADAM23,ADAM33,ADAM8,CASP9,COL10A1,COL25A1,COL26A1,COL4A1,COL4A2,COL8A1,FCGR2A,FOXG1,FOXO6,IL1RL1,MAP2K6,MAPK13,MMP12,MMP16,NGFR,RAC3,SFRP2,TNFRSF11B,TYROBP
NAD Salvage Pathway II	3.06	0.25	0.447	2/20 (10%)	0/20 (0%)	3/20 (15%)	15/20 (75%)	ACP1,Nmnat3,NMRK1,NMRK2,NT5E
Agranulocyte Adhesion and Diapedesis	3.04	0.0958	#NUM!	4/167 (2%)	0/167 (0%)	12/167 (7%)	151/167 (90%)	ACKR3,ACKR4,ACTG2,Ccl6,Ccl9,CD34,CX3CL1,CXCL12,CXCL6,ITGB2,MMP12,MMP16,MYH14,MYL2,MYL6B,PECAM1
Pulmonary Healing Signaling Pathway	2.96	0.0914	2.183	4/186 (2%)	0/186 (0%)	13/186 (7%)	169/186 (91%)	ACKR3,BMP4,CELA1,CXCL12,DLK1,FGF10,FGFR2,FZD8,MAPK13,MMP12,MMP16,NGFR,PECAM1,TLR2,TNFRSF11B,VEGFA,WNT11
Assembly of collagen fibrils and other multimeric structures	2.89	0.145	-1.414	6/55 (11%)	0/55 (0%)	2/55 (4%)	47/55 (85%)	COL10A1,COL14A1,COL4A1,COL4A2,COL8A1,CTSS,ITGB4,LAMC2
Binding and Uptake of Ligands by Scavenger Receptors	2.79	0.182	0.816	2/33 (6%)	0/33 (0%)	4/33 (12%)	27/33 (82%)	CD36,COL4A1,COL4A2,MSR1,SAA1,SCARA5
Collagen degradation	2.73	0.138	-0.707	5/58 (9%)	0/58 (0%)	3/58 (5%)	50/58 (86%)	COL10A1,COL14A1,COL25A1,COL26A1,COL4A1,COL4A2,COL8A1,MMP12
Atherosclerosis Signaling	2.73	0.104	1.732	3/115 (3%)	0/115 (0%)	9/115 (8%)	103/115 (90%)	CD36,CLU,COL10A1,CXCL12,ITGB2,LPL,LYZ,MSR1,PDGFD,RBP4,TNFRSF12A,TNFRSF14
Collagen biosynthesis and modifying enzymes	2.69	0.136	-0.707	5/59 (8%)	0/59 (0%)	3/59 (5%)	51/59 (86%)	ADAMTS3,COL10A1,COL14A1,COL25A1,COL26A1,COL4A1,COL4A2,COL8A1
Serotonin Degradation	2.59	0.146	2.646	0/48 (0%)	0/48 (0%)	7/48 (15%)	41/48 (85%)	ADH1C,ALDH1A1,ALDH4A1,ALDH7A1,DHRS9,MAOB,Ugt1a7c
Granulocyte Adhesion and Diapedesis	2.54	0.0915	#NUM!	3/153 (2%)	0/153 (0%)	11/153 (7%)	139/153 (91%)	ACKR3,ACKR4,Ccl6,Ccl9,CX3CL1,CXCL12,CXCL6,IL1RL1,ITGB2,MMP12,MMP16,NGFR,PECAM1,TNFRSF11B
Pathogen Induced Cytokine Storm Signaling Pathway	2.54	0.0751	0.426	9/293 (3%)	0/293 (0%)	13/293 (4%)	271/293 (92%)	C3,Ccl6,Ccl9,COL10A1,COL25A1,COL26A1,COL4A1,COL4A2,COL8A1,CX3CL1,CXCL12,CXCL6,IL15,IL1RL1,LIF,MAPK13,NGFR,RAB27A,TLR2,TNFRSF11B,TNFSF13B,VEGFA
Ethanol Degradation II	2.51	0.192	2.236	0/26 (0%)	0/26 (0%)	5/26 (19%)	21/26 (81%)	ADH1C,ALDH1A1,ALDH4A1,ALDH7A1,DHRS9
Histamine Degradation	2.43	0.235	2	0/17 (0%)	0/17 (0%)	4/17 (24%)	13/17 (76%)	ALDH1A1,ALDH4A1,ALDH7A1,HNMT
Immunoregulatory interactions between a Lymphoid and a non-Lymphoid cell	2.43	0.114	2.333	1/79 (1%)	0/79 (0%)	8/79 (10%)	70/79 (89%)	C3,CD1D,CD34,HLA-A,ITGA2,ITGB2,LILRB4,PIANP,TYROBP
Cardiac Hypertrophy Signaling (Enhanced)	2.43	0.065	1.512	11/492 (2%)	0/492 (0%)	21/492 (4%)	460/492 (93%)	ACE,ADCY2,AGTR1,EDNRB,FGF10,FGF18,FGFR2,FGFR3,FGFR4,FZD8,GNB1,GNG7,IL11RA,IL15,IL1RL1,ITGA2,ITGB2,ITGB4,LIF,MAP2K6,MAP3K9,MAPK13,MKNK2,NFATC2,NGFR,PDE1A,PDE9A,SMPDL3B,TGFBR3,TNFRSF11B,TNFSF13B,WNT11
Adipogenesis pathway	2.34	0.0938	-0.577	5/128 (4%)	0/128 (0%)	7/128 (5%)	116/128 (91%)	BMP4,DLK1,EGR2,FABP4,FGFR2,FGFR3,FGFR4,FZD8,LPL,PLIN1,RPS6KA1,ZNF423
G-Protein Coupled Receptor Signaling	2.29	0.0613	2.795	11/604 (2%)	0/604 (0%)	26/604 (4%)	567/604 (94%)	ACKR3,ACKR4,ADCY2,ADGRD1,ADGRG2,ADGRG6,AGTR1,AGTR2,AVPR1A,EDNRB,EYA2,FOXG1,FOXO6,FZD8,GNB1,GNG7,GPRC5A,LPAR4,MAP2K6,MAP3K9,MAPK13,MC2R,MEGF6,MYL2,MYL6B,MYLK,NFATC2,PDE1A,PDE9A,PROKR1,PTGFR,RAC3,RGS2,RGS4,RPS6KA1,SCTR,SMPDL3B
NCAM signaling for neurite out-growth	2.26	0.127	0.378	3/55 (5%)	0/55 (0%)	4/55 (7%)	48/55 (87%)	AGRN,ARTN,COL4A1,COL4A2,GFRA2,GFRA4,NRTN
Elastic fibre formation	2.25	0.143	0.816	2/42 (5%)	0/42 (0%)	4/42 (10%)	36/42 (86%)	BMP4,EFEMP1,ELN,EMILIN2,FBLN1,VTN
Putrescine Degradation III	2.24	0.211	2	0/19 (0%)	0/19 (0%)	4/19 (21%)	15/19 (79%)	ALDH1A1,ALDH4A1,ALDH7A1,MAOB
Regulation of the Epithelial Mesenchymal Transition by Growth Factors Pathway	2.16	0.0828	1.732	3/169 (2%)	0/169 (0%)	11/169 (7%)	155/169 (92%)	FGF10,FGF18,FGFR2,FGFR3,FGFR4,HGF,MAP2K6,MAPK13,MEST,NGFR,PDGFD,PDGFRA,TNFRSF11B,TNFSF13B
Semaphorin interactions	2.05	0.117	-0.378	4/60 (7%)	0/60 (0%)	3/60 (5%)	53/60 (88%)	CDK5R1,MYH14,SEMA3A,SEMA3E,SEMA6A,SEMA7A,TYROBP
Dopamine Degradation	2.01	0.182	2	0/22 (0%)	0/22 (0%)	4/22 (18%)	18/22 (82%)	ALDH1A1,ALDH4A1,ALDH7A1,MAOB
Transcriptional regulation of white adipocyte differentiation	1.98	0.104	1.414	2/77 (3%)	0/77 (0%)	6/77 (8%)	69/77 (90%)	ADIPOQ,ANGPTL4,CCND3,CD36,EGR2,FABP4,LPL,PLIN1
Phagosome Formation	1.94	0.0592	3.773	6/574 (1%)	0/574 (0%)	28/574 (5%)	540/574 (94%)	ACKR3,ACKR4,ADGRD1,ADGRG2,ADGRG6,AGTR1,AGTR2,AVPR1A,C3,CD36,EDNRB,ELMO1,FCGR2A,FZD8,GPRC5A,ITGA2,ITGB2,ITGB4,LPAR4,MAP2K6,MC2R,MSR1,MYH14,MYL2,MYL6B,MYLK,PIKFYVE,PROKR1,PTGFR,RAC3,SCARA5,SCTR,TLR2,VTN
Tryptophan Degradation X (Mammalian, via Tryptamine)	1.94	0.174	2	0/23 (0%)	0/23 (0%)	4/23 (17%)	19/23 (83%)	ALDH1A1,ALDH4A1,ALDH7A1,MAOB
Semaphorin Neuronal Repulsive Signaling Pathway	1.92	0.0859	-0.905	5/128 (4%)	0/128 (0%)	6/128 (5%)	117/128 (91%)	CSPG4,ITGA2,ITGB2,ITGB4,MAP2K6,MYL2,MYL6B,SEMA3A,SEMA3E,SEMA6A,VCAN
ID1 Signaling Pathway	1.91	0.0773	-0.535	9/181 (5%)	0/181 (0%)	5/181 (3%)	167/181 (92%)	Bhlhe41,BMP4,CDKN1A,FGFR2,FGFR3,FGFR4,ID1,LIF,MAPK13,NGFR,PLAC8,TGFBR3,TNFRSF11B,VEGFA
NGF-stimulated transcription	1.9	0.139	-2.236	5/36 (14%)	0/36 (0%)	0/36 (0%)	31/36 (86%)	ARC,CDK5R1,EGR2,ID1,RRAD
Clathrin-mediated Endocytosis Signaling	1.87	0.0765	#NUM!	7/183 (4%)	0/183 (0%)	7/183 (4%)	169/183 (92%)	ACTG2,CLU,FGF10,FGF18,HIP1R,ITGB2,ITGB4,LYZ,PDGFD,RAB5B,RBP4,SH3BP4,TFRC,VEGFA
FGF Signaling	1.85	0.0988	1.414	2/81 (2%)	0/81 (0%)	6/81 (7%)	73/81 (90%)	FGF10,FGF18,FGFR2,FGFR3,FGFR4,HGF,MAP2K6,MAPK13
Parkinson's Signaling Pathway	1.84	0.0692	2.357	4/260 (2%)	0/260 (0%)	14/260 (5%)	242/260 (93%)	ACTG2,ALDH1A1,ALDH1L1,ALDH4A1,ALDH7A1,ATP6V0C,ATP6V0D2,ATP6V0E2,CASP9,FCGR2A,IL15,LIF,MAOB,MAPK13,PINK1,TLR2,TNFSF13B,TUBB3
Regulation of Actin-based Motility by Rho	1.83	0.0918	0.378	5/98 (5%)	0/98 (0%)	4/98 (4%)	89/98 (91%)	ACTG2,ITGA2,ITGB2,ITGB4,MYL2,MYL6B,MYLK,PIKFYVE,RAC3
G alpha (q) signalling events	1.81	0.08	2.309	2/150 (1%)	0/150 (0%)	10/150 (7%)	138/150 (92%)	AGTR1,AVPR1A,EDNRB,GNB1,GNG7,KNG1,LPAR4,PROKR1,PTGFR,RGS2,RGS4,SAA1
Class A/1 (Rhodopsin-like receptors)	1.77	0.0682	3.3	2/264 (1%)	0/264 (0%)	16/264 (6%)	246/264 (93%)	ACKR3,ACKR4,AGTR1,AGTR2,AVPR1A,C3,CX3CL1,CXCL12,CXCL6,EDNRB,GAL,HEBP1,KNG1,LPAR4,MC2R,PROKR1,PTGFR,SAA1
Transport of inorganic cations/anions and amino acids/oligopeptides	1.77	0.09	1	3/100 (3%)	0/100 (0%)	6/100 (6%)	91/100 (91%)	SLC17A7,SLC20A1,SLC24A3,SLC24A4,SLC36A2,SLC38A4,SLC4A4,SLC7A2,SLC7A3
Iron uptake and transport	1.76	0.113	0.816	2/53 (4%)	0/53 (0%)	4/53 (8%)	47/53 (89%)	ATP6V0C,ATP6V0D2,ATP6V0E2,HEPH,STEAP3,TFRC
TNFs bind their physiological receptors	1.75	0.154	-1	3/26 (12%)	0/26 (0%)	1/26 (4%)	22/26 (85%)	TNFRSF11B,TNFRSF14,TNFRSF25,TNFSF13B
L1CAM interactions	1.75	0.0891	0.333	4/101 (4%)	0/101 (0%)	5/101 (5%)	92/101 (91%)	ANK3,CNTN1,ITGA2,LAMA1,RPS6KA1,SCN3A,SCN5A,SCN7A,TUBB3
Ephrin B Signaling	1.73	0.101	2.236	3/69 (4%)	0/69 (0%)	4/69 (6%)	62/69 (90%)	ACP1,CAP1,CXCL12,EPHB6,GNB1,GNG7,RAC3
PI3K Cascade	1.71	0.125	0.447	2/40 (5%)	0/40 (0%)	3/40 (8%)	35/40 (88%)	FGF10,FGF18,FGFR2,FGFR3,FGFR4
Protein Kinase A Signaling	1.68	0.0629	1	9/350 (3%)	0/350 (0%)	13/350 (4%)	328/350 (94%)	ACP1,ADCY2,DUSP2,DUSP8,EYA2,GNB1,GNG7,KDELR2,LIPE,MYL2,MYL6B,MYLK,NFATC2,NGFR,PDE1A,PDE9A,PPP1R3A,PTPN4,Ptprv,PYGL,SMPDL3B,TNNI1
Cellular Effects of Sildenafil (Viagra)	1.68	0.057	-2.263	9/579 (2%)	0/579 (0%)	24/579 (4%)	546/579 (94%)	ACKR3,ACKR4,ACTG2,ADCY2,ADGRD1,ADGRG2,ADGRG6,AGTR1,AGTR2,AVPR1A,CASP9,EDNRB,FZD8,GNB1,GNG7,GPRC5A,ID1,LPAR4,MAP2K6,MAPK13,MC2R,MYH14,MYL2,MYL6B,MYLK,NFATC2,PPP1R3A,PROKR1,PTGFR,RGS2,SCTR,TGFBR3,VEGFA
Toll-like Receptor Cascades	1.64	0.143	2	0/28 (0%)	0/28 (0%)	4/28 (14%)	24/28 (86%)	CD36,ITGB2,PTPN4,TLR2
Myogenesis	1.64	0.143	-1	3/28 (11%)	0/28 (0%)	1/28 (4%)	24/28 (86%)	CDON,MAP2K6,MYF6,MYOG
Triglyceride metabolism	1.64	0.143	2	0/28 (0%)	0/28 (0%)	4/28 (14%)	24/28 (86%)	FABP4,LIPE,MGLL,PLIN1
RAF/MAP kinase cascade	1.63	0.0681	1.5	5/235 (2%)	0/235 (0%)	11/235 (5%)	219/235 (93%)	ARTN,CNKSR1,DUSP2,DUSP8,FGF10,FGF18,FGFR2,FGFR3,FGFR4,GFRA2,GFRA4,HGF,KITLG,NRTN,PDGFRA,RASAL2
Retinoid metabolism and transport	1.63	0.119	0.447	2/42 (5%)	0/42 (0%)	3/42 (7%)	37/42 (88%)	AGRN,GPC2,GPC3,LPL,RBP4
CDK5 Signaling	1.62	0.0849	-0.378	3/106 (3%)	0/106 (0%)	6/106 (6%)	97/106 (92%)	ADCY2,CDK5R1,ITGA2,LAMA1,LAMC2,MAPK13,NGFR,NTRK2,PPP1R3A
Role of Chondrocytes in Rheumatoid Arthritis Signaling Pathway	1.57	0.0794	1.897	2/126 (2%)	0/126 (0%)	8/126 (6%)	116/126 (92%)	CASP9,CXCL12,IL1RL1,MAPK13,MMP12,MMP16,NGFR,TLR2,TNFRSF11B,VEGFA
Tumor Microenvironment Pathway	1.54	0.0732	2.309	5/164 (3%)	0/164 (0%)	7/164 (4%)	152/164 (93%)	CSPG4,CXCL12,FGF10,FGF18,FOXG1,FOXO6,HGF,HLA-A,MMP12,MMP16,PDGFD,VEGFA
G alpha (i) signalling events	1.54	0.0693	2.138	3/202 (1%)	0/202 (0%)	11/202 (5%)	188/202 (93%)	ACKR3,ADCY2,AGTR2,C3,CX3CL1,CXCL12,CXCL6,GAL,GNB1,GNG7,HEBP1,KNG1,RGS4,SAA1
Striated Muscle Contraction	1.54	0.133	1	1/30 (3%)	0/30 (0%)	3/30 (10%)	26/30 (87%)	MYBPC2,MYL2,TMOD4,TNNI1
ILK Signaling	1.53	0.0727	0.302	7/165 (4%)	0/165 (0%)	5/165 (3%)	153/165 (93%)	ACTG2,ILKAP,ITGB2,ITGB4,KRT18,MAP2K6,MYH14,MYL2,MYL6B,PARVB,RAC3,VEGFA
Transport of bile salts and organic acids, metal ions and amine compounds	1.5	0.0909	1.134	2/77 (3%)	0/77 (0%)	5/77 (6%)	70/77 (91%)	EMB,HEPH,SLC11A1,SLC39A8,SLC44A3,SLC44A4,SLC6A7
Smooth Muscle Contraction	1.49	0.129	-2	4/31 (13%)	0/31 (0%)	0/31 (0%)	27/31 (87%)	ACTG2,CAV3,MYL6B,MYLK
Degradation of the extracellular matrix	1.49	0.0984	0.816	2/61 (3%)	0/61 (0%)	4/61 (7%)	55/61 (90%)	ADAM8,CTSS,DCN,ELN,LAMC2,MMP12
NF-κB Signaling	1.46	0.071	1.155	4/169 (2%)	0/169 (0%)	8/169 (5%)	157/169 (93%)	BMP4,FGFR2,FGFR3,FGFR4,MAP2K6,NGFR,NTRK2,PDGFRA,TGFBR3,TLR2,TNFRSF11B,TNFSF13B
O-linked glycosylation	1.45	0.0886	0.378	3/79 (4%)	0/79 (0%)	4/79 (5%)	72/79 (91%)	ADAMTS20,ADAMTS3,B3GNT3,B3GNT8,GALNT12,GALNT6,GCNT1
Actin Cytoskeleton Signaling	1.42	0.0667	0.378	5/210 (2%)	0/210 (0%)	9/210 (4%)	196/210 (93%)	ACTG2,FGD3,FGF10,FGF18,ITGA2,ITGB2,ITGB4,KNG1,MYH14,MYL2,MYL6B,MYLK,PDGFD,RAC3
Human Embryonic Stem Cell Pluripotency	1.41	0.0681	0.277	7/191 (4%)	0/191 (0%)	6/191 (3%)	178/191 (93%)	BMP4,FGFR2,FGFR3,FGFR4,FZD8,ID1,LIF,MAP2K6,NOG,NTRK2,PDGFD,PDGFRA,WNT11
Signaling by FGFR2	1.4	0.0938	1.633	1/64 (2%)	0/64 (0%)	5/64 (8%)	58/64 (91%)	FGF10,FGF18,FGFBP1,FGFBP3,FGFR2,SPRY2
CREB Signaling in Neurons	1.4	0.0554	3.272	6/523 (1%)	0/523 (0%)	23/523 (4%)	494/523 (94%)	ACKR3,ACKR4,ADCY2,ADGRD1,ADGRG2,ADGRG6,AGTR1,AGTR2,AVPR1A,EDNRB,FGFR2,FGFR3,FGFR4,FZD8,GNB1,GNG7,GPRC5A,HGF,LPAR4,MC2R,NGFR,NTRK2,PDGFRA,PROKR1,PTGFR,RPS6KA1,SCTR,TGFBR3,VEGFA
Apelin Adipocyte Signaling Pathway	1.4	0.0864	0.816	0/81 (0%)	0/81 (0%)	7/81 (9%)	74/81 (91%)	ADCY2,Gstt1,LIPE,MAPK13,MGST1,PLIN1,RAC3
CDC42 Signaling	1.38	0.0735	0.816	5/136 (4%)	0/136 (0%)	5/136 (4%)	126/136 (93%)	FGD3,H2-T24,HLA-A,ITGA2,ITGB2,ITGB4,MAPK13,MYL2,MYL6B,MYLK
RET signaling	1.33	0.114	2	0/35 (0%)	0/35 (0%)	4/35 (11%)	31/35 (89%)	ARTN,GFRA2,GFRA4,NRTN
Myelination Signaling Pathway	1.32	0.0604	0.471	9/298 (3%)	0/298 (0%)	9/298 (3%)	280/298 (94%)	ADGRG6,BMP4,EGR2,FGFR2,FGFR3,FGFR4,FZD8,ITGA2,ITGB2,ITGB4,LAMA1,LAMC2,NFATC2,NGFR,NTRK2,PDGFD,PDGFRA,WNT11
Dendritic Cell Maturation	1.32	0.0696	0.905	4/158 (3%)	0/158 (0%)	7/158 (4%)	147/158 (93%)	CD1D,CD80,COL10A1,FCGR2A,HLA-A,IL15,MAPK13,NGFR,TLR2,TNFRSF11B,TYROBP
Interleukin-4 and Interleukin-13 signaling	1.32	0.0784	0.707	3/102 (3%)	0/102 (0%)	5/102 (5%)	94/102 (92%)	CD36,CDKN1A,HGF,ITGB2,LIF,PIM1,SAA1,VEGFA
Role of Pattern Recognition Receptors in Recognition of Bacteria and Viruses	1.32	0.0719	2.449	1/139 (1%)	0/139 (0%)	9/139 (6%)	129/139 (93%)	C1QA,C1QB,C1QC,C3,CLEC6A,IL15,LIF,OAS1,TLR2,TNFSF13B
Type I Diabetes Mellitus Signaling	1.3	0.0777	1.633	4/103 (4%)	0/103 (0%)	4/103 (4%)	95/103 (92%)	CASP9,CD80,HLA-A,MAP2K6,MAPK13,NGFR,SOCS4,TNFRSF11B
PAK Signaling	1.28	0.0769	1.633	3/104 (3%)	0/104 (0%)	5/104 (5%)	96/104 (92%)	ITGA2,ITGB2,ITGB4,MYL2,MYL6B,MYLK,PDGFD,PDGFRA
Cachexia Signaling Pathway	1.27	0.0586	0.688	7/324 (2%)	0/324 (0%)	12/324 (4%)	305/324 (94%)	ADCY2,CASP9,FOXG1,FOXO6,IL15,IL1RL1,KLF15,LIF,LIPE,LPL,MAPK13,MSTN,MYOG,NGFR,PLIN1,TGFBR3,TNFRSF11B,TNFRSF12A,TNFSF13B
DHCR24 Signaling Pathway	1.25	0.0726	2.333	1/124 (1%)	0/124 (0%)	8/124 (6%)	115/124 (93%)	C3,C4A/C4B,CLU,KNG1,MC2R,PDGFD,RBP4,SAA1,VTN
Role of Osteoblasts in Rheumatoid Arthritis Signaling Pathway	1.25	0.0631	1.604	6/222 (3%)	0/222 (0%)	8/222 (4%)	208/222 (94%)	BMP4,CTSS,CTSW,CXCL12,FZD8,IL15,LIF,MMP12,MMP16,SFRP2,TNFRSF11B,TNFSF13B,VEGFA,WNT11
Multiple Sclerosis Signaling Pathway	1.24	0.0656	1.155	4/183 (2%)	0/183 (0%)	8/183 (4%)	171/183 (93%)	C1QA,C1QB,C1QC,C3,GAS5,HLA-A,IL15,LIF,MAPK13,NFATC2,TLR2,TNFSF13B
Phagosome Maturation	1.24	0.0694	#NUM!	6/144 (4%)	0/144 (0%)	4/144 (3%)	134/144 (93%)	ATP6V0C,ATP6V0D2,ATP6V0E2,CTSS,CTSW,HLA-A,PIKFYVE,RAB5B,RAC3,TUBB3
CLEAR Signaling Pathway	1.23	0.0604	-0.5	5/265 (2%)	0/265 (0%)	11/265 (4%)	249/265 (94%)	ATP6V0C,ATP6V0D2,ATP6V0E2,FGFR2,FGFR3,FGFR4,HGF,MAPK13,NGFR,NTRK2,PDGFRA,PINK1,TGFBR3,TLR2,TNFRSF11B,VEGFA
Xenobiotic Metabolism AHR Signaling Pathway	1.22	0.0845	2.449	0/71 (0%)	0/71 (0%)	6/71 (8%)	65/71 (92%)	ALDH1A1,ALDH1L1,ALDH4A1,ALDH7A1,MGST1,Ugt1a7c
RAR Activation	1.22	0.0561	1.706	6/392 (2%)	0/392 (0%)	16/392 (4%)	370/392 (94%)	ADCY2,ADH1C,ALDH1A1,CDKN1A,COL10A1,CRABP1,DHRS9,DLK1,FGF10,GNB1,IL15,LIF,LIPE,MAPK13,PDE1A,PDE9A,RAC3,RBP4,SMPDL3B,TGFBR3,TNFSF13B,VEGFA
GABA receptor activation	1.22	0.0926	1.342	1/54 (2%)	0/54 (0%)	4/54 (7%)	49/54 (91%)	ADCY2,GABRA3,GNB1,GNG7,KCNJ15
Class B/2 (Secretin family receptors)	1.22	0.0787	0.378	3/89 (3%)	0/89 (0%)	4/89 (4%)	82/89 (92%)	FZD8,GNB1,GNG7,RAMP1,RAMP2,SCTR,WNT11
Bladder Cancer Signaling	1.2	0.0741	#NUM!	4/108 (4%)	0/108 (0%)	4/108 (4%)	100/108 (93%)	CDKN1A,E2F2,FGF10,FGF18,FGFR3,MMP12,MMP16,VEGFA
RHOA Signaling	1.2	0.0741	-0.378	6/108 (6%)	0/108 (0%)	2/108 (2%)	100/108 (93%)	ABL2,ACTG2,LPAR4,MYL2,MYL6B,MYLK,NGEF,PIKFYVE
Gustation Pathway	1.2	0.0663	2.111	3/166 (2%)	0/166 (0%)	8/166 (5%)	155/166 (93%)	ADCY2,CD36,ENTPD2,GABRA3,KCNJ8,LIPE,LIPG,LPL,SCN3A,SCN5A,SCN7A
Pyroptosis Signaling Pathway	1.2	0.0833	0.816	2/72 (3%)	0/72 (0%)	4/72 (6%)	66/72 (92%)	CASP9,GAS5,MAPK13,NGFR,TLR2,TNFRSF11B
Iron homeostasis signaling pathway	1.18	0.0703	#NUM!	3/128 (2%)	0/128 (0%)	6/128 (5%)	119/128 (93%)	ATP6V0C,ATP6V0D2,ATP6V0E2,BMP4,HEPH,PDGFRA,SLC11A1,STEAP3,TFRC
Retinol Biosynthesis	1.18	0.103	2	0/39 (0%)	0/39 (0%)	4/39 (10%)	35/39 (90%)	DHRS9,LIPE,LIPG,LPL
HEY1 Signaling Pathway	1.17	0.0676	0.632	6/148 (4%)	0/148 (0%)	4/148 (3%)	138/148 (93%)	BMP4,CDKN1A,E2F2,GATA2,MMP12,MMP16,MYOG,PINK1,TGFBR3,VEGFA
Hematopoiesis from Multipotent Stem Cells	1.17	0.182	#NUM!	0/11 (0%)	0/11 (0%)	2/11 (18%)	9/11 (82%)	IL15,KITLG
NAD biosynthesis II (from tryptophan)	1.17	0.182	#NUM!	0/11 (0%)	0/11 (0%)	2/11 (18%)	9/11 (82%)	Nmnat3,QPRT
Molecular Mechanisms of Cancer	1.16	0.0504	2.596	11/754 (1%)	0/754 (0%)	27/754 (4%)	716/754 (95%)	ACKR3,ACKR4,ADCY2,ADGRD1,ADGRG2,ADGRG6,AGTR1,AGTR2,AVPR1A,BMP4,CASP9,CCND3,CDKN1A,E2F2,EDNRB,FZD8,GNB1,GNG7,GPRC5A,HES1,HGF,ID1,IL11RA,IL1RL1,ITGA2,ITGB2,ITGB4,LPAR4,MAP2K6,MAPK13,MC2R,MMP12,MMP16,PROKR1,PTGFR,RAC3,SCTR,VEGFA
Ephrin Receptor Signaling	1.15	0.0635	1.134	5/189 (3%)	0/189 (0%)	7/189 (4%)	177/189 (94%)	ACP1,CXCL12,EPHB6,GNB1,GNG7,ITGA2,ITGB2,ITGB4,NGEF,PDGFD,RAC3,VEGFA
Communication between Innate and Adaptive Immune Cells	1.15	0.0811	0.816	2/74 (3%)	0/74 (0%)	4/74 (5%)	68/74 (92%)	Ccl9,CD80,HLA-A,IL15,TLR2,TNFSF13B
Signaling by PDGF	1.14	0.0877	0.447	2/57 (4%)	0/57 (0%)	3/57 (5%)	52/57 (91%)	COL4A1,COL4A2,PDGFD,PDGFRA,THBS4
Dilated Cardiomyopathy Signaling Pathway	1.13	0.0687	0.707	4/131 (3%)	0/131 (0%)	5/131 (4%)	122/131 (93%)	ACTG2,ADCY2,CASP9,MAPK13,MYH14,MYL2,MYL6B,SCN5A,TNNI1
Sertoli Cell-Sertoli Cell Junction Signaling	1.12	0.0613	0.277	8/212 (4%)	0/212 (0%)	5/212 (2%)	199/212 (94%)	ACTG2,CDH3,IL1RL1,ITGA2,JUP,LAMA1,LAMC2,MAP3K9,MAPK13,NGFR,RPS6KA1,TNFRSF11B,TUBB3
Vasopressin regulates renal water homeostasis via Aquaporins	1.12	0.0976	1	1/41 (2%)	0/41 (0%)	3/41 (7%)	37/41 (90%)	ADCY2,AQP1,GNB1,GNG7
Signaling by Retinoic Acid	1.12	0.0976	2	0/41 (0%)	0/41 (0%)	4/41 (10%)	37/41 (90%)	ADH1C,ALDH1A1,CRABP1,DHRS9
RHOGDI Signaling	1.12	0.0625	0.816	6/192 (3%)	0/192 (0%)	6/192 (3%)	180/192 (94%)	ACTG2,CDH3,GNB1,GNG7,ITGA2,ITGB2,ITGB4,MYH14,MYL2,MYL6B,PIKFYVE,RAC3
Choline Degradation I	1.11	0.5	#NUM!	0/2 (0%)	0/2 (0%)	1/2 (50%)	1/2 (50%)	ALDH7A1
4-hydroxyproline Degradation I	1.11	0.5	#NUM!	0/2 (0%)	0/2 (0%)	1/2 (50%)	1/2 (50%)	ALDH4A1
Thiosulfate Disproportionation III (Rhodanese)	1.11	0.5	#NUM!	1/2 (50%)	0/2 (0%)	0/2 (0%)	1/2 (50%)	MPST
Glycerol-3-phosphate Shuttle	1.11	0.5	#NUM!	0/2 (0%)	0/2 (0%)	1/2 (50%)	1/2 (50%)	GPD1
Putrescine Biosynthesis III	1.11	0.5	#NUM!	0/2 (0%)	0/2 (0%)	1/2 (50%)	1/2 (50%)	AZIN2
GP6 Signaling Pathway	1.11	0.0708	-2.121	7/113 (6%)	0/113 (0%)	1/113 (1%)	105/113 (93%)	COL10A1,COL25A1,COL26A1,COL4A1,COL4A2,COL8A1,LAMA1,LAMC2
Dissolution of Fibrin Clot	1.11	0.167	#NUM!	1/12 (8%)	0/12 (0%)	1/12 (8%)	10/12 (83%)	SERPINB8,SERPINE2
Guanosine Nucleotides Degradation III	1.11	0.167	#NUM!	0/12 (0%)	0/12 (0%)	2/12 (17%)	10/12 (83%)	NT5E,XDH
Coronavirus Pathogenesis Pathway	1.1	0.0636	1.508	4/173 (2%)	0/173 (0%)	7/173 (4%)	162/173 (94%)	ACE,AGTR1,CASP9,E2F2,KNG1,MAPK13,OAS1,PIKFYVE,RPS18,RPS2,RPSA
Syndecan interactions	1.09	0.115	#NUM!	1/26 (4%)	0/26 (0%)	2/26 (8%)	23/26 (88%)	ITGA2,ITGB4,VTN
Signaling by Rho Family GTPases	1.09	0.0596	-1	8/235 (3%)	0/235 (0%)	6/235 (3%)	221/235 (94%)	ACTG2,CDH3,GNB1,GNG7,ITGA2,ITGB2,ITGB4,MAP3K9,MYL2,MYL6B,MYLK,PIKFYVE,RAC3,STMN1
IL-15 Production	1.08	0.0696	0.707	3/115 (3%)	0/115 (0%)	5/115 (4%)	107/115 (93%)	ABL2,FGFR2,FGFR3,FGFR4,IL15,MAP2K6,NTRK2,PDGFRA
Platelet homeostasis	1.06	0.0769	1.633	1/78 (1%)	0/78 (0%)	5/78 (6%)	72/78 (92%)	GNB1,GNG7,KCNMA1,PDE1A,PDE9A,PECAM1
Cell junction organization	1.06	0.0769	-1.633	5/78 (6%)	0/78 (0%)	1/78 (1%)	72/78 (92%)	CDH3,ITGB4,JUP,LAMC2,PARVB,SDK1
Neuroprotective Role of THOP1 in Alzheimer's Disease	1.06	0.0722	#NUM!	1/97 (1%)	0/97 (0%)	6/97 (6%)	90/97 (93%)	ACE,C1R,HLA-A,IDE,KNG1,MME,SERPINA3
Activin Inhibin Signaling Pathway	1.06	0.0625	0.905	3/176 (2%)	0/176 (0%)	8/176 (5%)	165/176 (94%)	CDKN1A,GATA2,IL1RL1,LIPE,MAP2K6,MAPK13,NGFR,TGFBR3,TLR2,TNFRSF11B,TNFSF13B
G alpha (z) signalling events	1.06	0.093	0	2/43 (5%)	0/43 (0%)	2/43 (5%)	39/43 (91%)	ADCY2,GNB1,GNG7,RGS4
Signaling by NOTCH2	1.06	0.111	#NUM!	1/27 (4%)	0/27 (0%)	2/27 (7%)	24/27 (89%)	CNTN1,HES1,NEURL1B
Nucleotide catabolism	1.06	0.111	#NUM!	0/27 (0%)	0/27 (0%)	3/27 (11%)	24/27 (89%)	ENTPD2,NT5E,XDH
EGR2 and SOX10-mediated initiation of Schwann cell myelination	1.06	0.111	#NUM!	1/27 (4%)	0/27 (0%)	2/27 (7%)	24/27 (89%)	ADGRG6,EGR2,PMP22
Urate Biosynthesis/Inosine 5'-phosphate Degradation	1.04	0.154	#NUM!	0/13 (0%)	0/13 (0%)	2/13 (15%)	11/13 (85%)	NT5E,XDH
Adenosine Nucleotides Degradation II	1.04	0.154	#NUM!	0/13 (0%)	0/13 (0%)	2/13 (15%)	11/13 (85%)	NT5E,XDH
Signaling by FGFR1	1.03	0.0909	2	0/44 (0%)	0/44 (0%)	4/44 (9%)	40/44 (91%)	FGF10,FGF18,FLRT3,SPRY2
TP53 Regulates Transcription of Cell Cycle Genes	1.03	0.0909	-1	3/44 (7%)	0/44 (0%)	1/44 (2%)	40/44 (91%)	BTG2,CDKN1A,PLAGL1,PLK3
Breast Cancer Regulation by Stathmin1	1.02	0.0517	2.6	7/503 (1%)	0/503 (0%)	19/503 (4%)	477/503 (95%)	ACKR3,ACKR4,ADGRD1,ADGRG2,ADGRG6,AGTR1,AGTR2,AVPR1A,CCND3,E2F2,EDNRB,FZD8,GNB1,GNG7,GPRC5A,HGF,LPAR4,MC2R,PPP1R3A,PROKR1,PTGFR,RAC3,SCTR,STMN1,TUBB3,VEGFA
Pyridoxal 5'-phosphate Salvage Pathway	0.994	0.0794	-1	3/63 (5%)	0/63 (0%)	2/63 (3%)	58/63 (92%)	CDK18,FAM20B,MAP2K6,MAP3K9,PIM1
White Adipose Tissue Browning Pathway	0.982	0.0661	0	3/121 (2%)	0/121 (0%)	5/121 (4%)	113/121 (93%)	ADCY2,FGFR2,FGFR3,FGFR4,LIPE,MAPK13,PLIN1,VEGFA
Hepatic Fibrosis Signaling Pathway	0.975	0.0532	1.213	7/376 (2%)	0/376 (0%)	13/376 (3%)	356/376 (95%)	AGTR1,FZD8,IL1RL1,ITGA2,ITGB2,ITGB4,MAP2K6,MAPK13,MYL2,MYL6B,MYLK,NGFR,PDGFD,PDGFRA,RAC3,TFRC,TGFBR3,TNFRSF11B,VEGFA,WNT11
IL-4 Signaling	0.974	0.0617	-0.632	6/162 (4%)	0/162 (0%)	4/162 (2%)	152/162 (94%)	COL10A1,COL25A1,COL26A1,COL4A1,COL4A2,COL8A1,MAPK13,MMP12,NFATC2,RPS6KA1
Virus Entry via Endocytic Pathways	0.955	0.068	0.447	4/103 (4%)	0/103 (0%)	3/103 (3%)	96/103 (93%)	ACTG2,HLA-A,ITGA2,ITGB2,ITGB4,RAC3,TFRC
G alpha (s) signalling events	0.952	0.065	1.414	2/123 (2%)	0/123 (0%)	6/123 (5%)	115/123 (93%)	ADCY2,GNB1,GNG7,MC2R,PDE1A,RAMP1,RAMP2,SCTR
IL-7 Signaling Pathway	0.951	0.0769	#NUM!	3/65 (5%)	0/65 (0%)	2/65 (3%)	60/65 (92%)	CCND3,FOXG1,FOXO6,HGF,MAPK13
Phase I - Functionalization of compounds	0.948	0.0714	2.449	0/84 (0%)	0/84 (0%)	6/84 (7%)	78/84 (93%)	ADH1C,ALDH1A1,CBR3,CYP2F1,CYP7B1,MAOB
MTF1 activates gene expression	0.945	0.333	#NUM!	1/3 (33%)	0/3 (0%)	0/3 (0%)	2/3 (67%)	CSRP1
Proline catabolism	0.945	0.333	#NUM!	0/3 (0%)	0/3 (0%)	1/3 (33%)	2/3 (67%)	ALDH4A1
PRPP Biosynthesis I	0.945	0.333	#NUM!	0/3 (0%)	0/3 (0%)	1/3 (33%)	2/3 (67%)	PRPS2
Methylglyoxal Degradation I	0.945	0.333	#NUM!	0/3 (0%)	0/3 (0%)	1/3 (33%)	2/3 (67%)	GLO1
Proline Degradation	0.945	0.333	#NUM!	0/3 (0%)	0/3 (0%)	1/3 (33%)	2/3 (67%)	ALDH4A1
Tetrahydrobiopterin Biosynthesis I	0.945	0.333	#NUM!	1/3 (33%)	0/3 (0%)	0/3 (0%)	2/3 (67%)	GCH1
L-cysteine Degradation III	0.945	0.333	#NUM!	1/3 (33%)	0/3 (0%)	0/3 (0%)	2/3 (67%)	MPST
Tetrahydrobiopterin Biosynthesis II	0.945	0.333	#NUM!	1/3 (33%)	0/3 (0%)	0/3 (0%)	2/3 (67%)	GCH1
Metabolism of Angiotensinogen to Angiotensins	0.937	0.133	#NUM!	0/15 (0%)	0/15 (0%)	2/15 (13%)	13/15 (87%)	ACE,MME
NLR signaling pathways	0.925	0.0833	1	1/48 (2%)	0/48 (0%)	3/48 (6%)	44/48 (92%)	CASP9,MAP2K6,MAPK13,PSTPIP1
Triacylglycerol Degradation	0.925	0.0833	2	0/48 (0%)	0/48 (0%)	4/48 (8%)	44/48 (92%)	LIPE,LIPG,LPL,MGLL
Production of Nitric Oxide and Reactive Oxygen Species in Macrophages	0.923	0.0602	1	2/166 (1%)	0/166 (0%)	8/166 (5%)	156/166 (94%)	CLU,LYZ,MAP3K9,MAPK13,NGFR,PPP1R3A,RAC3,RBP4,TLR2,TNFRSF11B
Glutathione-mediated Detoxification	0.917	0.0968	#NUM!	0/31 (0%)	0/31 (0%)	3/31 (10%)	28/31 (90%)	Gstt1,Gstt3,MGST1
ROBO SLIT Signaling Pathway	0.907	0.066	-1.89	6/106 (6%)	0/106 (0%)	1/106 (1%)	99/106 (93%)	CAP1,CDKN1A,HES1,MYL2,Nrxn3,UNC5B,VEGFA
Sertoli Cell-Germ Cell Junction Signaling Pathway (Enhanced)	0.901	0.0571	2.309	6/210 (3%)	0/210 (0%)	6/210 (3%)	198/210 (94%)	ACTG2,IL1RL1,ITGA2,JUP,LAMA1,LAMC2,MAP2K6,MAP3K9,MAPK13,NGFR,RAC3,TNFRSF11B
Role of IL-17A in Arthritis	0.9	0.0816	#NUM!	0/49 (0%)	0/49 (0%)	4/49 (8%)	45/49 (92%)	CXCL6,MAP2K6,MAPK13,RPS6KA1
Nicotine Degradation II	0.9	0.0816	2	0/49 (0%)	0/49 (0%)	4/49 (8%)	45/49 (92%)	AOX1,CYP2F1,FMO1,Ugt1a7c
FAT10 Cancer Signaling Pathway	0.9	0.0816	1	1/49 (2%)	0/49 (0%)	3/49 (6%)	45/49 (92%)	ACKR3,NGFR,TGFBR3,TNFRSF11B
Salvage Pathways of Pyrimidine Ribonucleotides	0.895	0.069	-1.342	4/87 (5%)	0/87 (0%)	2/87 (2%)	81/87 (93%)	CDA,CDK18,FAM20B,MAP2K6,MAP3K9,PIM1
Signaling by NOTCH1	0.89	0.0735	0.447	2/68 (3%)	0/68 (0%)	3/68 (4%)	63/68 (93%)	CNTN1,DLK1,HES1,HEYL,NEURL1B
RHO GTPases activate PAKs	0.89	0.125	#NUM!	1/16 (6%)	0/16 (0%)	1/16 (6%)	14/16 (88%)	MYH14,MYLK
Purine Nucleotides Degradation II (Aerobic)	0.89	0.125	#NUM!	0/16 (0%)	0/16 (0%)	2/16 (13%)	14/16 (88%)	NT5E,XDH
Inhibition of Angiogenesis by TSP1	0.887	0.0938	#NUM!	1/32 (3%)	0/32 (0%)	2/32 (6%)	29/32 (91%)	CD36,MAPK13,VEGFA
Potassium Channels	0.878	0.0682	0	3/88 (3%)	0/88 (0%)	3/88 (3%)	82/88 (93%)	GNB1,GNG7,KCNF1,KCNJ15,KCNJ8,KCNMA1
Amino acids regulate mTORC1	0.877	0.08	0	2/50 (4%)	0/50 (0%)	2/50 (4%)	46/50 (92%)	ATP6V0C,ATP6V0D2,ATP6V0E2,SH3BP4
Crosstalk between Dendritic Cells and Natural Killer Cells	0.871	0.0725	#NUM!	3/69 (4%)	0/69 (0%)	2/69 (3%)	64/69 (93%)	ACTG2,CD80,HLA-A,IL15,TYROBP
BBSome Signaling Pathway	0.853	0.0507	2.837	4/414 (1%)	0/414 (0%)	17/414 (4%)	393/414 (95%)	ACKR3,ACKR4,ADGRD1,ADGRG2,ADGRG6,AGTR1,AGTR2,AVPR1A,CXCL12,EDNRB,FZD8,GPRC5A,LPAR4,MAPK13,MC2R,NTRK2,PROKR1,PTGFR,RAB5B,RPGRIP1L,SCTR
Xenobiotic Metabolism CAR Signaling Pathway	0.851	0.0596	2.333	0/151 (0%)	0/151 (0%)	9/151 (6%)	142/151 (94%)	ALDH1A1,ALDH1L1,ALDH4A1,ALDH7A1,FMO1,HS6ST2,MAP2K6,MGST1,Ugt1a7c
NGF processing	0.829	0.25	#NUM!	0/4 (0%)	0/4 (0%)	1/4 (25%)	3/4 (75%)	PCSK6
Catecholamine Biosynthesis	0.829	0.25	#NUM!	1/4 (25%)	0/4 (0%)	0/4 (0%)	3/4 (75%)	DBH
Taurine Biosynthesis	0.829	0.25	#NUM!	0/4 (0%)	0/4 (0%)	1/4 (25%)	3/4 (75%)	FMO1
Melatonin Degradation II	0.829	0.25	#NUM!	0/4 (0%)	0/4 (0%)	1/4 (25%)	3/4 (75%)	MAOB
Arginine Degradation I (Arginase Pathway)	0.829	0.25	#NUM!	0/4 (0%)	0/4 (0%)	1/4 (25%)	3/4 (75%)	ALDH4A1
NAD Biosynthesis III	0.829	0.25	#NUM!	0/4 (0%)	0/4 (0%)	1/4 (25%)	3/4 (75%)	Nmnat3
Xenobiotic Metabolism PXR Signaling Pathway	0.826	0.0588	3	0/153 (0%)	0/153 (0%)	9/153 (6%)	144/153 (94%)	ALDH1A1,ALDH1L1,ALDH4A1,ALDH7A1,HS6ST2,MAOB,MGST1,PPP1R3A,Ugt1a7c
Neutrophil Extracellular Trap Signaling Pathway	0.82	0.0523	1.5	5/306 (2%)	0/306 (0%)	11/306 (4%)	290/306 (95%)	C1QA,C1QB,C1QC,CASP9,COL10A1,COL25A1,COL26A1,COL4A1,COL4A2,COL8A1,ITGA2,ITGB2,MAP2K6,MAPK13,RAC3,TLR2
Hepatic Cholestasis	0.812	0.0558	0.302	4/197 (2%)	0/197 (0%)	7/197 (4%)	186/197 (94%)	ADCY2,CYP7B1,FGFR4,IL15,IL1RL1,LIF,MAP4K2,NGFR,TNFRSF11B,TNFRSF12A,TNFSF13B
Regulation of TLR by endogenous ligand	0.806	0.111	#NUM!	0/18 (0%)	0/18 (0%)	2/18 (11%)	16/18 (89%)	CD36,TLR2
Nucleotide salvage	0.806	0.111	#NUM!	1/18 (6%)	0/18 (0%)	1/18 (6%)	16/18 (89%)	AMPD3,CDA
Pregnenolone Biosynthesis	0.806	0.111	#NUM!	0/18 (0%)	0/18 (0%)	2/18 (11%)	16/18 (89%)	Cyp2d22,CYP7B1
Regulation of mRNA stability by proteins that bind AU-rich elements	0.803	0.0857	#NUM!	1/35 (3%)	0/35 (0%)	2/35 (6%)	32/35 (91%)	DCP2,ENPP2,GPRC5A
Neurotrophin/TRK Signaling	0.798	0.0685	1	0/73 (0%)	0/73 (0%)	5/73 (7%)	68/73 (93%)	MAP2K6,NGFR,NTRK2,RPS6KA1,SPRY2
IL-27 Signaling Pathway	0.79	0.0614	-0.378	2/114 (2%)	0/114 (0%)	5/114 (4%)	107/114 (94%)	HLA-A,IL1RL1,LPAR4,MAPK13,NGFR,TLR2,TNFRSF11B
Role of JAK family kinases in IL-6-type Cytokine Signaling	0.781	0.0676	0.447	2/74 (3%)	0/74 (0%)	3/74 (4%)	69/74 (93%)	IL11RA,LIF,MAPK13,SERPINA3,VEGFA
Signaling by FGFR3	0.777	0.0833	#NUM!	1/36 (3%)	0/36 (0%)	2/36 (6%)	33/36 (92%)	FGF18,FGFR3,SPRY2
Signaling by FGFR4	0.777	0.0833	#NUM!	1/36 (3%)	0/36 (0%)	2/36 (6%)	33/36 (92%)	FGF18,FGFR4,SPRY2
TWEAK Signaling	0.777	0.0833	#NUM!	2/36 (6%)	0/36 (0%)	1/36 (3%)	33/36 (92%)	CASP9,TNFRSF12A,TNFRSF25
GADD45 Signaling	0.77	0.0727	1	2/55 (4%)	0/55 (0%)	2/55 (4%)	51/55 (93%)	CCND3,CDKN1A,MAP2K6,MAPK13
Class I peroxisomal membrane protein import	0.769	0.105	#NUM!	0/19 (0%)	0/19 (0%)	2/19 (11%)	17/19 (89%)	ABCD2,PXMP2
Formation of paraxial mesoderm	0.769	0.105	#NUM!	2/19 (11%)	0/19 (0%)	0/19 (0%)	17/19 (89%)	BMP4,NOG
Histidine Degradation VI	0.769	0.105	#NUM!	0/19 (0%)	0/19 (0%)	2/19 (11%)	17/19 (89%)	Cyp2d22,CYP7B1
Transcriptional Regulatory Network in Embryonic Stem Cells	0.769	0.057	-0.333	6/158 (4%)	0/158 (0%)	3/158 (2%)	149/158 (94%)	BMP4,FGFR2,FGFR3,FGFR4,FZD8,LIF,NOG,TGFBR3,WNT11
Regulation of the Epithelial-Mesenchymal Transition Pathway	0.764	0.0556	#NUM!	3/180 (2%)	0/180 (0%)	7/180 (4%)	170/180 (94%)	FGF10,FGF18,FGFR2,FGFR3,FGFR4,FZD8,HGF,MAP2K6,PDGFD,WNT11
VDR/RXR Activation	0.764	0.0667	#NUM!	3/75 (4%)	0/75 (0%)	2/75 (3%)	70/75 (93%)	CDKN1A,HES1,HR,IGFBP5,IL1RL1
Natural Killer Cell Signaling	0.758	0.0566	1.667	4/159 (3%)	0/159 (0%)	5/159 (3%)	150/159 (94%)	COL10A1,FCGR2A,HLA-A,IL15,MAP3K9,MAPK13,NFATC2,RAC3,TYROBP
MyD88:MAL(TIRAP) cascade initiated on plasma membrane	0.752	0.0811	#NUM!	0/37 (0%)	0/37 (0%)	3/37 (8%)	34/37 (92%)	CD36,PELI2,TLR2
Retinoate Biosynthesis I	0.752	0.0811	#NUM!	0/37 (0%)	0/37 (0%)	3/37 (8%)	34/37 (92%)	ADH1C,ALDH1A1,DHRS9
S100 Family Signaling Pathway	0.745	0.0469	2.921	7/639 (1%)	0/639 (0%)	23/639 (4%)	609/639 (95%)	ACKR3,ACKR4,ADGRD1,ADGRG2,ADGRG6,AGTR1,AGTR2,AVPR1A,CD36,CDKN1A,EDNRB,FCGR2A,FGFR2,FGFR3,FGFR4,FZD8,GPRC5A,LPAR4,MAP2K6,MAPK13,MC2R,MMP12,MMP16,NTRK2,PROKR1,PTGFR,RAC3,SCTR,VEGFA,WNT11
Role of Macrophages, Fibroblasts and Endothelial Cells in Rheumatoid Arthritis	0.744	0.0512	1.291	4/293 (1%)	0/293 (0%)	11/293 (4%)	278/293 (95%)	CXCL12,DKK3,FZD8,IL15,IL1RL1,MAP2K6,NFATC2,NGFR,PDGFD,SFRP2,TLR2,TNFRSF11B,TNFSF13B,VEGFA,WNT11
Aryl Hydrocarbon Receptor Signaling	0.741	0.0576	#NUM!	2/139 (1%)	0/139 (0%)	6/139 (4%)	131/139 (94%)	ALDH1A1,ALDH1L1,ALDH4A1,ALDH7A1,CCND3,CDKN1A,MGST1,NFIA
Choline catabolism	0.741	0.2	#NUM!	0/5 (0%)	0/5 (0%)	1/5 (20%)	4/5 (80%)	ALDH7A1
Butyrophilin (BTN) family interactions	0.741	0.2	#NUM!	0/5 (0%)	0/5 (0%)	1/5 (20%)	4/5 (80%)	XDH
Formation of lateral plate mesoderm	0.741	0.2	#NUM!	1/5 (20%)	0/5 (0%)	0/5 (0%)	4/5 (80%)	BMP4
Protein Citrullination	0.741	0.2	#NUM!	1/5 (20%)	0/5 (0%)	0/5 (0%)	4/5 (80%)	PADI2
Glycine Cleavage Complex	0.741	0.2	#NUM!	0/5 (0%)	0/5 (0%)	1/5 (20%)	4/5 (80%)	GLDC
Lysine Degradation II	0.741	0.2	#NUM!	0/5 (0%)	0/5 (0%)	1/5 (20%)	4/5 (80%)	ALDH7A1
Lysine Degradation V	0.741	0.2	#NUM!	0/5 (0%)	0/5 (0%)	1/5 (20%)	4/5 (80%)	ALDH7A1
SNARE Signaling Pathway	0.738	0.0593	0.816	3/118 (3%)	0/118 (0%)	4/118 (3%)	111/118 (94%)	ADCY2,CPLX3,LMAN1L,MYH14,MYL2,MYL6B,RAB27A
Endocannabinoid Developing Neuron Pathway	0.738	0.0593	0.378	1/118 (1%)	0/118 (0%)	6/118 (5%)	111/118 (94%)	ADCY2,GNB1,GNG7,MAP2K6,MAPK13,MGLL,RAC3
CGAS-STING Signaling Pathway	0.726	0.0588	0.378	3/119 (3%)	0/119 (0%)	4/119 (3%)	112/119 (94%)	ATP6V0C,ATP6V0D2,ATP6V0E2,CDKN1A,IL15,LIF,TNFSF13B
Integrin Signaling	0.724	0.0543	0.632	6/184 (3%)	0/184 (0%)	4/184 (2%)	174/184 (95%)	ACTG2,ILKAP,ITGA2,ITGB2,ITGB4,MYL2,MYLK,PARVB,PIKFYVE,RAC3
Sleep REM Signaling Pathway	0.712	0.0606	-0.816	2/99 (2%)	0/99 (0%)	4/99 (4%)	93/99 (94%)	ARC,IL15,LIF,NGFR,RPS6KA1,TNFSF13B
Sulfur amino acid metabolism	0.701	0.0952	#NUM!	1/21 (5%)	0/21 (0%)	1/21 (5%)	19/21 (90%)	FMO1,MPST
Ubiquinol-10 Biosynthesis (Eukaryotic)	0.701	0.0952	#NUM!	0/21 (0%)	0/21 (0%)	2/21 (10%)	19/21 (90%)	Cyp2d22,CYP7B1
Airway Pathology in Chronic Obstructive Pulmonary Disease	0.698	0.06	#NUM!	1/100 (1%)	0/100 (0%)	5/100 (5%)	94/100 (94%)	FGF10,FGF18,IL15,LIF,RBP4,TNFSF13B
RAB geranylgeranylation	0.696	0.0678	1	1/59 (2%)	0/59 (0%)	3/59 (5%)	55/59 (93%)	RAB27A,RAB32,RAB5B,RAB6B
PCP (Planar Cell Polarity) Pathway	0.696	0.0678	1	1/59 (2%)	0/59 (0%)	3/59 (5%)	55/59 (93%)	CTHRC1,FZD8,RSPO3,WNT11
GPER1 signaling	0.684	0.075	#NUM!	1/40 (3%)	0/40 (0%)	2/40 (5%)	37/40 (93%)	ADCY2,GNB1,GNG7
Remodeling of Epithelial Adherens Junctions	0.678	0.0667	#NUM!	3/60 (5%)	0/60 (0%)	1/60 (2%)	56/60 (93%)	ACTG2,HGF,RAB5B,TUBB3
Factors Promoting Cardiogenesis in Vertebrates	0.674	0.0552	0	5/145 (3%)	0/145 (0%)	3/145 (2%)	137/145 (94%)	BMP4,FZD8,GJA5,MYL2,NOG,SCN5A,TGFBR3,WNT11
PDGF Signaling	0.671	0.0617	1.342	3/81 (4%)	0/81 (0%)	2/81 (2%)	76/81 (94%)	ABL2,ACP1,CAV3,PDGFD,PDGFRA
RAF-independent MAPK1/3 activation	0.67	0.0909	#NUM!	2/22 (9%)	0/22 (0%)	0/22 (0%)	20/22 (91%)	DUSP2,DUSP8
Interleukin-6 family signaling	0.67	0.0909	#NUM!	1/22 (5%)	0/22 (0%)	1/22 (5%)	20/22 (91%)	IL11RA,LIF
Fructose metabolism	0.67	0.167	#NUM!	0/6 (0%)	0/6 (0%)	1/6 (17%)	5/6 (83%)	ALDH1A1
Creatine metabolism	0.67	0.167	#NUM!	1/6 (17%)	0/6 (0%)	0/6 (0%)	5/6 (83%)	SLC6A7
Glycerol Degradation I	0.67	0.167	#NUM!	0/6 (0%)	0/6 (0%)	1/6 (17%)	5/6 (83%)	GPD1
Ephrin A Signaling	0.666	0.0565	-0.378	4/124 (3%)	0/124 (0%)	3/124 (2%)	117/124 (94%)	ACP1,HGF,MYL2,MYL6B,NGEF,NGFR,VEGFA
FAK Signaling	0.665	0.0464	3.922	4/560 (1%)	0/560 (0%)	22/560 (4%)	534/560 (95%)	ACKR3,ACKR4,ADGRD1,ADGRG2,ADGRG6,AGTR1,AGTR2,AVPR1A,ECM1,EDNRB,FZD8,GPRC5A,IL11RA,IL1RL1,ITGA2,ITGB2,ITGB4,LPAR4,MAPK13,MC2R,PDGFRA,PROKR1,PTGFR,SCTR,SOCS4,TGFBR3
B Cell Activating Factor Signaling	0.663	0.0732	#NUM!	1/41 (2%)	0/41 (0%)	2/41 (5%)	38/41 (93%)	MAPK13,NFATC2,TNFSF13B
tRNA Splicing	0.663	0.0732	#NUM!	1/41 (2%)	0/41 (0%)	2/41 (5%)	38/41 (93%)	PDE1A,PDE9A,SMPDL3B
SAPK/JNK Signaling	0.647	0.0577	0.816	3/104 (3%)	0/104 (0%)	3/104 (3%)	98/104 (94%)	DUSP8,GNB1,GNG7,MAP3K9,MAP4K2,RAC3
3-phosphoinositide Degradation	0.645	0.0529	-2.121	7/170 (4%)	0/170 (0%)	2/170 (1%)	161/170 (95%)	ACP1,DOT1L,DUSP2,DUSP8,ILKAP,INPP4A,PAWR,PIKFYVE,PPP1R3A
Role of Osteoblasts, Osteoclasts and Chondrocytes in Rheumatoid Arthritis	0.644	0.0512	#NUM!	4/215 (2%)	0/215 (0%)	7/215 (3%)	204/215 (95%)	BMP4,CASP9,DKK3,FZD8,IL1RL1,MAP2K6,NFATC2,NGFR,SFRP2,TNFRSF11B,WNT11
HMGB1 Signaling	0.643	0.0541	0.447	2/148 (1%)	0/148 (0%)	6/148 (4%)	140/148 (95%)	IL15,LIF,MAP2K6,MAPK13,NGFR,RAC3,TNFRSF11B,TNFSF13B
RAB GEFs exchange GTP for GDP on RABs	0.643	0.0602	0.447	2/83 (2%)	0/83 (0%)	3/83 (4%)	78/83 (94%)	ALS2CL,RAB27A,RAB32,RAB5B,RAB6B
Signaling by Insulin receptor	0.642	0.0714	#NUM!	1/42 (2%)	0/42 (0%)	2/42 (5%)	39/42 (93%)	ATP6V0C,ATP6V0D2,ATP6V0E2
Signaling by NOTCH3	0.642	0.0714	#NUM!	2/42 (5%)	0/42 (0%)	1/42 (2%)	39/42 (93%)	HES1,HEYL,NEURL1B
BMAL1:CLOCK,NPAS2 activates circadian gene expression	0.642	0.087	#NUM!	1/23 (4%)	0/23 (0%)	1/23 (4%)	21/23 (91%)	KLF15,NPAS2
Cardiomyocyte Differentiation via BMP Receptors	0.642	0.087	#NUM!	1/23 (4%)	0/23 (0%)	1/23 (4%)	21/23 (91%)	BMP4,MYL2
B Cell Development	0.642	0.087	#NUM!	2/23 (9%)	0/23 (0%)	0/23 (0%)	21/23 (91%)	CD80,HLA-A
Glutathione Redox Reactions I	0.642	0.087	#NUM!	0/23 (0%)	0/23 (0%)	2/23 (9%)	21/23 (91%)	Gstt1,MGST1
Glycolysis I	0.642	0.087	#NUM!	1/23 (4%)	0/23 (0%)	1/23 (4%)	21/23 (91%)	ENO1,ENO2
Nicotine Degradation III	0.623	0.0698	#NUM!	0/43 (0%)	0/43 (0%)	3/43 (7%)	40/43 (93%)	AOX1,CYP2F1,Ugt1a7c
Leukocyte Extravasation Signaling	0.617	0.052	1.667	1/173 (1%)	0/173 (0%)	8/173 (5%)	164/173 (95%)	ACTG2,CXCL12,EDIL3,ITGA2,ITGB2,MAPK13,MMP12,MMP16,PECAM1
PPARα/RXRα Activation	0.617	0.052	1	0/173 (0%)	0/173 (0%)	9/173 (5%)	164/173 (95%)	ACAA1,ADCY2,ADIPOQ,CD36,GPD1,IL1RL1,LPL,MAP2K6,TGFBR3
Glyoxylate metabolism and glycine degradation	0.614	0.0833	#NUM!	0/24 (0%)	0/24 (0%)	2/24 (8%)	22/24 (92%)	ALDH4A1,PXMP2
Signaling by NTRK2 (TRKB)	0.614	0.0833	#NUM!	1/24 (4%)	0/24 (0%)	1/24 (4%)	22/24 (92%)	CDK5R1,NTRK2
Gluconeogenesis I	0.614	0.0833	#NUM!	1/24 (4%)	0/24 (0%)	1/24 (4%)	22/24 (92%)	ENO1,ENO2
Erythrocytes take up oxygen and release carbon dioxide	0.611	0.143	#NUM!	0/7 (0%)	0/7 (0%)	1/7 (14%)	6/7 (86%)	AQP1
Histidine catabolism	0.611	0.143	#NUM!	0/7 (0%)	0/7 (0%)	1/7 (14%)	6/7 (86%)	HNMT
TYSND1 cleaves peroxisomal proteins	0.611	0.143	#NUM!	0/7 (0%)	0/7 (0%)	1/7 (14%)	6/7 (86%)	ACAA1
NAD Phosphorylation and Dephosphorylation	0.611	0.143	#NUM!	1/7 (14%)	0/7 (0%)	0/7 (0%)	6/7 (86%)	ACP1
Salvage Pathways of Pyrimidine Deoxyribonucleotides	0.611	0.143	#NUM!	1/7 (14%)	0/7 (0%)	0/7 (0%)	6/7 (86%)	CDA
Xenobiotic Metabolism Signaling	0.611	0.0496	#NUM!	1/242 (0%)	0/242 (0%)	11/242 (5%)	230/242 (95%)	ALDH1A1,ALDH1L1,ALDH4A1,ALDH7A1,FMO1,HS6ST2,MAOB,MAP2K6,MAP3K9,MAPK13,MGST1,Ugt1a7c
CXCR4 Signaling	0.604	0.0526	0	2/152 (1%)	0/152 (0%)	6/152 (4%)	144/152 (95%)	ADCY2,CXCL12,ELMO1,GNB1,GNG7,MYL2,MYL6B,RAC3
NAD Signaling Pathway	0.6	0.0538	1.134	2/130 (2%)	0/130 (0%)	5/130 (4%)	123/130 (95%)	HGF,NAPRT,Nmnat3,NMRK1,NMRK2,NT5E,VEGFA
IL-10 Signaling	0.6	0.0538	-0.378	3/130 (2%)	0/130 (0%)	4/130 (3%)	123/130 (95%)	CD80,CDKN1A,FCGR2A,HLA-A,IL1RL1,MAP2K6,MAPK13
Altered T Cell and B Cell Signaling in Rheumatoid Arthritis	0.59	0.0575	#NUM!	2/87 (2%)	0/87 (0%)	3/87 (3%)	82/87 (94%)	CD80,HLA-A,IL15,TLR2,TNFSF13B
Signaling by BMP	0.589	0.08	#NUM!	1/25 (4%)	0/25 (0%)	1/25 (4%)	23/25 (92%)	CHRDL1,NOG
Estrogen-mediated S-phase Entry	0.589	0.08	#NUM!	2/25 (8%)	0/25 (0%)	0/25 (0%)	23/25 (92%)	CDKN1A,E2F2
Oxytocin Signaling Pathway	0.588	0.049	1.508	4/245 (2%)	0/245 (0%)	8/245 (3%)	233/245 (95%)	CD36,GNB1,GNG7,KCNJ8,LIPE,LPL,MAPK13,MYH14,MYL2,MYL6B,MYLK,PTGFR
Cardiac conduction	0.588	0.055	0.447	3/109 (3%)	0/109 (0%)	3/109 (3%)	103/109 (94%)	ATP1B2,KCNE4,MME,SCN3A,SCN5A,SCN7A
Sensory processing of sound by outer hair cells of the cochlea	0.585	0.0667	#NUM!	2/45 (4%)	0/45 (0%)	1/45 (2%)	42/45 (93%)	CLIC5,KCNMA1,OTOG
Allograft Rejection Signaling	0.585	0.0667	#NUM!	2/45 (4%)	0/45 (0%)	1/45 (2%)	42/45 (93%)	CD80,H2-T24,HLA-A
Plasma lipoprotein assembly, remodeling, and clearance	0.584	0.0606	2	0/66 (0%)	0/66 (0%)	4/66 (6%)	62/66 (94%)	ANGPTL4,LIPG,LPL,PCSK6
Gαq Signaling	0.575	0.0516	0.378	3/155 (2%)	0/155 (0%)	5/155 (3%)	147/155 (95%)	AGTR1,AVPR1A,GNB1,GNG7,NFATC2,RAC3,RGS2,RGS4
MYC Mediated Apoptosis Signaling	0.568	0.0652	#NUM!	1/46 (2%)	0/46 (0%)	2/46 (4%)	43/46 (93%)	CASP9,NGFR,TNFRSF11B
SPINK1 Pancreatic Cancer Pathway	0.568	0.0652	#NUM!	0/46 (0%)	0/46 (0%)	3/46 (7%)	43/46 (93%)	CELA1,CPZ,MMP12
IL-1 Signaling	0.565	0.0562	#NUM!	1/89 (1%)	0/89 (0%)	4/89 (4%)	84/89 (94%)	ADCY2,GNB1,GNG7,MAP2K6,MAPK13
OAS antiviral response	0.561	0.125	#NUM!	0/8 (0%)	0/8 (0%)	1/8 (13%)	7/8 (88%)	OAS1
Role of IL-17A in Psoriasis	0.561	0.125	#NUM!	0/8 (0%)	0/8 (0%)	1/8 (13%)	7/8 (88%)	CXCL6
Adrenergic Receptor Signaling Pathway (Enhanced)	0.556	0.05	0.333	3/180 (2%)	0/180 (0%)	6/180 (3%)	171/180 (95%)	ADCY2,ATP6V0C,ATP6V0D2,ATP6V0E2,DBH,IL15,LIF,MAOB,TNFSF13B
GDNF Family Ligand-Receptor Interactions	0.555	0.0588	2	0/68 (0%)	0/68 (0%)	4/68 (6%)	64/68 (94%)	ARTN,GFRA2,GFRA4,NRTN
Autism Signaling Pathway	0.555	0.0476	1.941	3/273 (1%)	0/273 (0%)	10/273 (4%)	260/273 (95%)	ALDH1A1,ALDH1L1,ALDH4A1,ALDH7A1,FZD8,HGF,HLA-A,IL15,LIF,NTRK2,RPS6KA1,TNFSF13B,WNT11
Th2 Pathway	0.545	0.0531	-1.342	3/113 (3%)	0/113 (0%)	3/113 (3%)	107/113 (95%)	CD80,HLA-A,IL1RL1,ITGB2,NFATC2,TGFBR3
Beta-catenin independent WNT signaling	0.542	0.0549	0.447	2/91 (2%)	0/91 (0%)	3/91 (3%)	86/91 (95%)	FZD8,GNB1,GNG7,RAC3,WNT11
Glioblastoma Multiforme Signaling	0.54	0.0503	1.342	4/159 (3%)	0/159 (0%)	4/159 (3%)	151/159 (95%)	CCND3,CDKN1A,E2F2,FZD8,PDGFD,PDGFRA,RAC3,WNT11
D-myo-inositol (1,4,5,6)-Tetrakisphosphate Biosynthesis	0.54	0.0503	-2.646	7/159 (4%)	0/159 (0%)	1/159 (1%)	151/159 (95%)	ACP1,DOT1L,DUSP2,DUSP8,ILKAP,PAWR,PIKFYVE,PPP1R3A
D-myo-inositol (3,4,5,6)-tetrakisphosphate Biosynthesis	0.54	0.0503	-2.646	7/159 (4%)	0/159 (0%)	1/159 (1%)	151/159 (95%)	ACP1,DOT1L,DUSP2,DUSP8,ILKAP,PAWR,PIKFYVE,PPP1R3A
Role of PKR in Interferon Induction and Antiviral Response	0.535	0.0526	2	0/114 (0%)	0/114 (0%)	6/114 (5%)	108/114 (95%)	CASP9,MAP2K6,MAPK13,MSR1,PDGFD,SCARA5
MSP-RON Signaling Pathway	0.534	0.0625	#NUM!	1/48 (2%)	0/48 (0%)	2/48 (4%)	45/48 (94%)	ACTG2,ITGB2,TLR2
Superpathway of Melatonin Degradation	0.534	0.0625	#NUM!	0/48 (0%)	0/48 (0%)	3/48 (6%)	45/48 (94%)	CYP2F1,MAOB,Ugt1a7c
Amyloid Processing	0.534	0.0625	#NUM!	2/48 (4%)	0/48 (0%)	1/48 (2%)	45/48 (94%)	CDK5R1,MAPK13,MARK1
Cell Cycle: G2/M DNA Damage Checkpoint Regulation	0.534	0.0625	#NUM!	1/48 (2%)	0/48 (0%)	2/48 (4%)	45/48 (94%)	BORA,CDKN1A,RPS6KA1
Relaxin Signaling	0.532	0.0511	0	3/137 (2%)	0/137 (0%)	4/137 (3%)	130/137 (95%)	ADCY2,GNB1,GNG7,PDE1A,PDE9A,SMPDL3B,VEGFA
T Helper Cell Differentiation	0.529	0.0571	#NUM!	3/70 (4%)	0/70 (0%)	1/70 (1%)	66/70 (94%)	CD80,HLA-A,NGFR,TNFRSF11B
Dopamine Receptor Signaling	0.529	0.0571	#NUM!	1/70 (1%)	0/70 (0%)	3/70 (4%)	66/70 (94%)	ADCY2,GCH1,MAOB,PPP1R3A
cAMP-mediated signaling	0.526	0.0483	1.897	2/207 (1%)	0/207 (0%)	8/207 (4%)	197/207 (95%)	ADCY2,AGTR1,AGTR2,MC2R,PDE1A,PDE9A,RGS2,RGS4,RPS6KA1,SMPDL3B
Paxillin Signaling	0.519	0.0538	#NUM!	2/93 (2%)	0/93 (0%)	3/93 (3%)	88/93 (95%)	ACTG2,ITGA2,ITGB2,ITGB4,MAPK13
Lysine catabolism	0.518	0.111	#NUM!	0/9 (0%)	0/9 (0%)	1/9 (11%)	8/9 (89%)	ALDH7A1
RUNX1 and FOXP3 control the development of regulatory T lymphocytes (Tregs)	0.518	0.111	#NUM!	1/9 (11%)	0/9 (0%)	0/9 (0%)	8/9 (89%)	NFATC2
Glycogen Degradation II	0.518	0.111	#NUM!	0/9 (0%)	0/9 (0%)	1/9 (11%)	8/9 (89%)	PYGL
IL-12 Signaling and Production in Macrophages	0.516	0.0486	-1	1/185 (1%)	0/185 (0%)	8/185 (4%)	176/185 (95%)	C3,CLU,FCGR2A,LYZ,MAP2K6,MAPK13,NFATC2,RBP4,TLR2
Macropinocytosis Signaling	0.516	0.0563	#NUM!	1/71 (1%)	0/71 (0%)	3/71 (4%)	67/71 (94%)	HGF,ITGB2,ITGB4,PDGFD
Integration of energy metabolism	0.508	0.0532	#NUM!	1/94 (1%)	0/94 (0%)	4/94 (4%)	89/94 (95%)	ADCY2,ADIPOQ,CD36,GNB1,GNG7
Ferroptosis Signaling Pathway	0.505	0.0513	1.633	3/117 (3%)	0/117 (0%)	3/117 (3%)	111/117 (95%)	ANGPTL4,CDKN1A,GCH1,SLC39A8,STEAP3,TFRC
Metabolism of water-soluble vitamins and cofactors	0.503	0.06	#NUM!	0/50 (0%)	0/50 (0%)	3/50 (6%)	47/50 (94%)	AOX1,ENPP2,ENPP3
Transcriptional regulation by RUNX2	0.503	0.06	#NUM!	2/50 (4%)	0/50 (0%)	1/50 (2%)	47/50 (94%)	CDKN1A,HES1,ZNF521
Toll-like Receptor Signaling	0.503	0.0556	2	0/72 (0%)	0/72 (0%)	4/72 (6%)	68/72 (94%)	IL1RL1,MAP2K6,MAPK13,TLR2
Activation of kainate receptors upon glutamate binding	0.499	0.069	#NUM!	1/29 (3%)	0/29 (0%)	1/29 (3%)	27/29 (93%)	GNB1,GNG7
FOXO-mediated transcription of oxidative stress, metabolic and neuronal genes	0.499	0.069	#NUM!	1/29 (3%)	0/29 (0%)	1/29 (3%)	27/29 (93%)	FOXO6,RETN
Sensory perception of taste	0.499	0.069	#NUM!	2/29 (7%)	0/29 (0%)	0/29 (0%)	27/29 (93%)	GNB1,SCN3A
Hematopoiesis from Pluripotent Stem Cells	0.499	0.069	#NUM!	1/29 (3%)	0/29 (0%)	1/29 (3%)	27/29 (93%)	KITLG,LIF
Ribonucleotide Reductase Signaling Pathway	0.496	0.0496	-0.378	4/141 (3%)	0/141 (0%)	3/141 (2%)	134/141 (95%)	CASP9,CDH3,CDKN1A,E2F2,HGF,MAPK13,VEGFA
HGF Signaling	0.496	0.0508	1	3/118 (3%)	0/118 (0%)	3/118 (3%)	112/118 (95%)	CDKN1A,HGF,ITGA2,ITGB2,ITGB4,MAP3K9
G alpha (12/13) signalling events	0.491	0.0548	-1	3/73 (4%)	0/73 (0%)	1/73 (1%)	69/73 (95%)	FGD3,GNB1,GNG7,NGEF
Th1 and Th2 Activation Pathway	0.488	0.0493	#NUM!	3/142 (2%)	0/142 (0%)	4/142 (3%)	135/142 (95%)	CD80,HLA-A,IL1RL1,ITGB2,MAP2K6,NFATC2,TGFBR3
IGF-1 Signaling	0.487	0.0521	#NUM!	1/96 (1%)	0/96 (0%)	4/96 (4%)	91/96 (95%)	CASP9,IGFBP2,IGFBP4,IGFBP5,SOCS4
IL-6 Signaling	0.486	0.0504	0.816	2/119 (2%)	0/119 (0%)	4/119 (3%)	113/119 (95%)	IL1RL1,MAP2K6,MAPK13,NGFR,TNFRSF11B,VEGFA
Defensins	0.481	0.1	#NUM!	0/10 (0%)	0/10 (0%)	1/10 (10%)	9/10 (90%)	TLR2
Azathioprine ADME	0.481	0.1	#NUM!	0/10 (0%)	0/10 (0%)	1/10 (10%)	9/10 (90%)	XDH
Glycogen Degradation III	0.481	0.1	#NUM!	0/10 (0%)	0/10 (0%)	1/10 (10%)	9/10 (90%)	PYGL
Oxytocin in Spinal Neurons Signaling Pathway	0.48	0.0667	#NUM!	1/30 (3%)	0/30 (0%)	1/30 (3%)	28/30 (93%)	AVPR1A,KCNJ8
Oncogene Induced Senescence	0.48	0.0667	#NUM!	2/30 (7%)	0/30 (0%)	0/30 (0%)	28/30 (93%)	E2F2,ID1
G-protein beta:gamma signalling	0.48	0.0667	#NUM!	1/30 (3%)	0/30 (0%)	1/30 (3%)	28/30 (93%)	GNB1,GNG7
IL-17 Signaling	0.479	0.049	1.134	3/143 (2%)	0/143 (0%)	4/143 (3%)	136/143 (95%)	IL15,LIF,MAP2K6,MAPK13,TNFRSF11B,TNFSF13B,VEGFA
Interferon gamma signaling	0.479	0.0541	0	2/74 (3%)	0/74 (0%)	2/74 (3%)	70/74 (95%)	GBP6,HLA-A,OAS1,TRIM2
Th1 Pathway	0.476	0.0515	-0.447	3/97 (3%)	0/97 (0%)	2/97 (2%)	92/97 (95%)	CD80,HLA-A,ITGB2,MAP2K6,NFATC2
Signal amplification	0.461	0.0645	#NUM!	1/31 (3%)	0/31 (0%)	1/31 (3%)	29/31 (94%)	GNB1,GNG7
Visual phototransduction	0.46	0.0566	#NUM!	1/53 (2%)	0/53 (0%)	2/53 (4%)	50/53 (94%)	DHRS9,GNB1,RBP4
CD27 Signaling in Lymphocytes	0.46	0.0566	#NUM!	1/53 (2%)	0/53 (0%)	2/53 (4%)	50/53 (94%)	CASP9,MAP2K6,MAP3K9
CTLA4 Signaling in Cytotoxic T Lymphocytes	0.46	0.0473	0.707	3/169 (2%)	0/169 (0%)	5/169 (3%)	161/169 (95%)	CD80,H2-T24,HLA-A,ITGA2,ITGB2,MAPK13,NFATC2,RAC3
Mouse Embryonic Stem Cell Pluripotency	0.456	0.0505	-0.447	3/99 (3%)	0/99 (0%)	2/99 (2%)	94/99 (95%)	BMP4,FZD8,ID1,LIF,MAPK13
Immunogenic Cell Death Signaling Pathway	0.456	0.0526	0	2/76 (3%)	0/76 (0%)	2/76 (3%)	72/76 (95%)	CASP9,DAPK2,NGFR,TNFRSF11B
Hedgehog 'on' state	0.456	0.0526	1	1/76 (1%)	0/76 (0%)	3/76 (4%)	72/76 (95%)	CDON,EFCAB7,GAS1,IQCE
Signaling by MET	0.456	0.0526	0	2/76 (3%)	0/76 (0%)	2/76 (3%)	72/76 (95%)	HGF,ITGA2,LAMA1,LAMC2
Role of NFAT in Regulation of the Immune Response	0.452	0.0471	-1.633	4/170 (2%)	0/170 (0%)	4/170 (2%)	162/170 (95%)	CD80,FCGR2A,GNB1,GNG7,HLA-A,NFATC2,RCAN2,RCAN3
TEC Kinase Signaling	0.452	0.0471	#NUM!	4/170 (2%)	0/170 (0%)	4/170 (2%)	162/170 (95%)	ACTG2,GNB1,GNG7,ITGA2,ITGB2,ITGB4,RAC3,TNFRSF25
Hematoma Resolution Signaling Pathway	0.45	0.0459	-1.265	2/218 (1%)	0/218 (0%)	8/218 (4%)	208/218 (95%)	C3,CD36,CX3CL1,IL15,IL1RL1,LIF,MAPK13,MMP12,MMP16,TNFSF13B
Erythrocytes take up carbon dioxide and release oxygen	0.448	0.0909	#NUM!	0/11 (0%)	0/11 (0%)	1/11 (9%)	10/11 (91%)	AQP1
Metabolism of folate and pterines	0.448	0.0909	#NUM!	0/11 (0%)	0/11 (0%)	1/11 (9%)	10/11 (91%)	ALDH1L1
Advanced glycosylation endproduct receptor signaling	0.448	0.0909	#NUM!	0/11 (0%)	0/11 (0%)	1/11 (9%)	10/11 (91%)	SAA1
NFKBIE Signaling Pathway	0.447	0.0556	#NUM!	1/54 (2%)	0/54 (0%)	2/54 (4%)	51/54 (94%)	NGFR,TNFRSF11B,TNFSF13B
Semaphorin Signaling in Neurons	0.447	0.0556	#NUM!	1/54 (2%)	0/54 (0%)	2/54 (4%)	51/54 (94%)	RAC3,SEMA3A,SEMA7A
Germ Cell-Sertoli Cell Junction Signaling	0.447	0.0476	#NUM!	4/147 (3%)	0/147 (0%)	3/147 (2%)	140/147 (95%)	ACTG2,ITGA2,JUP,MAP2K6,MAP3K9,RAC3,TUBB3
PPAR Signaling	0.447	0.05	-1.342	1/100 (1%)	0/100 (0%)	4/100 (4%)	95/100 (95%)	IL1RL1,NGFR,PDGFD,PDGFRA,TNFRSF11B
Metabolism of steroid hormones	0.443	0.0625	#NUM!	1/32 (3%)	0/32 (0%)	1/32 (3%)	30/32 (94%)	HSD11B1,HSD11B2
Thrombin signalling through proteinase activated receptors (PARs)	0.443	0.0625	#NUM!	1/32 (3%)	0/32 (0%)	1/32 (3%)	30/32 (94%)	GNB1,GNG7
Transcriptional Regulation by NPAS4	0.443	0.0625	#NUM!	2/32 (6%)	0/32 (0%)	0/32 (0%)	30/32 (94%)	CDK5R1,IQSEC3
Cytotoxic T Lymphocyte-mediated Apoptosis of Target Cells	0.443	0.0625	#NUM!	1/32 (3%)	0/32 (0%)	1/32 (3%)	30/32 (94%)	CASP9,HLA-A
Fatty Acid β-oxidation I	0.443	0.0625	#NUM!	1/32 (3%)	0/32 (0%)	1/32 (3%)	30/32 (94%)	ACAA1,Acaa1b
Coronavirus Replication Pathway	0.443	0.0625	#NUM!	1/32 (3%)	0/32 (0%)	1/32 (3%)	30/32 (94%)	ACE,TUBB3
RAC Signaling	0.442	0.0484	#NUM!	3/124 (2%)	0/124 (0%)	3/124 (2%)	118/124 (95%)	CDK5R1,ITGA2,ITGB2,ITGB4,PIKFYVE,RAC3
TR/RXR Activation	0.437	0.0495	-0.447	3/101 (3%)	0/101 (0%)	2/101 (2%)	96/101 (95%)	DAPK2,ENO1,PINK1,RCAN2,VEGFA
Pancreatic Secretion Signaling Pathway	0.431	0.0452	3.162	0/221 (0%)	0/221 (0%)	10/221 (5%)	211/221 (95%)	ADCY2,AQP1,KCNMA1,LIPE,LIPG,LPL,PPP1R3A,RGS2,SCTR,SLC4A4
AMPK Signaling	0.431	0.0452	1.633	5/221 (2%)	0/221 (0%)	5/221 (2%)	211/221 (95%)	ADIPOQ,CDKN1A,FOXG1,FOXO6,GNB1,GNG7,ILKAP,LIPE,MAPK13,RAB27A
Transcriptional regulation by the AP-2 (TFAP2) family of transcription factors	0.427	0.0606	#NUM!	2/33 (6%)	0/33 (0%)	0/33 (0%)	31/33 (94%)	CDKN1A,VEGFA
Cell Cycle Regulation by BTG Family Proteins	0.427	0.0606	#NUM!	2/33 (6%)	0/33 (0%)	0/33 (0%)	31/33 (94%)	BTG2,E2F2
Gαi Signaling	0.425	0.0476	0.816	2/126 (2%)	0/126 (0%)	4/126 (3%)	120/126 (95%)	ADCY2,AGTR1,AGTR2,GNB1,GNG7,RGS4
ABRA Signaling Pathway	0.424	0.0506	-1	4/79 (5%)	0/79 (0%)	0/79 (0%)	75/79 (95%)	ACTG2,LIF,MYOG,VEGFA
COPI-mediated anterograde transport	0.424	0.0506	0	2/79 (3%)	0/79 (0%)	2/79 (3%)	75/79 (95%)	ANK3,DCTN3,KDELR2,TUBB3
Sphingosine-1-phosphate Signaling	0.419	0.0485	0	0/103 (0%)	0/103 (0%)	5/103 (5%)	98/103 (95%)	ADCY2,CASP9,PDGFD,PDGFRA,RAC3
Trafficking and processing of endosomal TLR	0.418	0.0833	#NUM!	0/12 (0%)	0/12 (0%)	1/12 (8%)	11/12 (92%)	CTSS
Passive transport by Aquaporins	0.418	0.0833	#NUM!	0/12 (0%)	0/12 (0%)	1/12 (8%)	11/12 (92%)	AQP1
γ-glutamyl Cycle	0.418	0.0833	#NUM!	0/12 (0%)	0/12 (0%)	1/12 (8%)	11/12 (92%)	GGT5
NAFLD Signaling Pathway	0.418	0.0452	1	3/199 (2%)	0/199 (0%)	6/199 (3%)	190/199 (95%)	CD36,IL15,LIF,LIPE,NGFR,SOCS4,TLR2,TNFRSF11B,TNFSF13B
Neuroinflammation Signaling Pathway	0.417	0.0441	0.707	4/272 (1%)	0/272 (0%)	8/272 (3%)	260/272 (96%)	CD80,CX3CL1,CXCL12,GABRA3,HLA-A,IDE,MAPK13,NFATC2,RAC3,TGFBR3,TLR2,TYROBP
Regulation of Cellular Mechanics by Calpain Protease	0.413	0.05	#NUM!	2/80 (3%)	0/80 (0%)	2/80 (3%)	76/80 (95%)	CCND3,ITGA2,ITGB2,ITGB4
Role of MAPK Signaling in Promoting the Pathogenesis of Influenza	0.41	0.0481	1.342	1/104 (1%)	0/104 (0%)	4/104 (4%)	99/104 (95%)	ATP6V0C,ATP6V0D2,ATP6V0E2,MAP2K6,MAPK13
D-myo-inositol-5-phosphate Metabolism	0.41	0.0455	-2.646	7/176 (4%)	0/176 (0%)	1/176 (1%)	168/176 (95%)	ACP1,DOT1L,DUSP2,DUSP8,ILKAP,PAWR,PIKFYVE,PPP1R3A
Cardiac β-adrenergic Signaling	0.409	0.0461	0.447	2/152 (1%)	0/152 (0%)	5/152 (3%)	145/152 (95%)	ADCY2,GNB1,GNG7,PDE1A,PDE9A,PPP1R3A,SMPDL3B
Endocannabinoid Cancer Inhibition Pathway	0.409	0.0469	0.816	3/128 (2%)	0/128 (0%)	3/128 (2%)	122/128 (95%)	ADCY2,CASP9,CCND3,CDKN1A,MAP2K6,VEGFA
Colorectal Cancer Metastasis Signaling	0.409	0.0442	0.632	3/249 (1%)	0/249 (0%)	8/249 (3%)	238/249 (96%)	ADCY2,CASP9,FZD8,GNB1,GNG7,MMP12,MMP16,RAC3,TLR2,VEGFA,WNT11
Docosahexaenoic Acid (DHA) Signaling	0.407	0.0444	1	3/225 (1%)	0/225 (0%)	7/225 (3%)	215/225 (96%)	ADCY2,CASP9,FABP4,HGF,KCNMA1,MFSD2A,NGFR,NTRK2,TNFRSF11B,VEGFA
Phospholipase C Signaling	0.404	0.044	0.378	4/250 (2%)	0/250 (0%)	7/250 (3%)	239/250 (96%)	ADCY2,FCGR2A,GNB1,GNG7,ITGA2,ITGB2,ITGB4,MYL2,MYL6B,NFATC2,RAC3
ISGylation Signaling Pathway	0.403	0.0494	2	0/81 (0%)	0/81 (0%)	4/81 (5%)	77/81 (95%)	ITGA2,ITGB2,LIPG,TLR2
RANK Signaling in Osteoclasts	0.403	0.0494	#NUM!	2/81 (2%)	0/81 (0%)	2/81 (2%)	77/81 (95%)	MAP2K6,MAP3K9,MAPK13,NFATC2
T Cell Receptor Signaling	0.403	0.0452	0.707	3/177 (2%)	0/177 (0%)	5/177 (3%)	169/177 (95%)	CD80,H2-T24,HLA-A,ITGA2,ITGB2,MAP2K6,MAPK13,NFATC2
Thrombin Signaling	0.399	0.0446	#NUM!	4/202 (2%)	0/202 (0%)	5/202 (2%)	193/202 (96%)	ADCY2,GATA2,GNB1,GNG7,MAPK13,MYL2,MYL6B,MYLK,RAC3
Sperm Motility	0.395	0.0441	#NUM!	4/227 (2%)	0/227 (0%)	6/227 (3%)	217/227 (96%)	ABL2,FGFR2,FGFR3,FGFR4,GNB1,GNG7,MAP2K6,NTRK2,PDE1A,PDGFRA
Tight Junction Signaling	0.395	0.0455	#NUM!	4/154 (3%)	0/154 (0%)	3/154 (2%)	147/154 (95%)	ACTG2,MYH14,MYL2,MYL6B,MYLK,NGFR,TNFRSF11B
Regulation of eIF4 and p70S6K Signaling	0.395	0.0455	#NUM!	3/154 (2%)	0/154 (0%)	4/154 (3%)	147/154 (95%)	ITGA2,ITGB2,ITGB4,MAPK13,RPS18,RPS2,RPSA
Opioid Signalling	0.394	0.0488	1	1/82 (1%)	0/82 (0%)	3/82 (4%)	78/82 (95%)	ADCY2,GNB1,GNG7,PDE1A
Keratinization	0.394	0.0488	0	2/82 (2%)	0/82 (0%)	2/82 (2%)	78/82 (95%)	JUP,KAZN,KRT18,PCSK6
Actin Nucleation by ARP-WASP Complex	0.394	0.0488	#NUM!	1/82 (1%)	0/82 (0%)	3/82 (4%)	78/82 (95%)	ITGA2,ITGB2,ITGB4,RAC3
PD-1, PD-L1 cancer immunotherapy pathway	0.394	0.0488	1	3/82 (4%)	0/82 (0%)	1/82 (1%)	78/82 (95%)	CD80,HLA-A,NGFR,TNFRSF11B
LGI-ADAM interactions	0.391	0.0769	#NUM!	0/13 (0%)	0/13 (0%)	1/13 (8%)	12/13 (92%)	ADAM23
Platelet Adhesion to exposed collagen	0.391	0.0769	#NUM!	0/13 (0%)	0/13 (0%)	1/13 (8%)	12/13 (92%)	ITGA2
Acyl-CoA Hydrolysis	0.391	0.0769	#NUM!	0/13 (0%)	0/13 (0%)	1/13 (8%)	12/13 (92%)	ACOT11
Leukotriene Biosynthesis	0.391	0.0769	#NUM!	0/13 (0%)	0/13 (0%)	1/13 (8%)	12/13 (92%)	GGT5
Phenylalanine Degradation IV (Mammalian, via Side Chain)	0.391	0.0769	#NUM!	0/13 (0%)	0/13 (0%)	1/13 (8%)	12/13 (92%)	MAOB
CDX Gastrointestinal Cancer Signaling Pathway	0.39	0.0447	0	3/179 (2%)	0/179 (0%)	5/179 (3%)	171/179 (96%)	BMP4,FZD8,IL15,LIF,MAPK13,RAC3,TNFSF13B,WNT11
Peroxisomal protein import	0.386	0.0508	#NUM!	1/59 (2%)	0/59 (0%)	2/59 (3%)	56/59 (95%)	ACAA1,DECR2,IDE
Glutamate Receptor Signaling	0.386	0.0508	#NUM!	1/59 (2%)	0/59 (0%)	2/59 (3%)	56/59 (95%)	GNB1,GNG7,SLC17A7
Neuregulin Signaling	0.385	0.0467	#NUM!	2/107 (2%)	0/107 (0%)	3/107 (3%)	102/107 (95%)	CDK5R1,DCN,ITGA2,ITGB2,ITGB4
NUR77 Signaling in T Lymphocytes	0.384	0.0482	#NUM!	2/83 (2%)	0/83 (0%)	2/83 (2%)	79/83 (95%)	CASP9,CD80,H2-T24,HLA-A
DAG and IP3 signaling	0.38	0.0556	#NUM!	0/36 (0%)	0/36 (0%)	2/36 (6%)	34/36 (94%)	ADCY2,PDE1A
Intrinsic Prothrombin Activation Pathway	0.38	0.0556	#NUM!	1/36 (3%)	0/36 (0%)	1/36 (3%)	34/36 (94%)	COL10A1,KNG1
Inhibition of Matrix Metalloproteases	0.38	0.0556	#NUM!	0/36 (0%)	0/36 (0%)	2/36 (6%)	34/36 (94%)	MMP12,MMP16
Notch Signaling	0.38	0.0556	#NUM!	1/36 (3%)	0/36 (0%)	1/36 (3%)	34/36 (94%)	CNTN1,HES1
3-phosphoinositide Biosynthesis	0.378	0.0442	-2.646	7/181 (4%)	0/181 (0%)	1/181 (1%)	173/181 (96%)	ACP1,DOT1L,DUSP2,DUSP8,ILKAP,PAWR,PIKFYVE,PPP1R3A
Cell surface interactions at the vascular wall	0.377	0.0463	2.236	0/108 (0%)	0/108 (0%)	5/108 (5%)	103/108 (95%)	ATP1B2,ESAM,ITGA2,ITGB2,PECAM1
p38 MAPK Signaling	0.377	0.0463	1	1/108 (1%)	0/108 (0%)	4/108 (4%)	103/108 (95%)	IL1RL1,MAP2K6,MAPK13,MKNK2,RPS6KA1
Cardiac Hypertrophy Signaling	0.373	0.0433	1	3/231 (1%)	0/231 (0%)	7/231 (3%)	221/231 (96%)	ADCY2,GNB1,GNG7,MAP2K6,MAP3K9,MAPK13,MYL2,MYL6B,RAC3,RPS6KA1
eNOS Signaling	0.372	0.0451	1.342	1/133 (1%)	0/133 (0%)	5/133 (4%)	127/133 (95%)	ADCY2,AQP1,CASP9,KNG1,LPAR4,VEGFA
Signal regulatory protein family interactions	0.367	0.0714	#NUM!	0/14 (0%)	0/14 (0%)	1/14 (7%)	13/14 (93%)	TYROBP
Protein methylation	0.367	0.0714	#NUM!	1/14 (7%)	0/14 (0%)	0/14 (0%)	13/14 (93%)	RPS2
Interleukin-15 signaling	0.367	0.0714	#NUM!	0/14 (0%)	0/14 (0%)	1/14 (7%)	13/14 (93%)	IL15
Regulation of beta-cell development	0.366	0.0541	#NUM!	1/37 (3%)	0/37 (0%)	1/37 (3%)	35/37 (95%)	FGF10,HES1
Autoimmune Thyroid Disease Signaling	0.366	0.0541	#NUM!	2/37 (5%)	0/37 (0%)	0/37 (0%)	35/37 (95%)	CD80,HLA-A
Acute Myeloid Leukemia Signaling	0.357	0.0465	#NUM!	1/86 (1%)	0/86 (0%)	3/86 (3%)	82/86 (95%)	JUP,KITLG,MAP2K6,PIM1
BMP signaling pathway	0.357	0.0465	#NUM!	3/86 (3%)	0/86 (0%)	1/86 (1%)	82/86 (95%)	BMP4,MAPK13,NOG,ZNF423
WNT/β-catenin Signaling	0.355	0.0437	-0.816	3/160 (2%)	0/160 (0%)	4/160 (3%)	153/160 (96%)	CDH3,DKK3,FZD8,SFRP2,SOX11,TGFBR3,WNT11
Induction of Apoptosis by HIV1	0.354	0.0484	#NUM!	1/62 (2%)	0/62 (0%)	2/62 (3%)	59/62 (95%)	CASP9,NGFR,TNFRSF11B
Renin-Angiotensin Signaling	0.353	0.045	2	0/111 (0%)	0/111 (0%)	5/111 (5%)	106/111 (95%)	ACE,ADCY2,AGTR1,AGTR2,MAPK13
Formation of Fibrin Clot (Clotting Cascade)	0.353	0.0526	#NUM!	1/38 (3%)	0/38 (0%)	1/38 (3%)	36/38 (95%)	KNG1,SERPINE2
Selenoamino acid metabolism	0.349	0.046	0	2/87 (2%)	0/87 (0%)	2/87 (2%)	83/87 (95%)	HNMT,RPS18,RPS2,RPSA
Death Receptor Signaling	0.349	0.046	0	2/87 (2%)	0/87 (0%)	2/87 (2%)	83/87 (95%)	ACTG2,CASP9,GAS2,TNFRSF25
Calcium Signaling	0.348	0.043	#NUM!	3/186 (2%)	0/186 (0%)	5/186 (3%)	178/186 (96%)	MYH14,MYL2,MYL6B,NFATC2,PNCK,RCAN2,RCAN3,TNNI1
FOXO-mediated transcription of cell death genes	0.345	0.0667	#NUM!	0/15 (0%)	0/15 (0%)	1/15 (7%)	14/15 (93%)	PINK1
Granzyme B Signaling	0.345	0.0667	#NUM!	0/15 (0%)	0/15 (0%)	1/15 (7%)	14/15 (93%)	CASP9
Cell Cycle: G1/S Checkpoint Regulation	0.344	0.0476	#NUM!	3/63 (5%)	0/63 (0%)	0/63 (0%)	60/63 (95%)	CCND3,CDKN1A,E2F2
Role of Tissue Factor in Cancer	0.342	0.0428	1.414	2/187 (1%)	0/187 (0%)	6/187 (3%)	179/187 (96%)	HGF,MAP2K6,MAPK13,NGFR,RPS6KA1,TGFBR3,TNFRSF11B,VEGFA
Systemic Lupus Erythematosus in B Cell Signaling Pathway	0.342	0.0422	0	5/237 (2%)	0/237 (0%)	5/237 (2%)	227/237 (96%)	CCND3,FCGR2A,FOXG1,FOXO6,IL15,LIF,LILRB4,NFATC2,RAC3,TNFSF13B
Glycerophospholipid biosynthesis	0.34	0.0455	1	1/88 (1%)	0/88 (0%)	3/88 (3%)	84/88 (95%)	GPD1,MGLL,SLC44A3,SLC44A4
Interleukin-10 signaling	0.34	0.0513	#NUM!	2/39 (5%)	0/39 (0%)	0/39 (0%)	37/39 (95%)	CD80,LIF
Retinoic acid Mediated Apoptosis Signaling	0.34	0.0513	#NUM!	0/39 (0%)	0/39 (0%)	2/39 (5%)	37/39 (95%)	CASP9,CRABP1
FXR/RXR Activation	0.337	0.0429	0.378	2/163 (1%)	0/163 (0%)	5/163 (3%)	156/163 (96%)	FETUB,FGFR4,IL15,LIF,LPL,MGST1,TNFSF13B
Nuclear Cytoskeleton Signaling Pathway	0.336	0.0426	-0.707	5/188 (3%)	0/188 (0%)	3/188 (2%)	180/188 (96%)	ACTG2,CDH3,DCTN3,ITGA2,ITGB2,ITGB4,KIF20B,TUBB3
HIF1α Signaling	0.336	0.0426	0.378	3/188 (2%)	0/188 (0%)	5/188 (3%)	180/188 (96%)	CDKN1A,HGF,MAP2K6,MKNK2,MMP12,MMP16,RAC3,VEGFA
ERK/MAPK Signaling	0.336	0.0426	0.816	3/188 (2%)	0/188 (0%)	5/188 (3%)	180/188 (96%)	DUSP2,ITGA2,ITGB2,ITGB4,MKNK2,PPP1R3A,RAC3,RPS6KA1
Orexin Signaling Pathway	0.336	0.0423	1	3/213 (1%)	0/213 (0%)	6/213 (3%)	204/213 (96%)	ADCY2,ADIPOQ,ATP6V0C,ATP6V0D2,ATP6V0E2,GNB1,GNG7,MAPK13,PIKFYVE
Serotonin Receptor Signaling	0.335	0.0411	1.213	5/414 (1%)	0/414 (0%)	12/414 (3%)	397/414 (96%)	ADCY2,ADIPOQ,CAV3,GCH1,GNB1,GNG7,IL1RL1,LIPE,MAOB,MAP2K6,MAPK13,MYL2,MYLK,PLIN1,RAB27A,RAC3,TNNI1
Apelin Cardiomyocyte Signaling Pathway	0.332	0.0449	0	2/89 (2%)	0/89 (0%)	2/89 (2%)	85/89 (96%)	MAPK13,MYL2,MYL6B,MYLK
Gαs Signaling	0.331	0.0439	0.447	1/114 (1%)	0/114 (0%)	4/114 (4%)	109/114 (96%)	ADCY2,GNB1,GNG7,MC2R,RGS2
Graft-versus-Host Disease Signaling	0.328	0.05	#NUM!	2/40 (5%)	0/40 (0%)	0/40 (0%)	38/40 (95%)	CD80,HLA-A
April Mediated Signaling	0.328	0.05	#NUM!	1/40 (3%)	0/40 (0%)	1/40 (3%)	38/40 (95%)	MAPK13,NFATC2
Agrin Interactions at Neuromuscular Junction	0.325	0.0462	#NUM!	2/65 (3%)	0/65 (0%)	1/65 (2%)	62/65 (95%)	ACTG2,AGRN,RAC3
RHO GTPases activate CIT	0.324	0.0625	#NUM!	0/16 (0%)	0/16 (0%)	1/16 (6%)	15/16 (94%)	MYH14
Regulation of RUNX1 Expression and Activity	0.324	0.0625	#NUM!	1/16 (6%)	0/16 (0%)	0/16 (0%)	15/16 (94%)	CCND3
Metabolism of cofactors	0.324	0.0625	#NUM!	1/16 (6%)	0/16 (0%)	0/16 (0%)	15/16 (94%)	GCH1
Germ layer formation at gastrulation	0.324	0.0625	#NUM!	1/16 (6%)	0/16 (0%)	0/16 (0%)	15/16 (94%)	BMP4
Microautophagy Signaling Pathway	0.318	0.0426	#NUM!	5/141 (4%)	0/141 (0%)	1/141 (1%)	135/141 (96%)	COL10A1,COL25A1,COL26A1,COL4A1,COL4A2,COL8A1
T Cell Exhaustion Signaling Pathway	0.318	0.0426	-1.342	5/141 (4%)	0/141 (0%)	1/141 (1%)	135/141 (96%)	CD80,HLA-A,NFATC2,TGFBR3,TNFRSF14,VEGFA
Role of IL-17F in Allergic Inflammatory Airway Diseases	0.316	0.0488	#NUM!	0/41 (0%)	0/41 (0%)	2/41 (5%)	39/41 (95%)	CXCL6,RPS6KA1
Nonsense-Mediated Decay (NMD)	0.309	0.0435	-1	3/92 (3%)	0/92 (0%)	1/92 (1%)	88/92 (96%)	RNPS1,RPS18,RPS2,RPSA
TGF-β Signaling	0.309	0.0435	#NUM!	2/92 (2%)	0/92 (0%)	2/92 (2%)	88/92 (96%)	BMP4,MAP2K6,MAPK13,ZNF423
TREM1 Signaling	0.307	0.0448	#NUM!	0/67 (0%)	0/67 (0%)	3/67 (4%)	64/67 (96%)	IL1RL1,TLR2,TYROBP
Basal Cell Carcinoma Signaling	0.307	0.0448	#NUM!	2/67 (3%)	0/67 (0%)	1/67 (1%)	64/67 (96%)	BMP4,FZD8,WNT11
Metabolism of amine-derived hormones	0.306	0.0588	#NUM!	1/17 (6%)	0/17 (0%)	0/17 (0%)	16/17 (94%)	DBH
RHO GTPases Activate ROCKs	0.306	0.0588	#NUM!	0/17 (0%)	0/17 (0%)	1/17 (6%)	16/17 (94%)	MYH14
Gastrin-CREB signalling pathway via PKC and MAPK	0.306	0.0588	#NUM!	0/17 (0%)	0/17 (0%)	1/17 (6%)	16/17 (94%)	RPS6KA1
FOXO-mediated transcription	0.306	0.0588	#NUM!	1/17 (6%)	0/17 (0%)	0/17 (0%)	16/17 (94%)	FOXO6
TBC/RABGAPs	0.305	0.0476	#NUM!	1/42 (2%)	0/42 (0%)	1/42 (2%)	40/42 (95%)	RAB5B,RAB6B
Transcriptional regulation of granulopoiesis	0.305	0.0476	#NUM!	2/42 (5%)	0/42 (0%)	0/42 (0%)	40/42 (95%)	CDKN1A,GATA2
DNA damage-induced 14-3-3σ Signaling	0.305	0.0476	#NUM!	1/42 (2%)	0/42 (0%)	1/42 (2%)	40/42 (95%)	CASP9,CDKN1A
Glioma Signaling	0.304	0.0424	#NUM!	3/118 (3%)	0/118 (0%)	2/118 (2%)	113/118 (96%)	CCND3,CDKN1A,E2F2,PDGFD,PDGFRA
Inhibition of ARE-Mediated mRNA Degradation Pathway	0.3	0.0417	0.816	1/144 (1%)	0/144 (0%)	5/144 (3%)	138/144 (96%)	DCP2,MAPK13,MC2R,NGFR,TNFRSF11B,TNFSF13B
HSP90 chaperone cycle for steroid hormone receptors in the presence of ligand	0.294	0.0465	#NUM!	2/43 (5%)	0/43 (0%)	0/43 (0%)	41/43 (95%)	DCTN3,TUBB3
Melatonin Degradation I	0.294	0.0465	#NUM!	0/43 (0%)	0/43 (0%)	2/43 (5%)	41/43 (95%)	CYP2F1,Ugt1a7c
GABAergic Receptor Signaling Pathway (Enhanced)	0.285	0.0413	-0.447	2/121 (2%)	0/121 (0%)	3/121 (2%)	116/121 (96%)	ADCY2,GABRA3,GNB1,GNG7,Nrxn3
Hereditary Breast Cancer Signaling	0.285	0.0413	-0.447	3/121 (2%)	0/121 (0%)	2/121 (2%)	116/121 (96%)	CCND3,CDKN1A,HGF,RAD51D,VEGFA
Xenobiotic Metabolism General Signaling Pathway	0.285	0.0413	1.342	1/121 (1%)	0/121 (0%)	4/121 (3%)	116/121 (96%)	MAP2K6,MAP3K9,MAPK13,MGST1,Ugt1a7c
Netrin-1 signaling	0.283	0.0455	#NUM!	1/44 (2%)	0/44 (0%)	1/44 (2%)	42/44 (95%)	MAPK13,UNC5B
Apelin Muscle Signaling Pathway	0.283	0.0455	#NUM!	1/44 (2%)	0/44 (0%)	1/44 (2%)	42/44 (95%)	GNB1,GNG7
Antiproliferative Role of Somatostatin Receptor 2	0.281	0.0429	#NUM!	2/70 (3%)	0/70 (0%)	1/70 (1%)	67/70 (96%)	CDKN1A,GNB1,GNG7
Chronic Myeloid Leukemia Signaling	0.281	0.04	-1.265	7/250 (3%)	0/250 (0%)	3/250 (1%)	240/250 (96%)	CASP9,CCND3,CDKN1A,E2F2,FZD8,HES1,MSI2,NFATC2,RAC3,WNT11
PI Metabolism	0.274	0.0423	#NUM!	1/71 (1%)	0/71 (0%)	2/71 (3%)	68/71 (96%)	INPP4A,PIKFYVE,TNFAIP8L1
CSDE1 Signaling Pathway	0.273	0.0444	#NUM!	1/45 (2%)	0/45 (0%)	1/45 (2%)	43/45 (96%)	CCND3,DCP2
PFKFB4 Signaling Pathway	0.273	0.0444	#NUM!	0/45 (0%)	0/45 (0%)	2/45 (4%)	43/45 (96%)	MAP2K6,XDH
RHO GTPases activate IQGAPs	0.273	0.0526	#NUM!	1/19 (5%)	0/19 (0%)	0/19 (0%)	18/19 (95%)	TUBB3
Glycogen metabolism	0.273	0.0526	#NUM!	0/19 (0%)	0/19 (0%)	1/19 (5%)	18/19 (95%)	PYGL
Endoplasmic Reticulum Stress Pathway	0.273	0.0526	#NUM!	0/19 (0%)	0/19 (0%)	1/19 (5%)	18/19 (95%)	CASP9
Signaling by NTRK1 (TRKA)	0.266	0.0417	#NUM!	0/72 (0%)	0/72 (0%)	3/72 (4%)	69/72 (96%)	MAPK13,NTRK2,RPS6KA1
Deadenylation-dependent mRNA decay	0.264	0.0435	#NUM!	0/46 (0%)	0/46 (0%)	2/46 (4%)	44/46 (96%)	DCP2,PAN3
NOD1/2 Signaling Pathway	0.261	0.0397	1.633	1/151 (1%)	0/151 (0%)	5/151 (3%)	145/151 (96%)	IL15,LIF,MAP2K6,MAPK13,TLR2,TNFSF13B
Role of NFAT in Cardiac Hypertrophy	0.261	0.0394	0	2/203 (1%)	0/203 (0%)	6/203 (3%)	195/203 (96%)	ADCY2,GNB1,GNG7,LIF,MAP2K6,MAPK13,RCAN2,RCAN3
IL-15 Signaling	0.258	0.0411	#NUM!	0/73 (0%)	0/73 (0%)	3/73 (4%)	70/73 (96%)	IL15,MAPK13,RAC3
Chemokine Signaling	0.258	0.0411	#NUM!	0/73 (0%)	0/73 (0%)	3/73 (4%)	70/73 (96%)	CXCL12,MAPK13,MYL2
BEX2 Signaling Pathway	0.258	0.0411	#NUM!	2/73 (3%)	0/73 (0%)	1/73 (1%)	70/73 (96%)	CDKN1A,NGFR,VEGFA
Interleukin-7 signaling	0.258	0.05	#NUM!	0/20 (0%)	0/20 (0%)	1/20 (5%)	19/20 (95%)	HGF
MyD88 cascade initiated on plasma membrane	0.258	0.05	#NUM!	0/20 (0%)	0/20 (0%)	1/20 (5%)	19/20 (95%)	PELI2
DNA methylation	0.258	0.05	#NUM!	0/20 (0%)	0/20 (0%)	1/20 (5%)	19/20 (95%)	DNMT3L
Kinesins	0.254	0.0426	#NUM!	1/47 (2%)	0/47 (0%)	1/47 (2%)	45/47 (96%)	KIF20B,TUBB3
Eukaryotic Translation Termination	0.251	0.0405	#NUM!	2/74 (3%)	0/74 (0%)	1/74 (1%)	71/74 (96%)	RPS18,RPS2,RPSA
Signaling by ROBO receptors	0.248	0.0396	0	2/101 (2%)	0/101 (0%)	2/101 (2%)	97/101 (96%)	ABL2,CAP1,CXCL12,FLRT3
α-Adrenergic Signaling	0.248	0.0396	#NUM!	1/101 (1%)	0/101 (0%)	3/101 (3%)	97/101 (96%)	ADCY2,GNB1,GNG7,PYGL
Interferon alpha/beta signaling	0.246	0.0417	#NUM!	1/48 (2%)	0/48 (0%)	1/48 (2%)	46/48 (96%)	HLA-A,OAS1
TNFR1 Signaling	0.246	0.0417	#NUM!	0/48 (0%)	0/48 (0%)	2/48 (4%)	46/48 (96%)	CASP9,MAP4K2
Cancer Drug Resistance by Drug Efflux	0.246	0.0417	#NUM!	2/48 (4%)	0/48 (0%)	0/48 (0%)	46/48 (96%)	FOXG1,FOXO6
Peroxisomal lipid metabolism	0.244	0.0476	#NUM!	1/21 (5%)	0/21 (0%)	0/21 (0%)	20/21 (95%)	DECR2
Bupropion Degradation	0.244	0.0476	#NUM!	0/21 (0%)	0/21 (0%)	1/21 (5%)	20/21 (95%)	CYP2F1
The Visual Cycle	0.244	0.0476	#NUM!	0/21 (0%)	0/21 (0%)	1/21 (5%)	20/21 (95%)	DHRS9
Apelin Cardiac Fibroblast Signaling Pathway	0.244	0.0476	#NUM!	0/21 (0%)	0/21 (0%)	1/21 (5%)	20/21 (95%)	AGTR1
Eukaryotic Translation Elongation	0.244	0.04	#NUM!	2/75 (3%)	0/75 (0%)	1/75 (1%)	72/75 (96%)	RPS18,RPS2,RPSA
Signaling by PTK6	0.237	0.0408	#NUM!	0/49 (0%)	0/49 (0%)	2/49 (4%)	47/49 (96%)	ELMO1,GPNMB
Role of CHK Proteins in Cell Cycle Checkpoint Control	0.237	0.0408	#NUM!	2/49 (4%)	0/49 (0%)	0/49 (0%)	47/49 (96%)	CDKN1A,E2F2
Role of PI3K/AKT Signaling in the Pathogenesis of Influenza	0.237	0.0408	#NUM!	0/49 (0%)	0/49 (0%)	2/49 (4%)	47/49 (96%)	CASP9,PLAC8
Signaling by NODAL	0.232	0.0455	#NUM!	0/22 (0%)	0/22 (0%)	1/22 (5%)	21/22 (95%)	PCSK6
ATF4 activates genes in response to endoplasmic reticulum stress	0.232	0.0455	#NUM!	0/22 (0%)	0/22 (0%)	1/22 (5%)	21/22 (95%)	DCP2
Incretin synthesis, secretion, and inactivation	0.232	0.0455	#NUM!	1/22 (5%)	0/22 (0%)	0/22 (0%)	21/22 (95%)	GNB1
RHO GTPases Activate NADPH Oxidases	0.232	0.0455	#NUM!	0/22 (0%)	0/22 (0%)	1/22 (5%)	21/22 (95%)	NOXO1
Fatty acyl-CoA biosynthesis	0.232	0.0455	#NUM!	0/22 (0%)	0/22 (0%)	1/22 (5%)	21/22 (95%)	HACD4
Lipid Antigen Presentation by CD1	0.232	0.0455	#NUM!	0/22 (0%)	0/22 (0%)	1/22 (5%)	21/22 (95%)	CD1D
Tumoricidal Function of Hepatic Natural Killer Cells	0.232	0.0455	#NUM!	0/22 (0%)	0/22 (0%)	1/22 (5%)	21/22 (95%)	CASP9
IL-17A Signaling in Gastric Cells	0.232	0.0455	#NUM!	0/22 (0%)	0/22 (0%)	1/22 (5%)	21/22 (95%)	MAPK13
Antimicrobial peptides	0.22	0.0435	#NUM!	0/23 (0%)	0/23 (0%)	1/23 (4%)	22/23 (96%)	SLC11A1
Effects of PIP2 hydrolysis	0.209	0.0417	#NUM!	0/24 (0%)	0/24 (0%)	1/24 (4%)	23/24 (96%)	MGLL
Signaling by ALK	0.209	0.0417	#NUM!	0/24 (0%)	0/24 (0%)	1/24 (4%)	23/24 (96%)	PTN
IL-22 Signaling	0.209	0.0417	#NUM!	0/24 (0%)	0/24 (0%)	1/24 (4%)	23/24 (96%)	MAPK13
Gap junction trafficking and regulation	0.198	0.04	#NUM!	1/25 (4%)	0/25 (0%)	0/25 (0%)	24/25 (96%)	TUBB3
Insulin processing	0.198	0.04	#NUM!	0/25 (0%)	0/25 (0%)	1/25 (4%)	24/25 (96%)	RAB27A
Thyroid Hormone Metabolism II (via Conjugation and/or Degradation)	0.198	0.04	#NUM!	0/25 (0%)	0/25 (0%)	1/25 (4%)	24/25 (96%)	Ugt1a7c
CDP-diacylglycerol Biosynthesis I	0.198	0.04	#NUM!	0/25 (0%)	0/25 (0%)	1/25 (4%)	24/25 (96%)	GPD1
D-myo-inositol (1,4,5)-Trisphosphate Biosynthesis	0.198	0.04	#NUM!	1/25 (4%)	0/25 (0%)	0/25 (0%)	24/25 (96%)	PIKFYVE
Neurovascular Coupling Signaling Pathway	0	0.0305	1.633	1/197 (1%)	0/197 (0%)	5/197 (3%)	191/197 (97%)	ENTPD2,GABRA3,KCNJ15,KCNJ8,KCNMA1,KNG1
Oxytocin in Brain Signaling Pathway	0	0.0178	#NUM!	1/169 (1%)	0/169 (0%)	2/169 (1%)	166/169 (98%)	GNB1,GNG7,RGS2
IL-13 Signaling Pathway	0	0.0353	#NUM!	0/85 (0%)	0/85 (0%)	3/85 (4%)	82/85 (96%)	CD36,CXCL6,MAPK13
Macrophage Classical Activation Signaling Pathway	0	0.0274	0	2/146 (1%)	0/146 (0%)	2/146 (1%)	142/146 (97%)	CD80,IL15,LIF,TNFSF13B
MicroRNA Biogenesis Signaling Pathway	0	0.0305	-0.447	2/164 (1%)	0/164 (0%)	3/164 (2%)	159/164 (97%)	BMP4,HGF,HOPX,MAPK13,VEGFA
Glucocorticoid Receptor Signaling	0	0.0219	#NUM!	4/457 (1%)	0/457 (0%)	6/457 (1%)	447/457 (98%)	CDKN1A,H2-T24,HLA-A,IL11RA,IL1RL1,KRT18,MAPK13,NFATC2,SLPI,TLR2
Macrophage Alternative Activation Signaling Pathway	0	0.0261	2	0/153 (0%)	0/153 (0%)	4/153 (3%)	149/153 (97%)	CD36,LPL,MAPK13,RPS6KA1
Circadian Rhythm Signaling	0	0.0329	#NUM!	3/243 (1%)	0/243 (0%)	5/243 (2%)	235/243 (97%)	ADCY2,GNB1,GNG7,MAP2K6,MKNK2,NGFR,NTRK2,PER3
Synaptic Long Term Potentiation	0	0.0169	#NUM!	0/118 (0%)	0/118 (0%)	2/118 (2%)	116/118 (98%)	PPP1R3A,RPS6KA1
Amyotrophic Lateral Sclerosis Signaling	0	0.0291	#NUM!	2/103 (2%)	0/103 (0%)	1/103 (1%)	100/103 (97%)	CASP9,RAB5B,VEGFA
Fc Epsilon RI Signaling	0	0.028	#NUM!	0/107 (0%)	0/107 (0%)	3/107 (3%)	104/107 (97%)	MAP2K6,MAPK13,RAC3
Huntington's Disease Signaling	0	0.0159	-1	2/251 (1%)	0/251 (0%)	2/251 (1%)	247/251 (98%)	CASP9,CDK5R1,GNB1,GNG7
Chaperone Mediated Autophagy Signaling Pathway	0	0.0326	-0.378	2/215 (1%)	0/215 (0%)	5/215 (2%)	208/215 (97%)	ATP6V0C,ATP6V0D2,ATP6V0E2,MAPK13,MMP12,MMP16,NFATC2
IL-33 Signaling Pathway	0	0.0377	1.633	0/159 (0%)	0/159 (0%)	6/159 (4%)	153/159 (96%)	CASP9,CELA1,IL1RL1,MAPK13,MMP12,RPS6KA1
WNK Renal Signaling Pathway	0	0.0109	#NUM!	0/92 (0%)	0/92 (0%)	1/92 (1%)	91/92 (99%)	AGTR1
Acetylcholine Receptor Signaling Pathway	0	0.0172	#NUM!	0/174 (0%)	0/174 (0%)	3/174 (2%)	171/174 (98%)	ADCY2,CASP9,NGFR
Glutaminergic Receptor Signaling Pathway (Enhanced)	0	0.025	0.378	2/280 (1%)	0/280 (0%)	5/280 (2%)	273/280 (98%)	ADCY2,GABRA3,MAPK13,SCN3A,SCN5A,SCN7A,SLC38A4
NRF2-mediated Oxidative Stress Response	0	0.0392	#NUM!	2/204 (1%)	0/204 (0%)	6/204 (3%)	196/204 (96%)	ACTG2,AOX1,Cyp2d22,CYP2F1,DNAJB5,FMO1,MAP2K6,MGST1
p53 Signaling	0	0.0349	#NUM!	2/86 (2%)	0/86 (0%)	1/86 (1%)	83/86 (97%)	CDKN1A,PLAGL1,SERPINE2
Intrinsic Pathway for Apoptosis	0	0.0196	#NUM!	0/51 (0%)	0/51 (0%)	1/51 (2%)	50/51 (98%)	CASP9
Neurotransmitter release cycle	0	0.0278	#NUM!	0/36 (0%)	0/36 (0%)	1/36 (3%)	35/36 (97%)	SLC17A7
Cellular response to hypoxia	0	0.0147	#NUM!	1/68 (1%)	0/68 (0%)	0/68 (0%)	67/68 (99%)	VEGFA
Signaling by ERBB4	0	0.0377	#NUM!	0/53 (0%)	0/53 (0%)	2/53 (4%)	51/53 (96%)	CXCL12,STMN1
Circadian Clock	0	0.02	#NUM!	1/50 (2%)	0/50 (0%)	0/50 (0%)	49/50 (98%)	NPAS2
The citric acid (TCA) cycle and respiratory electron transport	0	0.0204	#NUM!	0/49 (0%)	0/49 (0%)	1/49 (2%)	48/49 (98%)	GLO1
Signaling by SCF-KIT	0	0.0233	#NUM!	0/43 (0%)	0/43 (0%)	1/43 (2%)	42/43 (98%)	KITLG
Translocation of SLC2A4 (GLUT4) to the plasma membrane	0	0.0172	#NUM!	1/58 (2%)	0/58 (0%)	0/58 (0%)	57/58 (98%)	TUBB3
Phase II - Conjugation of compounds	0	0.0208	#NUM!	0/48 (0%)	0/48 (0%)	1/48 (2%)	47/48 (98%)	GGT5
Activation of Matrix Metalloproteinases	0	0.0333	#NUM!	0/30 (0%)	0/30 (0%)	1/30 (3%)	29/30 (97%)	MMP16
DDX58/IFIH1-mediated induction of interferon-alpha/beta	0	0.0179	#NUM!	0/56 (0%)	0/56 (0%)	1/56 (2%)	55/56 (98%)	SAA1
Signaling by EGFR	0	0.0217	#NUM!	0/46 (0%)	0/46 (0%)	1/46 (2%)	45/46 (98%)	SPRY2
SRP-dependent cotranslational protein targeting to membrane	0	0.033	#NUM!	2/91 (2%)	0/91 (0%)	1/91 (1%)	88/91 (97%)	RPS18,RPS2,RPSA
Cytosolic sensors of pathogen-associated DNA	0	0.0238	#NUM!	0/42 (0%)	0/42 (0%)	1/42 (2%)	41/42 (98%)	IFI16
p75 NTR receptor-mediated signalling	0	0.0341	#NUM!	2/88 (2%)	0/88 (0%)	1/88 (1%)	85/88 (97%)	FGD3,NGEF,NGFR
Bile acid and bile salt metabolism	0	0.0333	#NUM!	0/30 (0%)	0/30 (0%)	1/30 (3%)	29/30 (97%)	CYP7B1
Signaling by VEGF	0	0.0392	0	2/102 (2%)	0/102 (0%)	2/102 (2%)	98/102 (96%)	ELMO1,JUP,MAPK13,VEGFA
trans-Golgi Network Vesicle Budding	0	0.0308	#NUM!	2/65 (3%)	0/65 (0%)	0/65 (0%)	63/65 (97%)	HIP1R,TFRC
TCF dependent signaling in response to WNT	0	0.0231	2	0/173 (0%)	0/173 (0%)	4/173 (2%)	169/173 (98%)	FZD8,RSPO2,RSPO3,SFRP2
Fcgamma receptor (FCGR) dependent phagocytosis	0	0.0263	#NUM!	0/76 (0%)	0/76 (0%)	2/76 (3%)	74/76 (97%)	ELMO1,FCGR2A
Generic Transcription Pathway	0	0.0103	#NUM!	2/194 (1%)	0/194 (0%)	0/194 (0%)	192/194 (99%)	ZNF691,ZNF697
RNA Polymerase II Transcription	0	0.0082	#NUM!	1/122 (1%)	0/122 (0%)	0/122 (0%)	121/122 (99%)	RNPS1
COPII-mediated vesicle transport	0	0.0303	#NUM!	1/66 (2%)	0/66 (0%)	1/66 (2%)	64/66 (97%)	LMAN1L,SEC22C
PRC2 methylates histones and DNA	0	0.0345	#NUM!	0/29 (0%)	0/29 (0%)	1/29 (3%)	28/29 (97%)	DNMT3L
MHC class II antigen presentation	0	0.0297	#NUM!	2/101 (2%)	0/101 (0%)	1/101 (1%)	98/101 (97%)	CTSS,DCTN3,TUBB3
Arachidonic acid metabolism	0	0.0256	#NUM!	0/39 (0%)	0/39 (0%)	1/39 (3%)	38/39 (97%)	GGT5
DAP12 interactions	0	0.0312	#NUM!	0/32 (0%)	0/32 (0%)	1/32 (3%)	31/32 (97%)	TYROBP
Fc epsilon receptor (FCERI) signaling	0	0.008	#NUM!	1/125 (1%)	0/125 (0%)	0/125 (0%)	124/125 (99%)	NFATC2
Mitotic Metaphase and Anaphase	0	0.0099	#NUM!	1/202 (0%)	0/202 (0%)	1/202 (0%)	200/202 (99%)	PTTG1,TUBB3
Oxidative Stress Induced Senescence	0	0.027	#NUM!	1/74 (1%)	0/74 (0%)	1/74 (1%)	72/74 (97%)	E2F2,MAP2K6
Senescence-Associated Secretory Phenotype (SASP)	0	0.0339	#NUM!	1/59 (2%)	0/59 (0%)	1/59 (2%)	57/59 (97%)	CDKN1A,RPS6KA1
DNA Damage/Telomere Stress Induced Senescence	0	0.0233	#NUM!	1/43 (2%)	0/43 (0%)	0/43 (0%)	42/43 (98%)	CDKN1A
EPH-Ephrin signaling	0	0.0345	#NUM!	1/87 (1%)	0/87 (0%)	2/87 (2%)	84/87 (97%)	EPHB6,MYH14,NGEF
WNT ligand biogenesis and trafficking	0	0.0385	#NUM!	1/26 (4%)	0/26 (0%)	0/26 (0%)	25/26 (96%)	WNT11
Cellular response to heat stress	0	0.0115	#NUM!	1/87 (1%)	0/87 (0%)	0/87 (0%)	86/87 (99%)	BAG2
Metabolism of polyamines	0	0.0179	#NUM!	0/56 (0%)	0/56 (0%)	1/56 (2%)	55/56 (98%)	AZIN2
Olfactory Signaling Pathway	0	0.0222	#NUM!	1/45 (2%)	0/45 (0%)	0/45 (0%)	44/45 (98%)	GNB1
ABC-family proteins mediated transport	0	0.033	#NUM!	0/91 (0%)	0/91 (0%)	3/91 (3%)	88/91 (97%)	ABCA9,ABCD2,DERL3
Costimulation by the CD28 family	0	0.0323	#NUM!	2/62 (3%)	0/62 (0%)	0/62 (0%)	60/62 (97%)	CD80,TNFRSF14
Protein folding	0	0.0337	#NUM!	2/89 (2%)	0/89 (0%)	1/89 (1%)	86/89 (97%)	GNB1,GNG7,TUBB3
Regulation of lipid metabolism by PPARalpha	0	0.036	0	2/111 (2%)	0/111 (0%)	2/111 (2%)	107/111 (96%)	ANGPTL4,ANKRD1,CD36,NPAS2
Sphingolipid metabolism	0	0.0143	#NUM!	0/70 (0%)	0/70 (0%)	1/70 (1%)	69/70 (99%)	B3GALNT1
Activation of NMDA receptors and postsynaptic events	0	0.0312	#NUM!	1/64 (2%)	0/64 (0%)	1/64 (2%)	62/64 (97%)	RPS6KA1,TUBB3
TAK1-dependent IKK and NF-kappa-B activation	0	0.0286	#NUM!	0/35 (0%)	0/35 (0%)	1/35 (3%)	34/35 (97%)	SAA1
Interleukin-1 family signaling	0	0.0339	2	0/118 (0%)	0/118 (0%)	4/118 (3%)	114/118 (97%)	IL1RL1,MAP2K6,PELI2,PTPN4
MAPK targets/ Nuclear events mediated by MAP kinases	0	0.0333	#NUM!	0/30 (0%)	0/30 (0%)	1/30 (3%)	29/30 (97%)	RPS6KA1
MAP kinase activation	0	0.0286	#NUM!	0/35 (0%)	0/35 (0%)	1/35 (3%)	34/35 (97%)	MAP2K6
Mitotic G2-G2/M phases	0	0.0298	-1.342	4/168 (2%)	0/168 (0%)	1/168 (1%)	163/168 (97%)	BORA,CDKN1A,DCTN3,HAUS8,TUBB3
Regulation of mitotic cell cycle	0	0.0125	#NUM!	0/80 (0%)	0/80 (0%)	1/80 (1%)	79/80 (99%)	PTTG1
Mitotic G1 phase and G1/S transition	0	0.0242	#NUM!	3/124 (2%)	0/124 (0%)	0/124 (0%)	121/124 (98%)	CCND3,CDKN1A,E2F2
Mitophagy	0	0.0385	#NUM!	0/26 (0%)	0/26 (0%)	1/26 (4%)	25/26 (96%)	PINK1
Mitochondrial translation	0	0.0109	#NUM!	1/92 (1%)	0/92 (0%)	0/92 (0%)	91/92 (99%)	GADD45GIP1
Hedgehog 'off' state	0	0.0309	#NUM!	2/97 (2%)	0/97 (0%)	1/97 (1%)	94/97 (97%)	ADCY2,RPGRIP1L,TUBB3
Activation of anterior HOX genes in hindbrain during early embryogenesis	0	0.0147	#NUM!	1/68 (1%)	0/68 (0%)	0/68 (0%)	67/68 (99%)	EGR2
Cilium Assembly	0	0.023	-2	4/174 (2%)	0/174 (0%)	0/174 (0%)	170/174 (98%)	DCTN3,HAUS8,RPGRIP1L,TUBB3
C-type lectin receptors (CLRs)	0	0.0165	#NUM!	1/121 (1%)	0/121 (0%)	1/121 (1%)	119/121 (98%)	CLEC6A,NFATC2
RHO GTPases activate PKNs	0	0.0385	#NUM!	0/26 (0%)	0/26 (0%)	1/26 (4%)	25/26 (96%)	MYH14
TP53 Regulates Transcription of Cell Death Genes	0	0.027	#NUM!	0/37 (0%)	0/37 (0%)	1/37 (3%)	36/37 (97%)	STEAP3
RHO GTPases Activate Formins	0	0.00877	#NUM!	1/114 (1%)	0/114 (0%)	0/114 (0%)	113/114 (99%)	TUBB3
TNFR2 non-canonical NF-kB pathway	0	0.0312	#NUM!	1/64 (2%)	0/64 (0%)	1/64 (2%)	62/64 (97%)	TNFRSF12A,TNFSF13B
MAPK6/MAPK4 signaling	0	0.012	#NUM!	1/83 (1%)	0/83 (0%)	0/83 (0%)	82/83 (99%)	CCND3
Deubiquitination	0	0.0087	#NUM!	0/230 (0%)	0/230 (0%)	2/230 (1%)	228/230 (99%)	IDE,RNF128
HDR through Homologous Recombination (HRR) or Single Strand Annealing (SSA)	0	0.0104	#NUM!	0/96 (0%)	0/96 (0%)	1/96 (1%)	95/96 (99%)	RAD51D
DNA Double Strand Break Response	0	0.02	#NUM!	0/50 (0%)	0/50 (0%)	1/50 (2%)	49/50 (98%)	EYA2
Cargo concentration in the ER	0	0.0303	#NUM!	1/33 (3%)	0/33 (0%)	0/33 (0%)	32/33 (97%)	LMAN1L
Major pathway of rRNA processing in the nucleolus and cytosol	0	0.0192	#NUM!	2/156 (1%)	0/156 (0%)	1/156 (1%)	153/156 (98%)	RPS18,RPS2,RPSA
TP53 Regulates Transcription of DNA Repair Genes	0	0.0154	#NUM!	0/65 (0%)	0/65 (0%)	1/65 (2%)	64/65 (98%)	RAD51D
Regulation of TP53 Activity through Phosphorylation	0	0.0263	#NUM!	2/76 (3%)	0/76 (0%)	0/76 (0%)	74/76 (97%)	CDK5R1,PLK3
Regulation of TP53 Activity through Acetylation	0	0.037	#NUM!	0/27 (0%)	0/27 (0%)	1/27 (4%)	26/27 (96%)	MAP2K6
Intra-Golgi and retrograde Golgi-to-ER traffic	0	0.0296	0.447	2/169 (1%)	0/169 (0%)	3/169 (2%)	164/169 (97%)	DCTN3,KDELR2,KIF20B,RAB6B,TUBB3
Mitotic Prometaphase	0	0.0175	#NUM!	3/171 (2%)	0/171 (0%)	0/171 (0%)	168/171 (98%)	DCTN3,HAUS8,TUBB3
S Phase	0	0.0108	#NUM!	1/93 (1%)	0/93 (0%)	0/93 (0%)	92/93 (99%)	CDKN1A
Cell Cycle Checkpoints	0	0.00415	#NUM!	1/241 (0%)	0/241 (0%)	0/241 (0%)	240/241 (100%)	CDKN1A
Processing of Capped Intron-Containing Pre-mRNA	0	0.0084	#NUM!	2/238 (1%)	0/238 (0%)	0/238 (0%)	236/238 (99%)	RNPS1,WTAP
Eukaryotic Translation Initiation	0	0.0297	#NUM!	2/101 (2%)	0/101 (0%)	1/101 (1%)	98/101 (97%)	RPS18,RPS2,RPSA
RNA Polymerase III Transcription	0	0.0263	#NUM!	0/38 (0%)	0/38 (0%)	1/38 (3%)	37/38 (97%)	NFIA
Apoptotic execution phase	0	0.0222	#NUM!	0/45 (0%)	0/45 (0%)	1/45 (2%)	44/45 (98%)	GAS2
Cargo recognition for clathrin-mediated endocytosis	0	0.0202	#NUM!	1/99 (1%)	0/99 (0%)	1/99 (1%)	97/99 (98%)	AGTR1,TFRC
Clathrin-mediated endocytosis	0	0.0333	-1	3/120 (3%)	0/120 (0%)	1/120 (1%)	116/120 (97%)	AGTR1,HIP1R,RAB5B,TFRC
E3 ubiquitin ligases ubiquitinate target proteins	0	0.0213	#NUM!	1/47 (2%)	0/47 (0%)	0/47 (0%)	46/47 (98%)	HLA-A
Transcriptional regulation by RUNX1	0	0.0299	-1	3/134 (2%)	0/134 (0%)	1/134 (1%)	130/134 (97%)	AUTS2,GATA2,RSPO3,SOCS4
Transcriptional regulation by RUNX3	0	0.023	#NUM!	2/87 (2%)	0/87 (0%)	0/87 (0%)	85/87 (98%)	CDKN1A,HES1
RUNX1 regulates megakaryocyte differentiation and platelet function	0	0.0227	#NUM!	1/44 (2%)	0/44 (0%)	0/44 (0%)	43/44 (98%)	ZFPM1
ESR-mediated signaling	0	0.00943	#NUM!	0/106 (0%)	0/106 (0%)	1/106 (1%)	105/106 (99%)	CXCL12
Gene and protein expression by JAK-STAT signaling after IL-12 stimulation	0	0.0312	#NUM!	0/32 (0%)	0/32 (0%)	1/32 (3%)	31/32 (97%)	LCP1
Neddylation	0	0.0147	#NUM!	1/204 (0%)	0/204 (0%)	2/204 (1%)	201/204 (99%)	ASB2,CDKN1A,FBXO44
Carboxyterminal post-translational modifications of tubulin	0	0.0333	#NUM!	1/30 (3%)	0/30 (0%)	0/30 (0%)	29/30 (97%)	TUBB3
Transcriptional Regulation by MECP2	0	0.0345	#NUM!	1/58 (2%)	0/58 (0%)	1/58 (2%)	56/58 (97%)	FOXG1,PTPN4
Extra-nuclear estrogen signaling	0	0.029	#NUM!	1/69 (1%)	0/69 (0%)	1/69 (1%)	67/69 (97%)	GNB1,GNG7
RHO GTPase cycle	0	0.0321	-0.577	7/374 (2%)	0/374 (0%)	5/374 (1%)	362/374 (97%)	ABL2,CHN1,FGD3,JUP,MSI2,NGEF,NOXO1,RAC3,RASAL2,STARD8,STEAP3,TFRC
Signaling by NOTCH4	0	0.0133	#NUM!	1/75 (1%)	0/75 (0%)	0/75 (0%)	74/75 (99%)	HES1
NR1H2 and NR1H3-mediated signaling	0	0.0256	#NUM!	0/39 (0%)	0/39 (0%)	1/39 (3%)	38/39 (97%)	PLIN1
FLT3 Signaling	0	0.0303	#NUM!	1/33 (3%)	0/33 (0%)	0/33 (0%)	32/33 (97%)	ABL2
Assembly and cell surface presentation of NMDA receptors	0	0.0312	#NUM!	1/32 (3%)	0/32 (0%)	0/32 (0%)	31/32 (97%)	TUBB3
Response of EIF2AK4 (GCN2) to amino acid deficiency	0	0.0366	#NUM!	2/82 (2%)	0/82 (0%)	1/82 (1%)	79/82 (96%)	RPS18,RPS2,RPSA
Aggrephagy	0	0.0357	#NUM!	1/28 (4%)	0/28 (0%)	0/28 (0%)	27/28 (96%)	TUBB3
Sensory processing of sound by inner hair cells of the cochlea	0	0.0333	#NUM!	1/60 (2%)	0/60 (0%)	1/60 (2%)	58/60 (97%)	CLIC5,KCNMA1
Heme signaling	0	0.0238	#NUM!	1/42 (2%)	0/42 (0%)	0/42 (0%)	41/42 (98%)	NPAS2
MyD88 dependent cascade initiated on endosome	0	0.037	#NUM!	0/27 (0%)	0/27 (0%)	1/27 (4%)	26/27 (96%)	PELI2
KEAP1-NFE2L2 pathway	0	0.0128	#NUM!	1/78 (1%)	0/78 (0%)	0/78 (0%)	77/78 (99%)	CDKN1A
Amyloid fiber formation	0	0.0323	#NUM!	0/62 (0%)	0/62 (0%)	2/62 (3%)	60/62 (97%)	LYZ,SAA1
Class I MHC mediated antigen processing and presentation	0	0.0189	1.633	1/317 (0%)	0/317 (0%)	5/317 (2%)	311/317 (98%)	ASB2,CD36,CTSS,FBXO44,HLA-A,TLR2
Factors involved in megakaryocyte development and platelet production	0	0.0274	#NUM!	2/73 (3%)	0/73 (0%)	0/73 (0%)	71/73 (97%)	GATA2,ZFPM1
Signaling by the B Cell Receptor (BCR)	0	0.0192	#NUM!	1/104 (1%)	0/104 (0%)	1/104 (1%)	102/104 (98%)	DAPP1,NFATC2
Ion channel transport	0	0.0323	1.342	1/155 (1%)	0/155 (0%)	4/155 (3%)	150/155 (97%)	ATP1B2,ATP6V0C,ATP6V0D2,ATP6V0E2,BEST1
Coagulation System	0	0.0286	#NUM!	0/35 (0%)	0/35 (0%)	1/35 (3%)	34/35 (97%)	KNG1
Mitochondrial Dysfunction	0	0.0212	0.816	0/283 (0%)	0/283 (0%)	6/283 (2%)	277/283 (98%)	ATP1B2,CASP9,Gstt1,MAOB,MGST1,PINK1
Protein Sorting Signaling Pathway	0	0.0132	#NUM!	0/152 (0%)	0/152 (0%)	2/152 (1%)	150/152 (99%)	ADCY2,KDELR2
Folate Signaling Pathway	0	0.0392	#NUM!	1/51 (2%)	0/51 (0%)	1/51 (2%)	49/51 (96%)	ALDH1L1,CDKN1A
Sleep NREM Signaling Pathway	0	0.0283	#NUM!	0/106 (0%)	0/106 (0%)	3/106 (3%)	103/106 (97%)	ADCY2,GABRA3,MAP2K6
WNT/SHH Axonal Guidance Signaling Pathway	0	0.0365	-0.447	2/137 (1%)	0/137 (0%)	3/137 (2%)	132/137 (96%)	ADCY2,FZD8,SEMA3A,SEMA3E,WNT11
Cohesin Chromatin Regulation Pathway	0	0.00995	#NUM!	0/201 (0%)	0/201 (0%)	2/201 (1%)	199/201 (99%)	PCDH1,PTTG1
Histone Modification Signaling Pathway	0	0.0215	-0.447	3/233 (1%)	0/233 (0%)	2/233 (1%)	228/233 (98%)	DNMT3L,DOT1L,HR,PIM1,VEGFA
Ceramide Signaling	0	0.0375	#NUM!	2/80 (3%)	0/80 (0%)	1/80 (1%)	77/80 (96%)	CNKSR1,NGFR,TNFRSF11B
PXR/RXR Activation	0	0.0182	#NUM!	0/55 (0%)	0/55 (0%)	1/55 (2%)	54/55 (98%)	ALDH1A1
Role of BRCA1 in DNA Damage Response	0	0.0278	#NUM!	2/72 (3%)	0/72 (0%)	0/72 (0%)	70/72 (97%)	CDKN1A,E2F2
Erythropoietin Signaling Pathway	0	0.0256	0	1/156 (1%)	0/156 (0%)	3/156 (2%)	152/156 (97%)	IL15,LIF,RAC3,TNFSF13B
14-3-3-mediated Signaling	0	0.0179	#NUM!	1/112 (1%)	0/112 (0%)	1/112 (1%)	110/112 (98%)	RPS6KA1,TUBB3
Fcγ Receptor-mediated Phagocytosis in Macrophages and Monocytes	0	0.0333	#NUM!	1/90 (1%)	0/90 (0%)	2/90 (2%)	87/90 (97%)	ACTG2,FCGR2A,RAC3
IL-8 Signaling	0	0.0368	0.378	3/190 (2%)	0/190 (0%)	4/190 (2%)	183/190 (96%)	CCND3,GNB1,GNG7,ITGB2,MYL2,RAC3,VEGFA
LPS-stimulated MAPK Signaling	0	0.0256	#NUM!	0/78 (0%)	0/78 (0%)	2/78 (3%)	76/78 (97%)	MAP2K6,MAPK13
NF-κB Activation by Viruses	0	0.027	#NUM!	1/74 (1%)	0/74 (0%)	1/74 (1%)	72/74 (97%)	ITGA2,TNFRSF14
CCR5 Signaling in Macrophages	0	0.0297	#NUM!	1/101 (1%)	0/101 (0%)	2/101 (2%)	98/101 (97%)	GNB1,GNG7,MAPK13
CD40 Signaling	0	0.0328	#NUM!	0/61 (0%)	0/61 (0%)	2/61 (3%)	59/61 (97%)	MAP2K6,MAPK13
Calcium-induced T Lymphocyte Apoptosis	0	0.0364	#NUM!	2/55 (4%)	0/55 (0%)	0/55 (0%)	53/55 (96%)	HLA-A,NFATC2
Lymphotoxin β Receptor Signaling	0	0.0204	#NUM!	0/49 (0%)	0/49 (0%)	1/49 (2%)	48/49 (98%)	CASP9
fMLP Signaling in Neutrophils	0	0.0331	#NUM!	2/121 (2%)	0/121 (0%)	2/121 (2%)	117/121 (97%)	GNB1,GNG7,NFATC2,RAC3
4-1BB Signaling in T Lymphocytes	0	0.0312	#NUM!	0/32 (0%)	0/32 (0%)	1/32 (3%)	31/32 (97%)	MAPK13
CCR3 Signaling in Eosinophils	0	0.0339	#NUM!	2/118 (2%)	0/118 (0%)	2/118 (2%)	114/118 (97%)	GNB1,GNG7,MAPK13,MYLK
CD28 Signaling in T Helper Cells	0	0.0275	#NUM!	3/109 (3%)	0/109 (0%)	0/109 (0%)	106/109 (97%)	CD80,HLA-A,NFATC2
Role of Cytokines in Mediating Communication between Immune Cells	0	0.0278	#NUM!	0/36 (0%)	0/36 (0%)	1/36 (3%)	35/36 (97%)	IL15
Mechanisms of Viral Exit from Host Cells	0	0.0263	#NUM!	1/38 (3%)	0/38 (0%)	0/38 (0%)	37/38 (97%)	ACTG2
Reelin Signaling in Neurons	0	0.0246	#NUM!	2/122 (2%)	0/122 (0%)	1/122 (1%)	119/122 (98%)	CDK5R1,MAP2K6,MAP3K9
Melatonin Signaling	0	0.0161	#NUM!	0/62 (0%)	0/62 (0%)	1/62 (2%)	61/62 (98%)	MAP2K6
Angiopoietin Signaling	0	0.0286	#NUM!	0/70 (0%)	0/70 (0%)	2/70 (3%)	68/70 (97%)	ANGPTL1,CASP9
Neuropathic Pain Signaling in Dorsal Horn Neurons	0	0.0115	#NUM!	0/87 (0%)	0/87 (0%)	1/87 (1%)	86/87 (99%)	NTRK2
Endothelin-1 Signaling	0	0.0234	1	0/171 (0%)	0/171 (0%)	4/171 (2%)	167/171 (98%)	ADCY2,CASP9,EDNRB,MAPK13
CNTF Signaling	0	0.0192	#NUM!	0/52 (0%)	0/52 (0%)	1/52 (2%)	51/52 (98%)	RPS6KA1
ICOS-ICOSL Signaling in T Helper Cells	0	0.03	#NUM!	3/100 (3%)	0/100 (0%)	0/100 (0%)	97/100 (97%)	CD80,HLA-A,NFATC2
Corticotropin Releasing Hormone Signaling	0	0.0221	#NUM!	1/136 (1%)	0/136 (0%)	2/136 (1%)	133/136 (98%)	ADCY2,MAPK13,VEGFA
Mitotic Roles of Polo-Like Kinase	0	0.0351	#NUM!	1/57 (2%)	0/57 (0%)	1/57 (2%)	55/57 (96%)	PLK3,PTTG1
Maturity Onset Diabetes of Young (MODY) Signaling	0	0.0299	#NUM!	1/67 (1%)	0/67 (0%)	1/67 (1%)	65/67 (97%)	ADIPOQ,KCNJ8
FLT3 Signaling in Hematopoietic Progenitor Cells	0	0.0263	#NUM!	0/76 (0%)	0/76 (0%)	2/76 (3%)	74/76 (97%)	MAPK13,RPS6KA1
Polyamine Regulation in Colon Cancer	0	0.0179	#NUM!	0/56 (0%)	0/56 (0%)	1/56 (2%)	55/56 (98%)	MAP2K6
GNRH Signaling	0	0.0347	0.816	2/173 (1%)	0/173 (0%)	4/173 (2%)	167/173 (97%)	ADCY2,GNB1,GNG7,MAP2K6,MAP3K9,MAPK13
Cholecystokinin/Gastrin-mediated Signaling	0	0.0182	#NUM!	0/110 (0%)	0/110 (0%)	2/110 (2%)	108/110 (98%)	MAP2K6,RAC3
Melanocyte Development and Pigmentation Signaling	0	0.0333	#NUM!	0/90 (0%)	0/90 (0%)	3/90 (3%)	87/90 (97%)	ADCY2,KITLG,RPS6KA1
DNA Methylation and Transcriptional Repression Signaling	0	0.0222	#NUM!	2/90 (2%)	0/90 (0%)	0/90 (0%)	88/90 (98%)	CDK18,E2F2
ATM Signaling	0	0.0222	#NUM!	1/90 (1%)	0/90 (0%)	1/90 (1%)	88/90 (98%)	CDKN1A,MAPK13
Androgen Signaling	0	0.0134	#NUM!	1/149 (1%)	0/149 (0%)	1/149 (1%)	147/149 (99%)	GNB1,GNG7
Aldosterone Signaling in Epithelial Cells	0	0.0265	#NUM!	3/151 (2%)	0/151 (0%)	1/151 (1%)	147/151 (97%)	DNAJB5,KCNJ8,KCNMA1,PIKFYVE
Role of NANOG in Mammalian Embryonic Stem Cell Pluripotency	0	0.0336	#NUM!	3/119 (3%)	0/119 (0%)	1/119 (1%)	115/119 (97%)	BMP4,FZD8,LIF,WNT11
Growth Hormone Signaling	0	0.0317	#NUM!	1/63 (2%)	0/63 (0%)	1/63 (2%)	61/63 (97%)	RPS6KA1,SOCS4
Prolactin Signaling	0	0.0345	#NUM!	2/87 (2%)	0/87 (0%)	1/87 (1%)	84/87 (97%)	KCNJ8,KCNMA1,SOCS4
Melanoma Signaling	0	0.0217	#NUM!	1/46 (2%)	0/46 (0%)	0/46 (0%)	45/46 (98%)	CDKN1A
Prostate Cancer Signaling	0	0.028	#NUM!	2/107 (2%)	0/107 (0%)	1/107 (1%)	104/107 (97%)	CASP9,CDKN1A,E2F2
Renal Cell Carcinoma Signaling	0	0.029	#NUM!	1/69 (1%)	0/69 (0%)	1/69 (1%)	67/69 (97%)	HGF,VEGFA
Small Cell Lung Cancer Signaling	0	0.0333	#NUM!	2/90 (2%)	0/90 (0%)	1/90 (1%)	87/90 (97%)	CASP9,CCND3,E2F2
Endometrial Cancer Signaling	0	0.0179	#NUM!	0/56 (0%)	0/56 (0%)	1/56 (2%)	55/56 (98%)	CASP9
Thyroid Cancer Signaling	0	0.0141	#NUM!	0/71 (0%)	0/71 (0%)	1/71 (1%)	70/71 (99%)	NTRK2
Type II Diabetes Mellitus Signaling	0	0.037	1	2/135 (1%)	0/135 (0%)	3/135 (2%)	130/135 (96%)	ADIPOQ,CD36,NGFR,SOCS4,TNFRSF11B
Non-Small Cell Lung Cancer Signaling	0	0.0337	#NUM!	2/89 (2%)	0/89 (0%)	1/89 (1%)	86/89 (97%)	CASP9,CCND3,E2F2
Gα12/13 Signaling	0	0.0336	1	2/119 (2%)	0/119 (0%)	2/119 (2%)	115/119 (97%)	CDH3,LPAR4,MYL2,MYL6B
p70S6K Signaling	0	0.00826	#NUM!	0/121 (0%)	0/121 (0%)	1/121 (1%)	120/121 (99%)	AGTR1
ERK5 Signaling	0	0.0278	#NUM!	1/72 (1%)	0/72 (0%)	1/72 (1%)	70/72 (97%)	LIF,RPS6KA1
mTOR Signaling	0	0.033	#NUM!	3/182 (2%)	0/182 (0%)	3/182 (2%)	176/182 (97%)	RAC3,RPS18,RPS2,RPS6KA1,RPSA,VEGFA
Pancreatic Adenocarcinoma Signaling	0	0.0342	#NUM!	3/117 (3%)	0/117 (0%)	1/117 (1%)	113/117 (97%)	CASP9,CDKN1A,E2F2,VEGFA
G Beta Gamma Signaling	0	0.0336	0	2/119 (2%)	0/119 (0%)	2/119 (2%)	115/119 (97%)	ADCY2,CAV3,GNB1,GNG7
G Protein Signaling Mediated by Tubby	0	0.0274	#NUM!	1/73 (1%)	0/73 (0%)	1/73 (1%)	71/73 (97%)	GNB1,GNG7
Systemic Lupus Erythematosus Signaling	0	0.0368	#NUM!	3/163 (2%)	0/163 (0%)	3/163 (2%)	157/163 (96%)	CD80,FCGR2A,HLA-A,KNG1,NFATC2,TNFSF13B
EIF2 Signaling	0	0.0265	#NUM!	4/189 (2%)	0/189 (0%)	1/189 (1%)	184/189 (97%)	ACTG2,RPS18,RPS2,RPSA,VEGFA
Ovarian Cancer Signaling	0	0.027	#NUM!	3/148 (2%)	0/148 (0%)	1/148 (1%)	144/148 (97%)	E2F2,FZD8,VEGFA,WNT11
HER-2 Signaling in Breast Cancer	0	0.0201	-1	2/199 (1%)	0/199 (0%)	2/199 (1%)	195/199 (98%)	CASP9,CDKN1A,ITGB2,ITGB4
Leptin Signaling in Obesity	0	0.0147	#NUM!	0/68 (0%)	0/68 (0%)	1/68 (1%)	67/68 (99%)	ADCY2
Glioma Invasiveness Signaling	0	0.0308	#NUM!	0/65 (0%)	0/65 (0%)	2/65 (3%)	63/65 (97%)	RAC3,VTN
Regulation of IL-2 Expression in Activated and Anergic T Lymphocytes	0	0.0213	#NUM!	2/94 (2%)	0/94 (0%)	0/94 (0%)	92/94 (98%)	CD80,NFATC2
Role of WNT/GSK-3β Signaling in the Pathogenesis of Influenza	0	0.0312	#NUM!	1/64 (2%)	0/64 (0%)	1/64 (2%)	62/64 (97%)	FZD8,WNT11
PKCθ Signaling in T Lymphocytes	0	0.0342	-1.342	4/146 (3%)	0/146 (0%)	1/146 (1%)	141/146 (97%)	CD80,HLA-A,MAP3K9,NFATC2,RAC3
Role of MAPK Signaling in the Pathogenesis of Influenza	0	0.026	#NUM!	0/77 (0%)	0/77 (0%)	2/77 (3%)	75/77 (97%)	MAP2K6,MAPK13
Role of Hypercytokinemia/hyperchemokinemia in the Pathogenesis of Influenza	0	0.0152	#NUM!	0/66 (0%)	0/66 (0%)	1/66 (2%)	65/66 (98%)	OAS1
Antiproliferative Role of TOB in T Cell Signaling	0	0.027	#NUM!	0/37 (0%)	0/37 (0%)	1/37 (3%)	36/37 (97%)	RPS6KA1
OX40 Signaling Pathway	0	0.037	#NUM!	1/54 (2%)	0/54 (0%)	1/54 (2%)	52/54 (96%)	H2-T24,HLA-A
PI3K Signaling in B Lymphocytes	0	0.0227	#NUM!	1/132 (1%)	0/132 (0%)	2/132 (2%)	129/132 (98%)	C3,DAPP1,NFATC2
P2Y Purinergic Receptor Signaling Pathway	0	0.0244	#NUM!	1/123 (1%)	0/123 (0%)	2/123 (2%)	120/123 (98%)	ADCY2,GNB1,GNG7
Cyclins and Cell Cycle Regulation	0	0.0385	#NUM!	3/78 (4%)	0/78 (0%)	0/78 (0%)	75/78 (96%)	CCND3,CDKN1A,E2F2
Cell Cycle Control of Chromosomal Replication	0	0.0192	#NUM!	1/52 (2%)	0/52 (0%)	0/52 (0%)	51/52 (98%)	CDK18
IL-17A Signaling in Airway Cells	0	0.0345	#NUM!	0/58 (0%)	0/58 (0%)	2/58 (3%)	56/58 (97%)	CXCL6,MAPK13
IL-17A Signaling in Fibroblasts	0	0.0278	#NUM!	0/72 (0%)	0/72 (0%)	2/72 (3%)	70/72 (97%)	CXCL12,MAPK13
Role of JAK2 in Hormone-like Cytokine Signaling	0	0.037	#NUM!	2/54 (4%)	0/54 (0%)	0/54 (0%)	52/54 (96%)	CCND3,VEGFA
Role of JAK1 and JAK3 in γc Cytokine Signaling	0	0.0156	#NUM!	0/64 (0%)	0/64 (0%)	1/64 (2%)	63/64 (98%)	IL15
Dopamine-DARPP32 Feedback in cAMP Signaling	0	0.0303	#NUM!	2/165 (1%)	0/165 (0%)	3/165 (2%)	160/165 (97%)	ADCY2,KCNJ15,KCNJ8,PAWR,PPP1R3A
NGF Signaling	0	0.028	#NUM!	1/107 (1%)	0/107 (0%)	2/107 (2%)	104/107 (97%)	MAP3K9,NGFR,RPS6KA1
Gap Junction Signaling	0	0.0241	-1.134	4/290 (1%)	0/290 (0%)	3/290 (1%)	283/290 (98%)	ACTG2,ADCY2,GJA5,NGFR,PDGFRA,TNFRSF11B,TUBB3
Telomerase Signaling	0	0.0104	#NUM!	1/96 (1%)	0/96 (0%)	0/96 (0%)	95/96 (99%)	CDKN1A
iNOS Signaling	0	0.0227	#NUM!	0/44 (0%)	0/44 (0%)	1/44 (2%)	43/44 (98%)	MAPK13
VEGF Family Ligand-Receptor Interactions	0	0.013	#NUM!	1/77 (1%)	0/77 (0%)	0/77 (0%)	76/77 (99%)	VEGFA
ERBB Signaling	0	0.0235	#NUM!	0/85 (0%)	0/85 (0%)	2/85 (2%)	83/85 (98%)	MAP2K6,MAPK13
Netrin Signaling	0	0.0331	-0.447	2/151 (1%)	0/151 (0%)	3/151 (2%)	146/151 (97%)	CASP9,FMO1,NFATC2,RAC3,UNC5B
Heparan Sulfate Biosynthesis	0	0.029	#NUM!	0/69 (0%)	0/69 (0%)	2/69 (3%)	67/69 (97%)	HS6ST2,LIPE
Heparan Sulfate Biosynthesis (Late Stages)	0	0.0323	#NUM!	0/62 (0%)	0/62 (0%)	2/62 (3%)	60/62 (97%)	HS6ST2,LIPE
Pyrimidine Ribonucleotides De Novo Biosynthesis	0	0.0263	#NUM!	0/38 (0%)	0/38 (0%)	1/38 (3%)	37/38 (97%)	ENTPD2
Phospholipases	0	0.0339	#NUM!	0/59 (0%)	0/59 (0%)	2/59 (3%)	57/59 (97%)	LIPG,LPL
Estrogen Biosynthesis	0	0.025	#NUM!	0/40 (0%)	0/40 (0%)	1/40 (3%)	39/40 (98%)	CYP2F1
Chondroitin Sulfate Biosynthesis	0	0.0217	#NUM!	0/46 (0%)	0/46 (0%)	1/46 (2%)	45/46 (98%)	HS6ST2
Dermatan Sulfate Biosynthesis	0	0.0213	#NUM!	0/47 (0%)	0/47 (0%)	1/47 (2%)	46/47 (98%)	HS6ST2
Dermatan Sulfate Biosynthesis (Late Stages)	0	0.0286	#NUM!	0/35 (0%)	0/35 (0%)	1/35 (3%)	34/35 (97%)	HS6ST2
Phosphatidylglycerol Biosynthesis II (Non-plastidic)	0	0.0385	#NUM!	0/26 (0%)	0/26 (0%)	1/26 (4%)	25/26 (96%)	GPD1
Superpathway of Inositol Phosphate Compounds	0	0.0388	-2.646	7/206 (3%)	0/206 (0%)	1/206 (0%)	198/206 (96%)	ACP1,DOT1L,DUSP2,DUSP8,ILKAP,PAWR,PIKFYVE,PPP1R3A
Pyrimidine Ribonucleotides Interconversion	0	0.0286	#NUM!	0/35 (0%)	0/35 (0%)	1/35 (3%)	34/35 (97%)	ENTPD2
Chondroitin Sulfate Biosynthesis (Late Stages)	0	0.0263	#NUM!	0/38 (0%)	0/38 (0%)	1/38 (3%)	37/38 (97%)	HS6ST2
Stearate Biosynthesis I (Animals)	0	0.0167	#NUM!	0/60 (0%)	0/60 (0%)	1/60 (2%)	59/60 (98%)	ACOT11
Acetone Degradation I (to Methylglyoxal)	0	0.0294	#NUM!	0/34 (0%)	0/34 (0%)	1/34 (3%)	33/34 (97%)	CYP2F1
Antioxidant Action of Vitamin C	0	0.0099	#NUM!	0/101 (0%)	0/101 (0%)	1/101 (1%)	100/101 (99%)	MAPK13
Epithelial Adherens Junction Signaling	0	0.0207	#NUM!	0/145 (0%)	0/145 (0%)	3/145 (2%)	142/145 (98%)	FRMD6,HGF,TGFBR3
PEDF Signaling	0	0.0128	#NUM!	0/78 (0%)	0/78 (0%)	1/78 (1%)	77/78 (99%)	MAPK13
UVA-Induced MAPK Signaling	0	0.0349	#NUM!	0/86 (0%)	0/86 (0%)	3/86 (3%)	83/86 (97%)	CASP9,MAPK13,RPS6KA1
UVB-Induced MAPK Signaling	0	0.0213	#NUM!	0/47 (0%)	0/47 (0%)	1/47 (2%)	46/47 (98%)	MAPK13
UVC-Induced MAPK Signaling	0	0.0208	#NUM!	0/48 (0%)	0/48 (0%)	1/48 (2%)	47/48 (98%)	MAPK13
BER (Base Excision Repair) Pathway	0	0.025	#NUM!	0/40 (0%)	0/40 (0%)	1/40 (3%)	39/40 (98%)	MAP2K6
HIPPO signaling	0	0.039	#NUM!	0/77 (0%)	0/77 (0%)	3/77 (4%)	74/77 (96%)	FAT4,FRMD6,PPP1R3A
Unfolded protein response	0	0.0125	#NUM!	1/80 (1%)	0/80 (0%)	0/80 (0%)	79/80 (99%)	DNAJB5
WNT/Ca+ pathway	0	0.0312	#NUM!	1/64 (2%)	0/64 (0%)	1/64 (2%)	62/64 (97%)	FZD8,NFATC2
Estrogen Receptor Signaling	0	0.0338	1.155	7/355 (2%)	0/355 (0%)	5/355 (1%)	343/355 (97%)	ADCY2,CDKN1A,FOXG1,FOXO6,GNB1,GNG7,HES1,MMP12,MMP16,MYL2,MYL6B,VEGFA
EGF Signaling	0	0.0196	#NUM!	0/51 (0%)	0/51 (0%)	1/51 (2%)	50/51 (98%)	MAPK13
PI3K/AKT Signaling	0	0.0324	#NUM!	2/185 (1%)	0/185 (0%)	4/185 (2%)	179/185 (97%)	CDKN1A,IL11RA,IL1RL1,ITGA2,ITGB2,ITGB4
Nitric Oxide Signaling in the Cardiovascular System	0	0.0294	#NUM!	1/102 (1%)	0/102 (0%)	2/102 (2%)	99/102 (97%)	KNG1,PDE1A,VEGFA
Interferon Signaling	0	0.0333	#NUM!	0/30 (0%)	0/30 (0%)	1/30 (3%)	29/30 (97%)	OAS1
Protein Ubiquitination Pathway	0	0.0125	#NUM!	2/240 (1%)	0/240 (0%)	1/240 (0%)	237/240 (99%)	DNAJB5,HLA-A,UBE4B
JAK/STAT Signaling	0	0.0253	#NUM!	2/79 (3%)	0/79 (0%)	0/79 (0%)	77/79 (97%)	CDKN1A,SOCS4
GABA Receptor Signaling	0	0.0342	#NUM!	1/117 (1%)	0/117 (0%)	3/117 (3%)	113/117 (97%)	ADCY2,GABRA3,GNB1,GNG7
Antigen Presentation Pathway	0	0.0385	#NUM!	1/26 (4%)	0/26 (0%)	0/26 (0%)	25/26 (96%)	HLA-A
B Cell Receptor Signaling	0	0.0361	0.447	2/166 (1%)	0/166 (0%)	4/166 (2%)	160/166 (96%)	DAPP1,FCGR2A,MAP2K6,MAP3K9,MAPK13,NFATC2
Insulin Receptor Signaling	0	0.0156	#NUM!	0/128 (0%)	0/128 (0%)	2/128 (2%)	126/128 (98%)	LIPE,PPP1R3A
Phototransduction Pathway	0	0.0208	#NUM!	1/48 (2%)	0/48 (0%)	0/48 (0%)	47/48 (98%)	GNB1
Apoptosis Signaling	0	0.0303	#NUM!	0/99 (0%)	0/99 (0%)	3/99 (3%)	96/99 (97%)	CASP9,GAS2,RPS6KA1
VEGF Signaling	0	0.022	#NUM!	2/91 (2%)	0/91 (0%)	0/91 (0%)	89/91 (98%)	ACTG2,VEGFA
Hypoxia Signaling in the Cardiovascular System	0	0.0145	#NUM!	1/69 (1%)	0/69 (0%)	0/69 (0%)	68/69 (99%)	VEGFA
GPCR-Mediated Integration of Enteroendocrine Signaling Exemplified by an L Cell	0	0.0312	#NUM!	0/64 (0%)	0/64 (0%)	2/64 (3%)	62/64 (97%)	ADCY2,GAL
GPCR-Mediated Nutrient Sensing in Enteroendocrine Cells	0	0.019	#NUM!	0/105 (0%)	0/105 (0%)	2/105 (2%)	103/105 (98%)	ADCY2,GNG7
Autophagy	0	0.0259	-0.447	3/193 (2%)	0/193 (0%)	2/193 (1%)	188/193 (97%)	DAPK2,HGF,NGFR,TNFRSF11B,VEGFA
Sumoylation Pathway	0	0.0111	#NUM!	0/90 (0%)	0/90 (0%)	1/90 (1%)	89/90 (99%)	RAC3
Sirtuin Signaling Pathway	0	0.0084	#NUM!	1/238 (0%)	0/238 (0%)	1/238 (0%)	236/238 (99%)	AGTRAP,DOT1L
Opioid Signaling Pathway	0	0.0357	2.121	2/252 (1%)	0/252 (0%)	7/252 (3%)	243/252 (96%)	ADCY2,GNB1,GNG7,MAP2K6,PDE1A,RAC3,RGS4,RPS6KA1,SCN7A
Adrenomedullin signaling pathway	0	0.0341	1.342	1/176 (1%)	0/176 (0%)	5/176 (3%)	170/176 (97%)	ADCY2,C3,MAP2K6,MAPK13,MYLK,RAMP2
Th17 Activation Pathway	0	0.0149	#NUM!	1/67 (1%)	0/67 (0%)	0/67 (0%)	66/67 (99%)	NFATC2
Endocannabinoid Neuronal Synapse Pathway	0	0.0373	0	1/134 (1%)	0/134 (0%)	4/134 (3%)	129/134 (96%)	ADCY2,GNB1,GNG7,MAPK13,MGLL
Apelin Endothelial Signaling Pathway	0	0.0231	#NUM!	1/130 (1%)	0/130 (0%)	2/130 (2%)	127/130 (98%)	ADCY2,GNB1,GNG7
BAG2 Signaling Pathway	0	0.039	#NUM!	2/77 (3%)	0/77 (0%)	1/77 (1%)	74/77 (96%)	BAG2,CDKN1A,PINK1
Synaptogenesis Signaling Pathway	0	0.0324	-0.333	5/278 (2%)	0/278 (0%)	4/278 (1%)	269/278 (97%)	ADCY2,CDH3,CHN1,CPLX3,EPHB6,Nrxn3,NTRK2,RAB5B,THBS4
Systemic Lupus Erythematosus in T Cell Signaling Pathway	0	0.0345	-1.134	3/203 (1%)	0/203 (0%)	4/203 (2%)	196/203 (97%)	CASP9,CD80,H2-T24,HLA-A,MAP2K6,NFATC2,RAC3
Senescence Pathway	0	0.034	1.414	4/265 (2%)	0/265 (0%)	5/265 (2%)	256/265 (97%)	CCND3,CDKN1A,E2F2,MAP2K6,NFATC2,SAA1,Saa3,TGFBR3,TLR2
HOTAIR Regulatory Pathway	0	0.0296	1	2/135 (1%)	0/135 (0%)	2/135 (1%)	131/135 (97%)	CDKN1A,MMP12,MMP16,WNT11
Necroptosis Signaling Pathway	0	0.0236	#NUM!	1/127 (1%)	0/127 (0%)	2/127 (2%)	124/127 (98%)	NGFR,PYGL,TNFRSF11B
Insulin Secretion Signaling Pathway	0	0.0122	#NUM!	1/245 (0%)	0/245 (0%)	2/245 (1%)	242/245 (99%)	ADCY2,KCNJ8,MAPK13
Regulation of the Epithelial Mesenchymal Transition in Development Pathway	0	0.0241	#NUM!	1/83 (1%)	0/83 (0%)	1/83 (1%)	81/83 (98%)	FZD8,WNT11
Kinetochore Metaphase Signaling Pathway	0	0.0211	#NUM!	0/95 (0%)	0/95 (0%)	2/95 (2%)	93/95 (98%)	PPP1R3A,PTTG1
MSP-RON Signaling in Cancer Cells Pathway	0	0.016	#NUM!	2/125 (2%)	0/125 (0%)	0/125 (0%)	123/125 (98%)	ITGB4,VEGFA
MSP-RON Signaling in Macrophages Pathway	0	0.0101	#NUM!	0/99 (0%)	0/99 (0%)	1/99 (1%)	98/99 (99%)	ITGB2
GM-CSF Signaling	0	0.0152	#NUM!	0/66 (0%)	0/66 (0%)	1/66 (2%)	65/66 (98%)	PIM1
Eicosanoid Signaling	0	0.0356	0.707	3/253 (1%)	0/253 (0%)	6/253 (2%)	244/253 (96%)	ADCY2,GNB1,GNG7,KCNJ8,KCNMA1,MAPK13,PTGFR,RPS6KA1,VEGFA
Role of MAPK Signaling in Inhibiting the Pathogenesis of Influenza	0	0.0286	#NUM!	0/70 (0%)	0/70 (0%)	2/70 (3%)	68/70 (97%)	MAP2K6,MAPK13
