# Supplementary material for: Lysosomal LRRC8 complex impacts lysosomal pH, morphology, and systemic glucose metabolism
Source: Sci Adv. 2025 Sep 26;11(39):eadt6366. doi: 10.1126/sciadv.adt6366 (PMC12466849; doi:10.1126/sciadv.adt6366)
Supplement: Supplementary file 3 — Movie S1 [file sciadv.adt6366_movie_s1.zip]

Archive with 1 entries (1 files):
- sciadv.adt6366_movie_s1.avi
